# Supplementary material for: Joint single-cell multiomic analysis in Wnt3a induced asymmetric stem cell division
Source: Nat Commun. 2021 Oct 12;12:5941. doi: 10.1038/s41467-021-26203-0 (PMC8511096; doi:10.1038/s41467-021-26203-0)
Supplement: Supplementary file 4 — Dataset 1 [file 41467_2021_26203_MOESM4_ESM.xlsx]

## Sheet: Sheet1
name	total_reads	_reads	uniq_reads	unqi_fragments	FRiP
H3K27me3_scSET-seq_1_AGGCGAAGAATGAGCG	1121080	435898	326703	4250	0.220729
H3K27me3_scSET-seq_1_AGGCGAAGACGAATTC	691012	62765	49198	797	0.146075
H3K27me3_scSET-seq_1_AGGCGAAGAGCTTCAG	568242	83711	60029	1204	0.115424
H3K27me3_scSET-seq_1_AGGCGAAGCATAGCCG	671806	43950	37227	780	0.244715
H3K27me3_scSET-seq_1_AGGCGAAGCGAGTAAT	709200	20969	14913	1497	0.529467
H3K27me3_scSET-seq_1_AGGCGAAGCTATCGCT	822692	69381	57442	1376	0.155523
H3K27me3_scSET-seq_1_AGGCGAAGGCGCATTA	210492	13658	8446	287	0.0985294
H3K27me3_scSET-seq_1_AGGCGAAGGCGCGAGA	1074652	201133	171781	2222	0.13978
H3K27me3_scSET-seq_1_AGGCGAAGGGAATCTC	692824	165663	127723	1359	0.48498
H3K27me3_scSET-seq_1_AGGCGAAGTCTCCGGA	959862	222785	172059	1762	0.430321
H3K27me3_scSET-seq_1_AGGCGAAGTTCGCGGA	347778	12468	7105	357	0.0695385
H3K27me3_scSET-seq_1_AGGCGAAGTTCTGAAT	366620	29519	25888	546	0.164107
H3K27me3_scSET-seq_1_ATAGAGGCAATGAGCG	284954	33274	22945	629	0.152182
H3K27me3_scSET-seq_1_ATAGAGGCACGAATTC	879002	8760	7055	598	0.103418
H3K27me3_scSET-seq_1_ATAGAGGCAGCTTCAG	1183130	532756	432203	3413	0.364505
H3K27me3_scSET-seq_1_ATAGAGGCCATAGCCG	336500	21901	16378	356	0.239451
H3K27me3_scSET-seq_1_ATAGAGGCCGAGTAAT	1217642	98427	75745	2937	0.522703
H3K27me3_scSET-seq_1_ATAGAGGCCTATCGCT	1791860	252351	214148	1467	0.235427
H3K27me3_scSET-seq_1_ATAGAGGCGCGCATTA	415854	88641	76122	681	0.147761
H3K27me3_scSET-seq_1_ATAGAGGCGCGCGAGA	684334	15259	13323	528	0.268162
H3K27me3_scSET-seq_1_ATAGAGGCGGAATCTC	570628	60007	57280	928	0.368575
H3K27me3_scSET-seq_1_ATAGAGGCTCTCCGGA	549586	31760	25633	1376	0.586838
H3K27me3_scSET-seq_1_ATAGAGGCTTCGCGGA	642482	103769	75765	715	0.202186
H3K27me3_scSET-seq_1_ATAGAGGCTTCTGAAT	587562	88311	74155	935	0.116067
H3K27me3_scSET-seq_1_CAGGACGTAATGAGCG	2415576	82564	70107	4530	0.600822
H3K27me3_scSET-seq_1_CAGGACGTACGAATTC	586608	159583	147856	2311	0.0474063
H3K27me3_scSET-seq_1_CAGGACGTAGCTTCAG	691644	22488	20561	732	0.211412
H3K27me3_scSET-seq_1_CAGGACGTCATAGCCG	507198	26974	19465	359	0.135593
H3K27me3_scSET-seq_1_CAGGACGTCGAGTAAT	1840792	105374	80163	2460	0.596482
H3K27me3_scSET-seq_1_CAGGACGTCTATCGCT	2013126	126858	99714	1554	0.149758
H3K27me3_scSET-seq_1_CAGGACGTGCGCATTA	580224	84468	69069	529	0.178533
H3K27me3_scSET-seq_1_CAGGACGTGCGCGAGA	762864	61659	50660	511	0.182472
H3K27me3_scSET-seq_1_CAGGACGTGGAATCTC	465842	10161	7614	475	0.117473
H3K27me3_scSET-seq_1_CAGGACGTTCTCCGGA	1317856	201224	165554	1970	0.330406
H3K27me3_scSET-seq_1_CAGGACGTTTCGCGGA	679136	102549	90929	671	0.246305
H3K27me3_scSET-seq_1_CAGGACGTTTCTGAAT	1277434	401879	334485	2412	0.109309
H3K27me3_scSET-seq_1_CCTATCCTAATGAGCG	468780	102539	84743	690	0.15859
H3K27me3_scSET-seq_1_CCTATCCTACGAATTC	915902	44110	32951	748	0.412519
H3K27me3_scSET-seq_1_CCTATCCTAGCTTCAG	891924	41369	39386	812	0.195927
H3K27me3_scSET-seq_1_CCTATCCTCATAGCCG	475862	21817	19849	256	0.289242
H3K27me3_scSET-seq_1_CCTATCCTCGAGTAAT	1053832	73851	56526	1732	0.558157
H3K27me3_scSET-seq_1_CCTATCCTCTATCGCT	2463134	428939	349175	4763	0.246974
H3K27me3_scSET-seq_1_CCTATCCTGCGCATTA	477398	34215	29991	440	0.0634226
H3K27me3_scSET-seq_1_CCTATCCTGCGCGAGA	445034	22213	19364	565	0.122271
H3K27me3_scSET-seq_1_CCTATCCTGGAATCTC	500454	11212	8067	381	0.266582
H3K27me3_scSET-seq_1_CCTATCCTTCTCCGGA	813148	221244	172390	2436	0.680919
H3K27me3_scSET-seq_1_CCTATCCTTTCGCGGA	182672	2067	1537	445	0.306918
H3K27me3_scSET-seq_1_CCTATCCTTTCTGAAT	386084	4266	3579	326	0.250358
H3K27me3_scSET-seq_1_GGCTCTGAAATGAGCG	634936	116548	89546	1336	0.191044
H3K27me3_scSET-seq_1_GGCTCTGAACGAATTC	1009028	61357	51247	1705	0.148422
H3K27me3_scSET-seq_1_GGCTCTGAAGCTTCAG	979184	15895	13093	1086	0.177566
H3K27me3_scSET-seq_1_GGCTCTGACATAGCCG	1508060	56656	42402	631	0.217822
H3K27me3_scSET-seq_1_GGCTCTGACGAGTAAT	1332954	309535	247110	2426	0.426744
H3K27me3_scSET-seq_1_GGCTCTGACTATCGCT	2225096	139144	116959	1076	0.261238
H3K27me3_scSET-seq_1_GGCTCTGAGCGCATTA	385748	9450	6351	213	0.770696
H3K27me3_scSET-seq_1_GGCTCTGAGCGCGAGA	1320152	10463	9583	1238	0.0993266
H3K27me3_scSET-seq_1_GGCTCTGAGGAATCTC	913784	6135	5546	666	0.201174
H3K27me3_scSET-seq_1_GGCTCTGATCTCCGGA	854788	67251	49448	2126	0.656424
H3K27me3_scSET-seq_1_GGCTCTGATTCGCGGA	986626	44425	31030	1046	0.210269
H3K27me3_scSET-seq_1_GGCTCTGATTCTGAAT	1310546	51198	40078	699	0.141984
H3K27me3_scSET-seq_1_GTACTGACAATGAGCG	1333720	232612	189927	4805	0.200266
H3K27me3_scSET-seq_1_GTACTGACACGAATTC	1963782	145580	109240	1462	0.0860595
H3K27me3_scSET-seq_1_GTACTGACAGCTTCAG	2316832	331764	274447	3651	0.287771
H3K27me3_scSET-seq_1_GTACTGACCATAGCCG	1275530	33420	31154	519	0.133584
H3K27me3_scSET-seq_1_GTACTGACCGAGTAAT	4081094	371787	303989	4520	0.315976
H3K27me3_scSET-seq_1_GTACTGACCTATCGCT	5814442	49043	37730	1171	0.352226
H3K27me3_scSET-seq_1_GTACTGACGCGCATTA	584100	29788	26835	369	0.103937
H3K27me3_scSET-seq_1_GTACTGACGCGCGAGA	1795336	13543	12317	303	0.241667
H3K27me3_scSET-seq_1_GTACTGACGGAATCTC	2680834	68171	53201	860	0.106732
H3K27me3_scSET-seq_1_GTACTGACTCTCCGGA	2215256	43892	29462	1377	0.591318
H3K27me3_scSET-seq_1_GTACTGACTTCGCGGA	724524	93842	71739	701	0.424295
H3K27me3_scSET-seq_1_GTACTGACTTCTGAAT	2674534	70442	62946	2443	0.220847
H3K27me3_scSET-seq_1_TAATCTTAAATGAGCG	628072	65223	48052	885	0.0934541
H3K27me3_scSET-seq_1_TAATCTTAACGAATTC	707242	43201	36833	1062	0.12118
H3K27me3_scSET-seq_1_TAATCTTAAGCTTCAG	513228	13167	8486	763	0.155773
H3K27me3_scSET-seq_1_TAATCTTACATAGCCG	515126	41492	34886	720	0.422318
H3K27me3_scSET-seq_1_TAATCTTACGAGTAAT	1052162	26880	18767	2239	0.496367
H3K27me3_scSET-seq_1_TAATCTTACTATCGCT	1237570	10006	7913	1112	0.509584
H3K27me3_scSET-seq_1_TAATCTTAGCGCATTA	298010	38225	33263	333	0.212483
H3K27me3_scSET-seq_1_TAATCTTAGCGCGAGA	699936	22348	19374	344	0.216849
H3K27me3_scSET-seq_1_TAATCTTAGGAATCTC	781706	96493	81678	1000	0.232407
H3K27me3_scSET-seq_1_TAATCTTATCTCCGGA	670752	29825	15712	1106	0.653249
H3K27me3_scSET-seq_1_TAATCTTATTCGCGGA	750256	36320	28574	461	0.0827147
H3K27me3_scSET-seq_1_TAATCTTATTCTGAAT	579466	21732	19834	787	0.142334
H3K27me3_scSET-seq_1_TATAGCCTAATGAGCG	301618	13149	9705	347	0.154601
H3K27me3_scSET-seq_1_TATAGCCTACGAATTC	1376230	98569	77776	667	0.243886
H3K27me3_scSET-seq_1_TATAGCCTAGCTTCAG	1548194	26461	20941	1105	0.293395
H3K27me3_scSET-seq_1_TATAGCCTCATAGCCG	772120	37224	35635	1870	0.162791
H3K27me3_scSET-seq_1_TATAGCCTCGAGTAAT	1907214	265354	218074	2615	0.450291
H3K27me3_scSET-seq_1_TATAGCCTCTATCGCT	4062714	142108	123784	2602	0.39975
H3K27me3_scSET-seq_1_TATAGCCTGCGCATTA	269722	39760	36084	409	0.156433
H3K27me3_scSET-seq_1_TATAGCCTGCGCGAGA	1003180	10270	7458	459	0.19021
H3K27me3_scSET-seq_1_TATAGCCTGGAATCTC	604610	83226	69784	586	0.347206
H3K27me3_scSET-seq_1_TATAGCCTTCTCCGGA	542260	59628	40791	1555	0.692218
H3K27me3_scSET-seq_1_TATAGCCTTTCGCGGA	1049054	41807	36943	514	0.250515
H3K27me3_scSET-seq_1_TATAGCCTTTCTGAAT	1046090	204659	163526	1566	0.441214
H3K27me3_scSET-seq_2_AGGCGAAGAATGAGCG	816608	32731	21298	176	0.190476
H3K27me3_scSET-seq_2_AGGCGAAGACGAATTC	2100478	25110	24983	280	0.180894
H3K27me3_scSET-seq_2_AGGCGAAGAGCTTCAG	1130960	40348	21382	869	0.210759
H3K27me3_scSET-seq_2_AGGCGAAGCATAGCCG	2439816	131767	120687	866	0.84455
H3K27me3_scSET-seq_2_AGGCGAAGCGAGTAAT	2071012	147491	114777	519	0.866527
H3K27me3_scSET-seq_2_AGGCGAAGCTATCGCT	4941676	34417	31407	676	0.183237
H3K27me3_scSET-seq_2_AGGCGAAGGCGCATTA	1136530	3503	3188	422	0.106821
H3K27me3_scSET-seq_2_AGGCGAAGGCGCGAGA	4986742	16800	16349	731	0.0995624
H3K27me3_scSET-seq_2_AGGCGAAGGGAATCTC	1782886	57481	55385	596	0.124752
H3K27me3_scSET-seq_2_AGGCGAAGTCTCCGGA	2091252	154294	141293	800	0.184407
H3K27me3_scSET-seq_2_AGGCGAAGTTCGCGGA	3961386	513709	450214	4308	0.421643
H3K27me3_scSET-seq_2_AGGCGAAGTTCTGAAT	1693504	3514	2742	376	0.134021
H3K27me3_scSET-seq_2_ATAGAGGCAATGAGCG	1325570	1310	905	199	0.464991
H3K27me3_scSET-seq_2_ATAGAGGCACGAATTC	2662216	11131	10886	458	0.184906
H3K27me3_scSET-seq_2_ATAGAGGCAGCTTCAG	1980016	76614	71971	337	0.21943
H3K27me3_scSET-seq_2_ATAGAGGCCATAGCCG	2265092	69515	49397	2070	0.793931
H3K27me3_scSET-seq_2_ATAGAGGCCGAGTAAT	2951160	215759	177130	808	0.0975746
H3K27me3_scSET-seq_2_ATAGAGGCCTATCGCT	10001812	247895	189583	1014	0.553879
H3K27me3_scSET-seq_2_ATAGAGGCGCGCATTA	2208650	169130	132789	2122	0.121917
H3K27me3_scSET-seq_2_ATAGAGGCGCGCGAGA	1434108	11205	2269	493	0.225216
H3K27me3_scSET-seq_2_ATAGAGGCGGAATCTC	2506048	128870	125039	603	0.0653344
H3K27me3_scSET-seq_2_ATAGAGGCTCTCCGGA	2945518	155210	115887	3070	0.151121
H3K27me3_scSET-seq_2_ATAGAGGCTTCGCGGA	3660822	359525	297083	5414	0.423454
H3K27me3_scSET-seq_2_ATAGAGGCTTCTGAAT	2966376	60523	35212	531	0.130526
H3K27me3_scSET-seq_2_CAGGACGTAATGAGCG	1470370	64285	55329	373	0.0237192
H3K27me3_scSET-seq_2_CAGGACGTACGAATTC	2573372	3478	2958	293	0.160714
H3K27me3_scSET-seq_2_CAGGACGTAGCTTCAG	1354558	63976	62031	369	0.147516
H3K27me3_scSET-seq_2_CAGGACGTCATAGCCG	2106254	39219	32877	300	0.187008
H3K27me3_scSET-seq_2_CAGGACGTCGAGTAAT	1727022	34499	34312	430	0.188385
H3K27me3_scSET-seq_2_CAGGACGTCTATCGCT	9425598	62623	42697	656	0.66873
H3K27me3_scSET-seq_2_CAGGACGTGCGCATTA	1125312	43349	42531	421	0.260684
H3K27me3_scSET-seq_2_CAGGACGTGCGCGAGA	2584412	18821	18110	399	0.123907
H3K27me3_scSET-seq_2_CAGGACGTGGAATCTC	1888212	66359	65875	677	0.252252
H3K27me3_scSET-seq_2_CAGGACGTTCTCCGGA	1913350	97833	61710	621	0.133369
H3K27me3_scSET-seq_2_CAGGACGTTTCGCGGA	1820126	24443	15242	903	0.228307
H3K27me3_scSET-seq_2_CAGGACGTTTCTGAAT	2212202	41297	13346	2605	0.434525
H3K27me3_scSET-seq_2_CCTATCCTAATGAGCG	1670216	92666	78241	467	0.48062
H3K27me3_scSET-seq_2_CCTATCCTACGAATTC	3542308	18606	15813	1161	0.13702
H3K27me3_scSET-seq_2_CCTATCCTAGCTTCAG	2848122	129216	88740	844	0.198839
H3K27me3_scSET-seq_2_CCTATCCTCATAGCCG	3826560	111895	73537	732	0.113494
H3K27me3_scSET-seq_2_CCTATCCTCGAGTAAT	2484800	27403	14264	951	0.760692
H3K27me3_scSET-seq_2_CCTATCCTCTATCGCT	25624358	46741	38191	1690	0.612251
H3K27me3_scSET-seq_2_CCTATCCTGCGCATTA	2505396	171125	140450	557	0.843321
H3K27me3_scSET-seq_2_CCTATCCTGCGCGAGA	4417590	94043	88269	558	0.287638
H3K27me3_scSET-seq_2_CCTATCCTGGAATCTC	2137176	130093	102623	1185	0.345943
H3K27me3_scSET-seq_2_CCTATCCTTCTCCGGA	3456144	402890	332886	994	0.233706
H3K27me3_scSET-seq_2_CCTATCCTTTCGCGGA	2825770	51663	42002	691	0.165294
H3K27me3_scSET-seq_2_CCTATCCTTTCTGAAT	2319834	7427	6517	376	0.213043
H3K27me3_scSET-seq_2_GGCTCTGAAATGAGCG	2017708	87602	68435	338	0.147404
H3K27me3_scSET-seq_2_GGCTCTGAACGAATTC	3853130	51705	12645	972	0.873314
H3K27me3_scSET-seq_2_GGCTCTGAAGCTTCAG	2314578	24193	10761	506	0.909044
H3K27me3_scSET-seq_2_GGCTCTGACATAGCCG	2349030	396573	351079	4946	0.0635446
H3K27me3_scSET-seq_2_GGCTCTGACGAGTAAT	4870754	38551	27565	1142	0.675896
H3K27me3_scSET-seq_2_GGCTCTGACTATCGCT	18962450	696708	577887	5469	0.221838
H3K27me3_scSET-seq_2_GGCTCTGAGCGCATTA	2998600	24859	13531	495	0.418647
H3K27me3_scSET-seq_2_GGCTCTGAGCGCGAGA	3730264	127007	104280	660	0.117021
H3K27me3_scSET-seq_2_GGCTCTGAGGAATCTC	2577346	31150	29826	420	0.395676
H3K27me3_scSET-seq_2_GGCTCTGATCTCCGGA	4925152	6853	5457	721	0.154088
H3K27me3_scSET-seq_2_GGCTCTGATTCGCGGA	2817972	141273	129428	568	0.299552
H3K27me3_scSET-seq_2_GGCTCTGATTCTGAAT	3964886	299975	255740	1936	0.122513
H3K27me3_scSET-seq_2_GTACTGACAATGAGCG	811222	23062	22627	112	0.105405
H3K27me3_scSET-seq_2_GTACTGACACGAATTC	2090022	75040	74780	672	0.160987
H3K27me3_scSET-seq_2_GTACTGACAGCTTCAG	1264974	109852	58273	571	0.346413
H3K27me3_scSET-seq_2_GTACTGACCATAGCCG	845024	63735	33463	293	0.240876
H3K27me3_scSET-seq_2_GTACTGACCGAGTAAT	2841548	14551	13415	372	0.416427
H3K27me3_scSET-seq_2_GTACTGACCTATCGCT	6399008	214589	163906	609	0.270772
H3K27me3_scSET-seq_2_GTACTGACGCGCATTA	979526	12591	2532	329	0.114618
H3K27me3_scSET-seq_2_GTACTGACGCGCGAGA	1253656	9913	9782	321	0.114783
H3K27me3_scSET-seq_2_GTACTGACGGAATCTC	1793744	95599	69318	316	0.125
H3K27me3_scSET-seq_2_GTACTGACTCTCCGGA	3069904	40644	40458	1869	0.337338
H3K27me3_scSET-seq_2_GTACTGACTTCGCGGA	1230068	97175	91227	463	0.104348
H3K27me3_scSET-seq_2_GTACTGACTTCTGAAT	1515474	38915	38552	477	0.0944162
H3K27me3_scSET-seq_2_TAATCTTAAATGAGCG	1406410	26434	11415	3001	0.0597708
H3K27me3_scSET-seq_2_TAATCTTAACGAATTC	2326586	68377	57658	679	0.131488
H3K27me3_scSET-seq_2_TAATCTTAAGCTTCAG	1174008	95990	85651	336	0.488053
H3K27me3_scSET-seq_2_TAATCTTACATAGCCG	2809346	287107	220614	1530	0.802285
H3K27me3_scSET-seq_2_TAATCTTACGAGTAAT	5331870	533135	434653	8017	0.614217
H3K27me3_scSET-seq_2_TAATCTTACTATCGCT	8828262	255286	238635	1255	0.144596
H3K27me3_scSET-seq_2_TAATCTTAGCGCATTA	1551310	9772	2780	382	0.128728
H3K27me3_scSET-seq_2_TAATCTTAGCGCGAGA	3479102	21031	18364	528	0.13289
H3K27me3_scSET-seq_2_TAATCTTAGGAATCTC	2473362	413977	325967	676	0.0642378
H3K27me3_scSET-seq_2_TAATCTTATCTCCGGA	3012002	108974	95362	735	0.222446
H3K27me3_scSET-seq_2_TAATCTTATTCGCGGA	1671888	62262	43044	723	0.13694
H3K27me3_scSET-seq_2_TAATCTTATTCTGAAT	1729900	97753	65726	3773	0.114457
H3K27me3_scSET-seq_2_TATAGCCTAATGAGCG	2989134	81955	60107	721	0.177756
H3K27me3_scSET-seq_2_TATAGCCTACGAATTC	4962622	40904	39215	682	0.533745
H3K27me3_scSET-seq_2_TATAGCCTAGCTTCAG	2233642	15951	15466	511	0.14119
H3K27me3_scSET-seq_2_TATAGCCTCATAGCCG	5009916	227895	200249	960	0.185689
H3K27me3_scSET-seq_2_TATAGCCTCGAGTAAT	9124874	270031	213755	1657	0.523229
H3K27me3_scSET-seq_2_TATAGCCTCTATCGCT	27033060	478810	383976	4214	0.566493
H3K27me3_scSET-seq_2_TATAGCCTGCGCATTA	2092718	189056	150918	1340	0.216986
H3K27me3_scSET-seq_2_TATAGCCTGCGCGAGA	3618838	323014	260529	1909	0.241872
H3K27me3_scSET-seq_2_TATAGCCTGGAATCTC	4992056	47037	43402	1447	0.195195
H3K27me3_scSET-seq_2_TATAGCCTTCTCCGGA	6581492	38898	27044	1663	0.173179
H3K27me3_scSET-seq_2_TATAGCCTTTCGCGGA	9088462	240408	208285	3218	0.362239
H3K27me3_scSET-seq_2_TATAGCCTTTCTGAAT	4976966	61336	33634	1067	0.612228
H3K27me3_scSET-seq_3_AGGCGAAGAATGAGCG	3299996	49319	40370	669	0.857863
H3K27me3_scSET-seq_3_AGGCGAAGACGAATTC	6390706	42849	34021	2064	0.127081
H3K27me3_scSET-seq_3_AGGCGAAGAGCTTCAG	3267684	257614	227428	5041	0.483402
H3K27me3_scSET-seq_3_AGGCGAAGCATAGCCG	4319460	174416	129202	1717	0.278383
H3K27me3_scSET-seq_3_AGGCGAAGCGAGTAAT	5470716	197022	173599	3695	0.370619
H3K27me3_scSET-seq_3_AGGCGAAGCTATCGCT	10515180	273155	236860	5725	0.371876
H3K27me3_scSET-seq_3_AGGCGAAGGCGCATTA	4765506	221801	194056	1885	0.461228
H3K27me3_scSET-seq_3_AGGCGAAGGCGCGAGA	3701402	128726	103279	1692	0.532277
H3K27me3_scSET-seq_3_AGGCGAAGGGAATCTC	4677644	203250	146739	1253	0.56401
H3K27me3_scSET-seq_3_AGGCGAAGTCTCCGGA	5462730	241283	221098	3189	0.663229
H3K27me3_scSET-seq_3_AGGCGAAGTTCGCGGA	3896766	150796	135379	1008	0.199112
H3K27me3_scSET-seq_3_AGGCGAAGTTCTGAAT	7968832	173007	146728	1022	0.5591
H3K27me3_scSET-seq_3_ATAGAGGCAATGAGCG	2138518	62230	46606	1221	0.58976
H3K27me3_scSET-seq_3_ATAGAGGCACGAATTC	10676190	176775	143476	1161	0.602237
H3K27me3_scSET-seq_3_ATAGAGGCAGCTTCAG	2015958	74435	58725	2748	0.0960689
H3K27me3_scSET-seq_3_ATAGAGGCCATAGCCG	7821102	238007	190443	6972	0.254073
H3K27me3_scSET-seq_3_ATAGAGGCCGAGTAAT	5411768	26672	24730	1972	0.259817
H3K27me3_scSET-seq_3_ATAGAGGCCTATCGCT	5420018	73336	64042	985	0.243863
H3K27me3_scSET-seq_3_ATAGAGGCGCGCATTA	2970052	23932	23086	1164	0.129531
H3K27me3_scSET-seq_3_ATAGAGGCGCGCGAGA	1889960	93237	74292	3253	0.116387
H3K27me3_scSET-seq_3_ATAGAGGCGGAATCTC	4560998	20911	18911	774	0.539189
H3K27me3_scSET-seq_3_ATAGAGGCTCTCCGGA	4687594	237879	184224	4581	0.410585
H3K27me3_scSET-seq_3_ATAGAGGCTTCGCGGA	13237104	185687	161368	2508	0.343268
H3K27me3_scSET-seq_3_ATAGAGGCTTCTGAAT	4900922	119358	96936	1623	0.149937
H3K27me3_scSET-seq_3_CAGGACGTAATGAGCG	2676768	43231	39350	326	0.773642
H3K27me3_scSET-seq_3_CAGGACGTACGAATTC	6551522	224443	174007	1092	0.20112
H3K27me3_scSET-seq_3_CAGGACGTAGCTTCAG	2367870	128681	106718	1195	0.170276
H3K27me3_scSET-seq_3_CAGGACGTCATAGCCG	4802840	120745	107362	768	0.201649
H3K27me3_scSET-seq_3_CAGGACGTCGAGTAAT	11325548	174364	149438	3300	0.557901
H3K27me3_scSET-seq_3_CAGGACGTCTATCGCT	11696566	222815	176054	1945	0.561045
H3K27me3_scSET-seq_3_CAGGACGTGCGCATTA	4476516	32368	21877	906	0.757019
H3K27me3_scSET-seq_3_CAGGACGTGCGCGAGA	3216670	26569	24128	947	0.153846
H3K27me3_scSET-seq_3_CAGGACGTGGAATCTC	6215142	228842	200237	3642	0.476948
H3K27me3_scSET-seq_3_CAGGACGTTCTCCGGA	6518964	160915	142617	1794	0.626544
H3K27me3_scSET-seq_3_CAGGACGTTTCGCGGA	4814682	756022	585555	8113	0.431384
H3K27me3_scSET-seq_3_CAGGACGTTTCTGAAT	4673166	40703	18583	822	0.727395
H3K27me3_scSET-seq_3_CCTATCCTAATGAGCG	5197106	122656	99658	1268	0.169598
H3K27me3_scSET-seq_3_CCTATCCTACGAATTC	11048396	59613	45374	2483	0.462337
H3K27me3_scSET-seq_3_CCTATCCTAGCTTCAG	5403442	24586	15917	852	0.704355
H3K27me3_scSET-seq_3_CCTATCCTCATAGCCG	5315758	149723	123205	992	0.366382
H3K27me3_scSET-seq_3_CCTATCCTCGAGTAAT	11371236	253102	197499	2166	0.764096
H3K27me3_scSET-seq_3_CCTATCCTCTATCGCT	11779200	345831	308123	4304	0.376125
H3K27me3_scSET-seq_3_CCTATCCTGCGCATTA	5491326	43317	29908	1433	0.775218
H3K27me3_scSET-seq_3_CCTATCCTGCGCGAGA	6193260	103161	86041	916	0.571376
H3K27me3_scSET-seq_3_CCTATCCTGGAATCTC	10527308	228809	190528	3288	0.251099
H3K27me3_scSET-seq_3_CCTATCCTTCTCCGGA	8449540	389546	320668	4619	0.60343
H3K27me3_scSET-seq_3_CCTATCCTTTCGCGGA	7515572	46523	36284	1433	0.740999
H3K27me3_scSET-seq_3_CCTATCCTTTCTGAAT	8069636	99045	82832	1082	0.540348
H3K27me3_scSET-seq_3_GGCTCTGAAATGAGCG	2965354	98662	76819	515	0.232639
H3K27me3_scSET-seq_3_GGCTCTGAACGAATTC	10661592	382860	285845	4268	0.385197
H3K27me3_scSET-seq_3_GGCTCTGAAGCTTCAG	3519716	218199	167759	2481	0.132284
H3K27me3_scSET-seq_3_GGCTCTGACATAGCCG	3716930	380989	302952	4208	0.189395
H3K27me3_scSET-seq_3_GGCTCTGACGAGTAAT	5529444	84154	55090	1438	0.716355
H3K27me3_scSET-seq_3_GGCTCTGACTATCGCT	14280824	111032	81036	1817	0.282151
H3K27me3_scSET-seq_3_GGCTCTGAGCGCATTA	3429112	29164	28590	858	0.280822
H3K27me3_scSET-seq_3_GGCTCTGAGCGCGAGA	5055216	190999	147640	1571	0.694075
H3K27me3_scSET-seq_3_GGCTCTGAGGAATCTC	4485878	194786	148076	1117	0.770689
H3K27me3_scSET-seq_3_GGCTCTGATCTCCGGA	5099872	186192	141512	3750	0.611058
H3K27me3_scSET-seq_3_GGCTCTGATTCGCGGA	4678844	90875	79363	1155	0.668138
H3K27me3_scSET-seq_3_GGCTCTGATTCTGAAT	4306810	32751	26428	1141	0.528479
H3K27me3_scSET-seq_3_GTACTGACAATGAGCG	1849768	23530	20315	309	0.389105
H3K27me3_scSET-seq_3_GTACTGACACGAATTC	5648190	27088	22592	541	0.342466
H3K27me3_scSET-seq_3_GTACTGACAGCTTCAG	2612778	71615	56433	768	0.761323
H3K27me3_scSET-seq_3_GTACTGACCATAGCCG	4353554	199943	152865	1021	0.622773
H3K27me3_scSET-seq_3_GTACTGACCGAGTAAT	12922072	142269	121814	3276	0.402144
H3K27me3_scSET-seq_3_GTACTGACCTATCGCT	16124254	247041	186052	2465	0.761749
H3K27me3_scSET-seq_3_GTACTGACGCGCATTA	3262468	142405	119324	1965	0.817249
H3K27me3_scSET-seq_3_GTACTGACGCGCGAGA	6595848	168708	153421	1107	0.71589
H3K27me3_scSET-seq_3_GTACTGACGGAATCTC	5430100	73622	66027	1165	0.58156
H3K27me3_scSET-seq_3_GTACTGACTCTCCGGA	6808912	227165	198063	935	0.573828
H3K27me3_scSET-seq_3_GTACTGACTTCGCGGA	5532408	249991	197864	4131	0.595083
H3K27me3_scSET-seq_3_GTACTGACTTCTGAAT	6091262	28080	19460	773	0.152857
H3K27me3_scSET-seq_3_TAATCTTAAATGAGCG	1831836	86059	67655	623	0.205951
H3K27me3_scSET-seq_3_TAATCTTAACGAATTC	3938444	397601	334031	3362	0.364943
H3K27me3_scSET-seq_3_TAATCTTAAGCTTCAG	2379890	59035	48662	687	0.247191
H3K27me3_scSET-seq_3_TAATCTTACATAGCCG	4190476	410377	341411	3408	0.221127
H3K27me3_scSET-seq_3_TAATCTTACGAGTAAT	12287426	81253	42031	2024	0.771996
H3K27me3_scSET-seq_3_TAATCTTACTATCGCT	10268008	128134	98805	1717	0.175166
H3K27me3_scSET-seq_3_TAATCTTAGCGCATTA	3616230	212490	173671	2379	0.682622
H3K27me3_scSET-seq_3_TAATCTTAGCGCGAGA	3782120	95147	73088	1993	0.469684
H3K27me3_scSET-seq_3_TAATCTTAGGAATCTC	3434282	65081	42988	783	0.80656
H3K27me3_scSET-seq_3_TAATCTTATCTCCGGA	4542662	193599	186034	2703	0.266009
H3K27me3_scSET-seq_3_TAATCTTATTCGCGGA	2640528	23110	22212	895	0.190238
H3K27me3_scSET-seq_3_TAATCTTATTCTGAAT	5295376	97291	76295	732	0.292212
H3K27me3_scSET-seq_3_TATAGCCTAATGAGCG	3451886	59875	46326	962	0.258527
H3K27me3_scSET-seq_3_TATAGCCTACGAATTC	10036534	426302	349335	9143	0.305237
H3K27me3_scSET-seq_3_TATAGCCTAGCTTCAG	4377476	204736	155909	1714	0.192079
H3K27me3_scSET-seq_3_TATAGCCTCATAGCCG	10259750	99324	83323	1850	0.3655
H3K27me3_scSET-seq_3_TATAGCCTCGAGTAAT	12113730	356616	302472	4514	0.514535
H3K27me3_scSET-seq_3_TATAGCCTCTATCGCT	11122380	174040	133276	2922	0.591593
H3K27me3_scSET-seq_3_TATAGCCTGCGCATTA	4659806	67117	57935	1892	0.215333
H3K27me3_scSET-seq_3_TATAGCCTGCGCGAGA	5396494	313737	269387	2657	0.230789
H3K27me3_scSET-seq_3_TATAGCCTGGAATCTC	9092136	50233	34536	1729	0.557779
H3K27me3_scSET-seq_3_TATAGCCTTCTCCGGA	10637606	1283854	1014309	10150	0.350221
H3K27me3_scSET-seq_3_TATAGCCTTTCGCGGA	9006518	117410	90779	3950	0.482457
H3K27me3_scSET-seq_3_TATAGCCTTTCTGAAT	5318020	27086	24602	1492	0.177506
H3K27me3_scSET-seq_4_AGGCGAAGAATGAGCG	2787888	258197	219104	1099	0.0685083
H3K27me3_scSET-seq_4_AGGCGAAGACGAATTC	2823210	123987	103401	1142	0.543918
H3K27me3_scSET-seq_4_AGGCGAAGAGCTTCAG	1515234	59232	56906	620	0.19619
H3K27me3_scSET-seq_4_AGGCGAAGCATAGCCG	2620466	257280	227818	5825	0.296046
H3K27me3_scSET-seq_4_AGGCGAAGCGAGTAAT	3671464	108899	94739	889	0.610119
H3K27me3_scSET-seq_4_AGGCGAAGCTATCGCT	6797118	83773	73990	1789	0.458548
H3K27me3_scSET-seq_4_AGGCGAAGGCGCATTA	2380188	94768	85872	1435	0.656858
H3K27me3_scSET-seq_4_AGGCGAAGGCGCGAGA	2403990	59369	52391	617	0.770645
H3K27me3_scSET-seq_4_AGGCGAAGGGAATCTC	3040164	95698	90124	949	0.116488
H3K27me3_scSET-seq_4_AGGCGAAGTCTCCGGA	5451412	129763	118717	1497	0.509735
H3K27me3_scSET-seq_4_AGGCGAAGTTCGCGGA	2797196	67477	59224	1886	0.360593
H3K27me3_scSET-seq_4_AGGCGAAGTTCTGAAT	3415950	133551	113463	2621	0.704872
H3K27me3_scSET-seq_4_ATAGAGGCAATGAGCG	3724840	158761	137299	4211	0.168976
H3K27me3_scSET-seq_4_ATAGAGGCACGAATTC	5008494	346297	260958	5572	0.300675
H3K27me3_scSET-seq_4_ATAGAGGCAGCTTCAG	3278770	107703	85392	3020	0.0751174
H3K27me3_scSET-seq_4_ATAGAGGCCATAGCCG	3597868	256142	199089	4418	0.292219
H3K27me3_scSET-seq_4_ATAGAGGCCGAGTAAT	5207388	281973	223867	5111	0.573045
H3K27me3_scSET-seq_4_ATAGAGGCCTATCGCT	9309568	89721	55676	2740	0.658035
H3K27me3_scSET-seq_4_ATAGAGGCGCGCATTA	3544816	187265	163489	1533	0.58093
H3K27me3_scSET-seq_4_ATAGAGGCGCGCGAGA	3972596	20010	15418	1298	0.484642
H3K27me3_scSET-seq_4_ATAGAGGCGGAATCTC	5559078	42123	34488	1315	0.240122
H3K27me3_scSET-seq_4_ATAGAGGCTCTCCGGA	6326690	327839	287190	3188	0.417796
H3K27me3_scSET-seq_4_ATAGAGGCTTCGCGGA	7810582	1991059	1653120	24745	0.308421
H3K27me3_scSET-seq_4_ATAGAGGCTTCTGAAT	3601902	101698	87702	2745	0.451845
H3K27me3_scSET-seq_4_CAGGACGTAATGAGCG	2408726	75004	63969	641	0.763016
H3K27me3_scSET-seq_4_CAGGACGTACGAATTC	3310576	52350	45283	837	0.650118
H3K27me3_scSET-seq_4_CAGGACGTAGCTTCAG	1968702	36150	31485	1120	0.506237
H3K27me3_scSET-seq_4_CAGGACGTCATAGCCG	2426080	20094	19559	477	0.0982143
H3K27me3_scSET-seq_4_CAGGACGTCGAGTAAT	3897160	83243	70604	1073	0.390651
H3K27me3_scSET-seq_4_CAGGACGTCTATCGCT	9231918	145915	122860	1606	0.230314
H3K27me3_scSET-seq_4_CAGGACGTGCGCATTA	2129080	27297	26287	2710	0.376669
H3K27me3_scSET-seq_4_CAGGACGTGCGCGAGA	3874260	16613	14177	805	0.418458
H3K27me3_scSET-seq_4_CAGGACGTGGAATCTC	3015934	138487	121926	1352	0.355871
H3K27me3_scSET-seq_4_CAGGACGTTCTCCGGA	4507036	66075	60199	1332	0.639902
H3K27me3_scSET-seq_4_CAGGACGTTTCGCGGA	3815606	103171	88629	2470	0.146801
H3K27me3_scSET-seq_4_CAGGACGTTTCTGAAT	2707270	84426	64826	4183	0.201947
H3K27me3_scSET-seq_4_CCTATCCTAATGAGCG	3485990	21604	14428	569	0.173212
H3K27me3_scSET-seq_4_CCTATCCTACGAATTC	3312952	34939	32041	2476	0.168364
H3K27me3_scSET-seq_4_CCTATCCTAGCTTCAG	3830736	92075	62351	2663	0.468954
H3K27me3_scSET-seq_4_CCTATCCTCATAGCCG	4968640	20781	18973	850	0.263158
H3K27me3_scSET-seq_4_CCTATCCTCGAGTAAT	4778494	356861	296197	2737	0.383671
H3K27me3_scSET-seq_4_CCTATCCTCTATCGCT	17398022	3593007	3022816	50175	0.224556
H3K27me3_scSET-seq_4_CCTATCCTGCGCATTA	2243994	98694	86529	806	0.144272
H3K27me3_scSET-seq_4_CCTATCCTGCGCGAGA	7444108	42812	34992	913	0.725528
H3K27me3_scSET-seq_4_CCTATCCTGGAATCTC	6472384	739656	673963	13443	0.356215
H3K27me3_scSET-seq_4_CCTATCCTTCTCCGGA	5449280	112813	98351	1753	0.195804
H3K27me3_scSET-seq_4_CCTATCCTTTCGCGGA	6685652	343220	279141	6559	0.27487
H3K27me3_scSET-seq_4_CCTATCCTTTCTGAAT	4646708	88663	77095	1947	0.529115
H3K27me3_scSET-seq_4_GGCTCTGAAATGAGCG	2722208	49245	39445	485	0.751345
H3K27me3_scSET-seq_4_GGCTCTGAACGAATTC	5183298	187402	152406	1902	0.72678
H3K27me3_scSET-seq_4_GGCTCTGAAGCTTCAG	1977882	22558	21307	1792	0.148699
H3K27me3_scSET-seq_4_GGCTCTGACATAGCCG	2847858	31125	24112	1245	0.626831
H3K27me3_scSET-seq_4_GGCTCTGACGAGTAAT	5778806	266998	243893	3315	0.638861
H3K27me3_scSET-seq_4_GGCTCTGACTATCGCT	8021774	121236	95108	2809	0.58421
H3K27me3_scSET-seq_4_GGCTCTGAGCGCATTA	3124912	54871	48664	724	0.172043
H3K27me3_scSET-seq_4_GGCTCTGAGCGCGAGA	5545492	109844	96549	1291	0.473516
H3K27me3_scSET-seq_4_GGCTCTGAGGAATCTC	6474980	175891	142565	3251	0.156901
H3K27me3_scSET-seq_4_GGCTCTGATCTCCGGA	6052482	120841	95990	2983	0.682113
H3K27me3_scSET-seq_4_GGCTCTGATTCGCGGA	4374372	134897	120320	5660	0.680745
H3K27me3_scSET-seq_4_GGCTCTGATTCTGAAT	5036910	480030	385680	3835	0.648036
H3K27me3_scSET-seq_4_GTACTGACAATGAGCG	3589292	63584	40175	1946	0.755666
H3K27me3_scSET-seq_4_GTACTGACACGAATTC	7251578	78297	55812	838	0.714673
H3K27me3_scSET-seq_4_GTACTGACAGCTTCAG	2474804	76656	68472	718	0.271258
H3K27me3_scSET-seq_4_GTACTGACCATAGCCG	2679160	82549	75953	1185	0.299528
H3K27me3_scSET-seq_4_GTACTGACCGAGTAAT	4456828	62039	59133	783	0.151735
H3K27me3_scSET-seq_4_GTACTGACCTATCGCT	15978890	118563	78029	1638	0.696445
H3K27me3_scSET-seq_4_GTACTGACGCGCATTA	3358586	56145	38253	1912	0.61528
H3K27me3_scSET-seq_4_GTACTGACGCGCGAGA	4441862	101233	81264	4164	0.154324
H3K27me3_scSET-seq_4_GTACTGACGGAATCTC	2614020	77219	69078	802	0.26244
H3K27me3_scSET-seq_4_GTACTGACTCTCCGGA	7148686	293415	265613	2342	0.386432
H3K27me3_scSET-seq_4_GTACTGACTTCGCGGA	4384120	379781	324588	8675	0.220982
H3K27me3_scSET-seq_4_GTACTGACTTCTGAAT	3486444	13918	12849	839	0.169524
H3K27me3_scSET-seq_4_TAATCTTAAATGAGCG	3175328	56277	35753	628	0.786191
H3K27me3_scSET-seq_4_TAATCTTAACGAATTC	7108570	196892	145252	3230	0.537201
H3K27me3_scSET-seq_4_TAATCTTAAGCTTCAG	2481216	108133	84429	711	0.456638
H3K27me3_scSET-seq_4_TAATCTTACATAGCCG	2766560	47048	42952	966	0.19911
H3K27me3_scSET-seq_4_TAATCTTACGAGTAAT	6076112	118501	103956	1634	0.18188
H3K27me3_scSET-seq_4_TAATCTTACTATCGCT	12755906	126559	108264	4985	0.480074
H3K27me3_scSET-seq_4_TAATCTTAGCGCATTA	2446334	54422	47372	854	0.628044
H3K27me3_scSET-seq_4_TAATCTTAGCGCGAGA	2708536	27478	23904	995	0.28442
H3K27me3_scSET-seq_4_TAATCTTAGGAATCTC	3562914	109297	89389	1099	0.109836
H3K27me3_scSET-seq_4_TAATCTTATCTCCGGA	9677542	292174	224622	4235	0.748366
H3K27me3_scSET-seq_4_TAATCTTATTCGCGGA	5543696	132565	117454	2946	0.195105
H3K27me3_scSET-seq_4_TAATCTTATTCTGAAT	3476740	253096	199798	1603	0.305695
H3K27me3_scSET-seq_4_TATAGCCTAATGAGCG	4906938	35972	27495	1821	0.216042
H3K27me3_scSET-seq_4_TATAGCCTACGAATTC	9419186	291597	247620	3093	0.266315
H3K27me3_scSET-seq_4_TATAGCCTAGCTTCAG	6529534	236683	191600	3509	0.129839
H3K27me3_scSET-seq_4_TATAGCCTCATAGCCG	6995480	308292	280377	3715	0.340595
H3K27me3_scSET-seq_4_TATAGCCTCGAGTAAT	10443446	245678	196504	4391	0.602287
H3K27me3_scSET-seq_4_TATAGCCTCTATCGCT	28797232	209190	156077	7305	0.548858
H3K27me3_scSET-seq_4_TATAGCCTGCGCATTA	5538038	87463	79743	2787	0.232413
H3K27me3_scSET-seq_4_TATAGCCTGCGCGAGA	13198626	72498	49676	2683	0.690146
H3K27me3_scSET-seq_4_TATAGCCTGGAATCTC	10320370	226978	185968	3591	0.562193
H3K27me3_scSET-seq_4_TATAGCCTTCTCCGGA	10043928	855382	751577	12877	0.525235
H3K27me3_scSET-seq_4_TATAGCCTTTCGCGGA	16080560	1728481	1520927	20729	0.314614
H3K27me3_scSET-seq_4_TATAGCCTTTCTGAAT	7681272	322427	282162	5403	0.463654
H3K27me3_scSET-seq_5_AGGCGAAGAATGAGCG	1223460	42287	35879	369	0.123762
H3K27me3_scSET-seq_5_AGGCGAAGACGAATTC	6681952	179495	157966	5483	0.389691
H3K27me3_scSET-seq_5_AGGCGAAGAGCTTCAG	2720492	215126	190477	1405	0.596588
H3K27me3_scSET-seq_5_AGGCGAAGCATAGCCG	4045718	107409	74660	1621	0.720552
H3K27me3_scSET-seq_5_AGGCGAAGCGAGTAAT	4076094	37080	28691	1283	0.550929
H3K27me3_scSET-seq_5_AGGCGAAGCTATCGCT	18599922	1008179	803901	8642	0.435979
H3K27me3_scSET-seq_5_AGGCGAAGGCGCATTA	2124584	69583	45591	2492	0.488049
H3K27me3_scSET-seq_5_AGGCGAAGGCGCGAGA	4095020	43953	40700	1857	0.24689
H3K27me3_scSET-seq_5_AGGCGAAGGGAATCTC	1816800	68424	61848	1140	0.381804
H3K27me3_scSET-seq_5_AGGCGAAGTCTCCGGA	2834212	29740	26630	1633	0.481725
H3K27me3_scSET-seq_5_AGGCGAAGTTCGCGGA	4545128	209583	170831	3929	0.300572
H3K27me3_scSET-seq_5_AGGCGAAGTTCTGAAT	2490400	394889	342815	5867	0.387472
H3K27me3_scSET-seq_5_ATAGAGGCAATGAGCG	1200484	50163	29677	422	0.661622
H3K27me3_scSET-seq_5_ATAGAGGCACGAATTC	6780036	193576	174895	2336	0.437994
H3K27me3_scSET-seq_5_ATAGAGGCAGCTTCAG	4432834	273826	234483	1930	0.160009
H3K27me3_scSET-seq_5_ATAGAGGCCATAGCCG	7161054	361616	308741	4541	0.341883
H3K27me3_scSET-seq_5_ATAGAGGCCGAGTAAT	3862408	85139	71994	1776	0.481503
H3K27me3_scSET-seq_5_ATAGAGGCCTATCGCT	10787098	229646	193563	3129	0.253046
H3K27me3_scSET-seq_5_ATAGAGGCGCGCATTA	7078070	1018290	787263	9809	0.373602
H3K27me3_scSET-seq_5_ATAGAGGCGCGCGAGA	4998102	405227	305658	8544	0.510758
H3K27me3_scSET-seq_5_ATAGAGGCGGAATCTC	1909974	117503	92786	1317	0.223691
H3K27me3_scSET-seq_5_ATAGAGGCTCTCCGGA	2619592	161327	141619	2780	0.594748
H3K27me3_scSET-seq_5_ATAGAGGCTTCGCGGA	10655090	1219051	994750	8815	0.360494
H3K27me3_scSET-seq_5_ATAGAGGCTTCTGAAT	2111054	51663	40156	2012	0.27532
H3K27me3_scSET-seq_5_CAGGACGTAATGAGCG	2203152	26298	15231	796	0.417697
H3K27me3_scSET-seq_5_CAGGACGTACGAATTC	8675754	178825	156229	1613	0.215074
H3K27me3_scSET-seq_5_CAGGACGTAGCTTCAG	3198550	450867	377996	2505	0.373303
H3K27me3_scSET-seq_5_CAGGACGTCATAGCCG	4816622	122012	100071	1183	0.714698
H3K27me3_scSET-seq_5_CAGGACGTCGAGTAAT	2981070	12697	11363	1019	0.18193
H3K27me3_scSET-seq_5_CAGGACGTCTATCGCT	14697932	169298	150597	2116	0.620267
H3K27me3_scSET-seq_5_CAGGACGTGCGCATTA	3161752	212772	198086	4361	0.632341
H3K27me3_scSET-seq_5_CAGGACGTGCGCGAGA	5318710	69558	57828	2212	0.508712
H3K27me3_scSET-seq_5_CAGGACGTGGAATCTC	2463278	141768	123316	1082	0.194037
H3K27me3_scSET-seq_5_CAGGACGTTCTCCGGA	2544842	45125	27044	1652	0.702392
H3K27me3_scSET-seq_5_CAGGACGTTTCGCGGA	3842728	52367	30004	1899	0.683634
H3K27me3_scSET-seq_5_CAGGACGTTTCTGAAT	1781536	144079	111718	2351	0.633746
H3K27me3_scSET-seq_5_CCTATCCTAATGAGCG	1373316	82423	70911	799	0.440761
H3K27me3_scSET-seq_5_CCTATCCTACGAATTC	6050462	209058	195823	2579	0.358738
H3K27me3_scSET-seq_5_CCTATCCTAGCTTCAG	4751972	186012	172191	2076	0.609173
H3K27me3_scSET-seq_5_CCTATCCTCATAGCCG	8546952	142878	106839	2358	0.414646
H3K27me3_scSET-seq_5_CCTATCCTCGAGTAAT	3454102	123055	111191	1652	0.393998
H3K27me3_scSET-seq_5_CCTATCCTCTATCGCT	11141118	348623	304533	4312	0.246284
H3K27me3_scSET-seq_5_CCTATCCTGCGCATTA	5487470	362635	303031	2530	0.421031
H3K27me3_scSET-seq_5_CCTATCCTGCGCGAGA	3423852	126162	98378	1820	0.604919
H3K27me3_scSET-seq_5_CCTATCCTGGAATCTC	2726586	265442	237605	5036	0.141649
H3K27me3_scSET-seq_5_CCTATCCTTCTCCGGA	3030738	353603	305532	5030	0.399226
H3K27me3_scSET-seq_5_CCTATCCTTTCGCGGA	8222438	200677	181466	3811	0.579221
H3K27me3_scSET-seq_5_CCTATCCTTTCTGAAT	2432062	182949	153996	1839	0.116539
H3K27me3_scSET-seq_5_GGCTCTGAAATGAGCG	850572	31927	24618	367	0.228291
H3K27me3_scSET-seq_5_GGCTCTGAACGAATTC	8003812	383690	329773	2928	0.278848
H3K27me3_scSET-seq_5_GGCTCTGAAGCTTCAG	4630280	590757	502827	10431	0.265239
H3K27me3_scSET-seq_5_GGCTCTGACATAGCCG	8122528	1036176	868301	7163	0.28235
H3K27me3_scSET-seq_5_GGCTCTGACGAGTAAT	8650894	159310	119741	4729	0.317493
H3K27me3_scSET-seq_5_GGCTCTGACTATCGCT	12185692	233488	179004	9105	0.357542
H3K27me3_scSET-seq_5_GGCTCTGAGCGCATTA	5457778	214904	196961	2628	0.220598
H3K27me3_scSET-seq_5_GGCTCTGAGCGCGAGA	3725836	71817	67168	1529	0.480102
H3K27me3_scSET-seq_5_GGCTCTGAGGAATCTC	1949404	18678	17289	1331	0.105038
H3K27me3_scSET-seq_5_GGCTCTGATCTCCGGA	4029350	189921	123145	2102	0.554454
H3K27me3_scSET-seq_5_GGCTCTGATTCGCGGA	7082374	102553	71438	2186	0.518153
H3K27me3_scSET-seq_5_GGCTCTGATTCTGAAT	3130866	69461	46612	1521	0.370459
H3K27me3_scSET-seq_5_GTACTGACAATGAGCG	1772278	24337	15634	285	0.351695
H3K27me3_scSET-seq_5_GTACTGACACGAATTC	10060176	63910	55747	1390	0.777062
H3K27me3_scSET-seq_5_GTACTGACAGCTTCAG	3858204	176347	158391	1430	0.492591
H3K27me3_scSET-seq_5_GTACTGACCATAGCCG	3798264	67042	54953	1049	0.259241
H3K27me3_scSET-seq_5_GTACTGACCGAGTAAT	5281604	32781	22246	843	0.560986
H3K27me3_scSET-seq_5_GTACTGACCTATCGCT	16515392	899568	716972	10384	0.526281
H3K27me3_scSET-seq_5_GTACTGACGCGCATTA	3478946	211055	188239	1677	0.60571
H3K27me3_scSET-seq_5_GTACTGACGCGCGAGA	3094300	168802	136815	1180	0.70502
H3K27me3_scSET-seq_5_GTACTGACGGAATCTC	2476018	138504	117143	910	0.0749393
H3K27me3_scSET-seq_5_GTACTGACTCTCCGGA	4038828	100405	85089	1959	0.444334
H3K27me3_scSET-seq_5_GTACTGACTTCGCGGA	4033616	40090	32466	1446	0.197733
H3K27me3_scSET-seq_5_GTACTGACTTCTGAAT	3336252	100553	88926	1855	0.204697
H3K27me3_scSET-seq_5_TAATCTTAAATGAGCG	2325386	21152	16406	734	0.514377
H3K27me3_scSET-seq_5_TAATCTTAACGAATTC	14412338	651839	556678	9333	0.31272
H3K27me3_scSET-seq_5_TAATCTTAAGCTTCAG	4627592	172594	153936	4239	0.412027
H3K27me3_scSET-seq_5_TAATCTTACATAGCCG	7139502	252512	223584	3019	0.416046
H3K27me3_scSET-seq_5_TAATCTTACGAGTAAT	5697360	92320	64469	3623	0.676063
H3K27me3_scSET-seq_5_TAATCTTACTATCGCT	17672132	316389	286082	4976	0.476617
H3K27me3_scSET-seq_5_TAATCTTAGCGCATTA	3887256	180526	145329	3571	0.244782
H3K27me3_scSET-seq_5_TAATCTTAGCGCGAGA	4650986	38481	32177	1430	0.179228
H3K27me3_scSET-seq_5_TAATCTTAGGAATCTC	2409158	29157	20310	1492	0.282618
H3K27me3_scSET-seq_5_TAATCTTATCTCCGGA	3924436	287292	230310	1572	0.0844156
H3K27me3_scSET-seq_5_TAATCTTATTCGCGGA	6909490	270135	233591	6101	0.507027
H3K27me3_scSET-seq_5_TAATCTTATTCTGAAT	2624962	21758	8260	1054	0.566407
H3K27me3_scSET-seq_5_TATAGCCTAATGAGCG	2064934	65825	44017	1104	0.664945
H3K27me3_scSET-seq_5_TATAGCCTACGAATTC	11476320	126016	101835	4046	0.545206
H3K27me3_scSET-seq_5_TATAGCCTAGCTTCAG	7768870	206682	156034	7515	0.308583
H3K27me3_scSET-seq_5_TATAGCCTCATAGCCG	12545882	569008	468730	11123	0.411378
H3K27me3_scSET-seq_5_TATAGCCTCGAGTAAT	10513382	812266	708501	6846	0.545604
H3K27me3_scSET-seq_5_TATAGCCTCTATCGCT	33168756	924364	721805	15725	0.412863
H3K27me3_scSET-seq_5_TATAGCCTGCGCATTA	10212370	441248	348779	8212	0.311035
H3K27me3_scSET-seq_5_TATAGCCTGCGCGAGA	10749500	2022195	1540348	17282	0.24381
H3K27me3_scSET-seq_5_TATAGCCTGGAATCTC	3567694	519006	411754	4908	0.195475
H3K27me3_scSET-seq_5_TATAGCCTTCTCCGGA	5232318	66214	53339	3573	0.453451
H3K27me3_scSET-seq_5_TATAGCCTTTCGCGGA	19827310	1695943	1414838	21827	0.328151
H3K27me3_scSET-seq_5_TATAGCCTTTCTGAAT	4397770	608554	478063	8297	0.3053
H3K4me3_scSET-seq_1_AGGCGAAGAATGAGCG	1397676	138937	123149	4322	0.303275
H3K4me3_scSET-seq_1_AGGCGAAGACGAATTC	946806	60944	49665	3154	0.124593
H3K4me3_scSET-seq_1_AGGCGAAGAGCTTCAG	763642	84218	71764	2440	0.182764
H3K4me3_scSET-seq_1_AGGCGAAGCATAGCCG	1461980	106009	88291	2194	0.246573
H3K4me3_scSET-seq_1_AGGCGAAGCGAGTAAT	2388992	361365	163124	18385	0.872709
H3K4me3_scSET-seq_1_AGGCGAAGCTATCGCT	5035354	92123	75634	3561	0.271214
H3K4me3_scSET-seq_1_AGGCGAAGGCGCATTA	331120	17828	15781	992	0.207877
H3K4me3_scSET-seq_1_AGGCGAAGGCGCGAGA	1156292	229816	196949	5386	0.147611
H3K4me3_scSET-seq_1_AGGCGAAGGGAATCTC	1423246	101712	85061	2382	0.499919
H3K4me3_scSET-seq_1_AGGCGAAGTCTCCGGA	1568232	365417	164623	20001	0.865323
H3K4me3_scSET-seq_1_AGGCGAAGTTCGCGGA	871436	43750	36275	1753	0.182789
H3K4me3_scSET-seq_1_AGGCGAAGTTCTGAAT	1017428	26036	21533	1997	0.287557
H3K4me3_scSET-seq_1_ATAGAGGCAATGAGCG	1221226	27496	22966	2207	0.207148
H3K4me3_scSET-seq_1_ATAGAGGCACGAATTC	1579010	151902	132834	4611	0.174671
H3K4me3_scSET-seq_1_ATAGAGGCAGCTTCAG	2031266	161443	138415	3658	0.309643
H3K4me3_scSET-seq_1_ATAGAGGCCATAGCCG	1026168	55973	48839	1903	0.132663
H3K4me3_scSET-seq_1_ATAGAGGCCGAGTAAT	5040564	158456	60145	11343	0.848994
H3K4me3_scSET-seq_1_ATAGAGGCCTATCGCT	2977760	110716	92612	3206	0.404795
H3K4me3_scSET-seq_1_ATAGAGGCGCGCATTA	2167650	69263	61285	1950	0.20451
H3K4me3_scSET-seq_1_ATAGAGGCGCGCGAGA	895784	34885	26216	2122	0.277161
H3K4me3_scSET-seq_1_ATAGAGGCGGAATCTC	1150718	34485	25690	1788	0.344715
H3K4me3_scSET-seq_1_ATAGAGGCTCTCCGGA	1691862	323762	163518	18532	0.860472
H3K4me3_scSET-seq_1_ATAGAGGCTTCGCGGA	898672	79950	70499	2711	0.313284
H3K4me3_scSET-seq_1_ATAGAGGCTTCTGAAT	877004	142819	128266	2145	0.406334
H3K4me3_scSET-seq_1_CAGGACGTAATGAGCG	2134118	93147	78288	3504	0.466835
H3K4me3_scSET-seq_1_CAGGACGTACGAATTC	1267728	209749	174178	4072	0.222805
H3K4me3_scSET-seq_1_CAGGACGTAGCTTCAG	888476	21573	16998	1807	0.48083
H3K4me3_scSET-seq_1_CAGGACGTCATAGCCG	501286	78896	67100	1837	0.170817
H3K4me3_scSET-seq_1_CAGGACGTCGAGTAAT	3667038	183992	47941	13181	0.89206
H3K4me3_scSET-seq_1_CAGGACGTCTATCGCT	3075694	310137	240717	5049	0.206482
H3K4me3_scSET-seq_1_CAGGACGTGCGCATTA	607776	52973	48904	1111	0.309256
H3K4me3_scSET-seq_1_CAGGACGTGCGCGAGA	4561938	66048	57734	1906	0.206766
H3K4me3_scSET-seq_1_CAGGACGTGGAATCTC	1920912	146816	128493	2476	0.347367
H3K4me3_scSET-seq_1_CAGGACGTTCTCCGGA	1576800	222716	95348	15681	0.858739
H3K4me3_scSET-seq_1_CAGGACGTTTCGCGGA	909812	113197	101290	1985	0.203813
H3K4me3_scSET-seq_1_CAGGACGTTTCTGAAT	1317960	39318	32584	1619	0.167932
H3K4me3_scSET-seq_1_CCTATCCTAATGAGCG	984838	115468	97593	3132	0.0940245
H3K4me3_scSET-seq_1_CCTATCCTACGAATTC	1384298	140358	124954	3767	0.220625
H3K4me3_scSET-seq_1_CCTATCCTAGCTTCAG	1256188	116985	97362	2146	0.197451
H3K4me3_scSET-seq_1_CCTATCCTCATAGCCG	1298260	38498	30950	1631	0.404234
H3K4me3_scSET-seq_1_CCTATCCTCGAGTAAT	3628130	238164	99597	12239	0.879351
H3K4me3_scSET-seq_1_CCTATCCTCTATCGCT	2216324	111036	96841	2511	0.341817
H3K4me3_scSET-seq_1_CCTATCCTGCGCATTA	4051964	60870	52806	1591	0.496922
H3K4me3_scSET-seq_1_CCTATCCTGCGCGAGA	986376	246430	197435	2756	0.241192
H3K4me3_scSET-seq_1_CCTATCCTGGAATCTC	1036436	54220	42167	1754	0.251303
H3K4me3_scSET-seq_1_CCTATCCTTCTCCGGA	1513624	308011	131265	15578	0.866727
H3K4me3_scSET-seq_1_CCTATCCTTTCGCGGA	804678	10784	8665	1225	0.277414
H3K4me3_scSET-seq_1_CCTATCCTTTCTGAAT	1238648	17933	13860	1161	0.436161
H3K4me3_scSET-seq_1_GGCTCTGAAATGAGCG	1105328	142376	120615	4948	0.208026
H3K4me3_scSET-seq_1_GGCTCTGAACGAATTC	2718434	817994	700179	10090	0.194242
H3K4me3_scSET-seq_1_GGCTCTGAAGCTTCAG	2107006	398692	316649	6984	0.218298
H3K4me3_scSET-seq_1_GGCTCTGACATAGCCG	1175810	145390	127595	3267	0.220828
H3K4me3_scSET-seq_1_GGCTCTGACGAGTAAT	7440276	448566	211160	25294	0.844768
H3K4me3_scSET-seq_1_GGCTCTGACTATCGCT	6530594	68149	51781	3545	0.255596
H3K4me3_scSET-seq_1_GGCTCTGAGCGCATTA	796342	21868	16428	1507	0.30761
H3K4me3_scSET-seq_1_GGCTCTGAGCGCGAGA	1840912	639643	519816	10350	0.0920764
H3K4me3_scSET-seq_1_GGCTCTGAGGAATCTC	1358878	31219	25352	2511	0.214231
H3K4me3_scSET-seq_1_GGCTCTGATCTCCGGA	2074604	438417	147969	28376	0.850385
H3K4me3_scSET-seq_1_GGCTCTGATTCGCGGA	1390246	239064	201026	4022	0.220633
H3K4me3_scSET-seq_1_GGCTCTGATTCTGAAT	2709400	160876	139798	3986	0.283798
H3K4me3_scSET-seq_1_GTACTGACAATGAGCG	5309368	525691	427301	8260	0.206403
H3K4me3_scSET-seq_1_GTACTGACACGAATTC	3744624	313739	260143	5469	0.284628
H3K4me3_scSET-seq_1_GTACTGACAGCTTCAG	1084834	47107	39024	2668	0.16899
H3K4me3_scSET-seq_1_GTACTGACCATAGCCG	1151854	160444	136900	2745	0.196879
H3K4me3_scSET-seq_1_GTACTGACCGAGTAAT	3749468	291699	113966	16330	0.869039
H3K4me3_scSET-seq_1_GTACTGACCTATCGCT	6081096	327265	264728	5351	0.241782
H3K4me3_scSET-seq_1_GTACTGACGCGCATTA	542854	26305	22165	1328	0.168896
H3K4me3_scSET-seq_1_GTACTGACGCGCGAGA	2445792	29948	24285	1934	0.1532
H3K4me3_scSET-seq_1_GTACTGACGGAATCTC	3953652	173312	148392	3544	0.377345
H3K4me3_scSET-seq_1_GTACTGACTCTCCGGA	2991098	472784	249492	21535	0.859651
H3K4me3_scSET-seq_1_GTACTGACTTCGCGGA	1538840	63943	53061	2189	0.150043
H3K4me3_scSET-seq_1_GTACTGACTTCTGAAT	3132942	217538	166698	3191	0.307256
H3K4me3_scSET-seq_1_TAATCTTAAATGAGCG	1623238	177475	155723	3368	0.236164
H3K4me3_scSET-seq_1_TAATCTTAACGAATTC	1785962	254652	215430	6513	0.0753943
H3K4me3_scSET-seq_1_TAATCTTAAGCTTCAG	1962876	223276	190692	4117	0.241032
H3K4me3_scSET-seq_1_TAATCTTACATAGCCG	1491652	276896	223994	4874	0.111173
H3K4me3_scSET-seq_1_TAATCTTACGAGTAAT	4813794	663379	415868	22506	0.807197
H3K4me3_scSET-seq_1_TAATCTTACTATCGCT	8981102	67126	53603	3510	0.262332
H3K4me3_scSET-seq_1_TAATCTTAGCGCATTA	805966	69843	55648	1531	0.125984
H3K4me3_scSET-seq_1_TAATCTTAGCGCGAGA	1589344	56924	46074	2752	0.122665
H3K4me3_scSET-seq_1_TAATCTTAGGAATCTC	2101758	149791	131998	3154	0.318654
H3K4me3_scSET-seq_1_TAATCTTATCTCCGGA	1381908	177366	45949	16558	0.849639
H3K4me3_scSET-seq_1_TAATCTTATTCGCGGA	953316	123055	102656	3758	0.173957
H3K4me3_scSET-seq_1_TAATCTTATTCTGAAT	2092718	193939	171620	3681	0.342854
H3K4me3_scSET-seq_1_TATAGCCTAATGAGCG	2744458	51063	44540	1864	0.380307
H3K4me3_scSET-seq_1_TATAGCCTACGAATTC	3075524	89541	76099	2442	0.280318
H3K4me3_scSET-seq_1_TATAGCCTAGCTTCAG	2548798	144403	122318	2353	0.260745
H3K4me3_scSET-seq_1_TATAGCCTCATAGCCG	1370738	174949	133560	3346	0.287416
H3K4me3_scSET-seq_1_TATAGCCTCGAGTAAT	3701654	290358	146740	13702	0.878061
H3K4me3_scSET-seq_1_TATAGCCTCTATCGCT	6163722	225556	191470	3379	0.397827
H3K4me3_scSET-seq_1_TATAGCCTGCGCATTA	1709582	54888	49676	1342	0.22343
H3K4me3_scSET-seq_1_TATAGCCTGCGCGAGA	1424634	52809	44855	1469	0.325064
H3K4me3_scSET-seq_1_TATAGCCTGGAATCTC	1527806	46551	39132	1384	0.278341
H3K4me3_scSET-seq_1_TATAGCCTTCTCCGGA	2920544	446107	250106	19463	0.867369
H3K4me3_scSET-seq_1_TATAGCCTTTCGCGGA	2935064	90930	69348	1929	0.361801
H3K4me3_scSET-seq_1_TATAGCCTTTCTGAAT	3175744	105240	79948	3084	0.294791
H3K4me3_scSET-seq_2_AGGCGAAGAATGAGCG	1006696	193242	127078	1043	0.474947
H3K4me3_scSET-seq_2_AGGCGAAGACGAATTC	3783146	595713	526877	6093	0.510735
H3K4me3_scSET-seq_2_AGGCGAAGAGCTTCAG	1091390	170829	161399	1471	0.390849
H3K4me3_scSET-seq_2_AGGCGAAGCATAGCCG	3554004	169715	144245	2414	0.183122
H3K4me3_scSET-seq_2_AGGCGAAGCGAGTAAT	3439062	44344	35062	1834	0.253655
H3K4me3_scSET-seq_2_AGGCGAAGCTATCGCT	9280266	65107	52169	2454	0.23277
H3K4me3_scSET-seq_2_AGGCGAAGGCGCATTA	992800	109325	101166	2017	0.190956
H3K4me3_scSET-seq_2_AGGCGAAGGCGCGAGA	1431856	342224	301685	1269	0.416875
H3K4me3_scSET-seq_2_AGGCGAAGGGAATCTC	1166434	36140	34542	1514	0.151982
H3K4me3_scSET-seq_2_AGGCGAAGTCTCCGGA	3827006	439097	386571	5408	0.397898
H3K4me3_scSET-seq_2_AGGCGAAGTTCGCGGA	2072334	179984	146579	6161	0.627562
H3K4me3_scSET-seq_2_AGGCGAAGTTCTGAAT	2233714	20239	16883	1356	0.168228
H3K4me3_scSET-seq_2_ATAGAGGCAATGAGCG	1470000	384166	352589	1252	0.295371
H3K4me3_scSET-seq_2_ATAGAGGCACGAATTC	2097816	396809	353616	4074	0.392126
H3K4me3_scSET-seq_2_ATAGAGGCAGCTTCAG	1585352	180667	150626	4692	0.235714
H3K4me3_scSET-seq_2_ATAGAGGCCATAGCCG	3429674	342285	292005	2017	0.366016
H3K4me3_scSET-seq_2_ATAGAGGCCGAGTAAT	10799828	623174	585353	4920	0.419871
H3K4me3_scSET-seq_2_ATAGAGGCCTATCGCT	20086304	544494	493443	6021	0.51582
H3K4me3_scSET-seq_2_ATAGAGGCGCGCATTA	1612050	222143	173292	2777	0.326953
H3K4me3_scSET-seq_2_ATAGAGGCGCGCGAGA	13472790	287004	244655	2275	0.306948
H3K4me3_scSET-seq_2_ATAGAGGCGGAATCTC	1817336	359348	345123	7172	0.230139
H3K4me3_scSET-seq_2_ATAGAGGCTCTCCGGA	3309766	289907	251016	3511	0.57554
H3K4me3_scSET-seq_2_ATAGAGGCTTCGCGGA	5030646	54100	49501	2995	0.317049
H3K4me3_scSET-seq_2_ATAGAGGCTTCTGAAT	2048740	49685	42773	2316	0.431453
H3K4me3_scSET-seq_2_CAGGACGTAATGAGCG	2142684	145036	119386	2333	0.664241
H3K4me3_scSET-seq_2_CAGGACGTACGAATTC	3318540	552398	479484	2781	0.549787
H3K4me3_scSET-seq_2_CAGGACGTAGCTTCAG	1677550	164844	132759	2280	0.385127
H3K4me3_scSET-seq_2_CAGGACGTCATAGCCG	2174488	348750	302103	4123	0.671873
H3K4me3_scSET-seq_2_CAGGACGTCGAGTAAT	28687518	606120	524172	5723	0.525864
H3K4me3_scSET-seq_2_CAGGACGTCTATCGCT	9713088	93658	83352	4063	0.380968
H3K4me3_scSET-seq_2_CAGGACGTGCGCATTA	2254190	491482	445142	1826	0.350165
H3K4me3_scSET-seq_2_CAGGACGTGCGCGAGA	1352936	38696	35363	1497	0.186559
H3K4me3_scSET-seq_2_CAGGACGTGGAATCTC	3104088	100892	86177	2747	0.486939
H3K4me3_scSET-seq_2_CAGGACGTTCTCCGGA	3757718	781747	660044	9843	0.192624
H3K4me3_scSET-seq_2_CAGGACGTTTCGCGGA	2676174	636104	558126	3048	0.337423
H3K4me3_scSET-seq_2_CAGGACGTTTCTGAAT	3072384	371045	335895	6627	0.562642
H3K4me3_scSET-seq_2_CCTATCCTAATGAGCG	1588244	168407	154754	1300	0.413723
H3K4me3_scSET-seq_2_CCTATCCTACGAATTC	2101874	63607	50879	3094	0.237911
H3K4me3_scSET-seq_2_CCTATCCTAGCTTCAG	33740400	1381612	1231446	5459	0.716717
H3K4me3_scSET-seq_2_CCTATCCTCATAGCCG	2418016	47961	45829	1629	0.354745
H3K4me3_scSET-seq_2_CCTATCCTCGAGTAAT	13012920	111480	104586	4005	0.240403
H3K4me3_scSET-seq_2_CCTATCCTCTATCGCT	18904776	1436855	1278930	9493	0.335833
H3K4me3_scSET-seq_2_CCTATCCTGCGCATTA	4053288	1098991	921338	20419	0.609397
H3K4me3_scSET-seq_2_CCTATCCTGCGCGAGA	3288096	241635	204045	9743	0.15216
H3K4me3_scSET-seq_2_CCTATCCTGGAATCTC	2558434	725332	613847	15815	0.372669
H3K4me3_scSET-seq_2_CCTATCCTTCTCCGGA	4198520	379659	284123	3982	0.522591
H3K4me3_scSET-seq_2_CCTATCCTTTCGCGGA	3647346	396558	341104	4114	0.345464
H3K4me3_scSET-seq_2_CCTATCCTTTCTGAAT	3123300	543213	499491	12994	0.32253
H3K4me3_scSET-seq_2_GGCTCTGAAATGAGCG	1161830	61572	56555	942	0.19202
H3K4me3_scSET-seq_2_GGCTCTGAACGAATTC	7934922	670814	599703	2982	0.635299
H3K4me3_scSET-seq_2_GGCTCTGAAGCTTCAG	2311230	461034	398300	2300	0.231947
H3K4me3_scSET-seq_2_GGCTCTGACATAGCCG	992058	62824	59376	1901	0.143668
H3K4me3_scSET-seq_2_GGCTCTGACGAGTAAT	8270536	592052	524133	4006	0.465851
H3K4me3_scSET-seq_2_GGCTCTGACTATCGCT	33661362	1516927	1325964	7934	0.631963
H3K4me3_scSET-seq_2_GGCTCTGAGCGCATTA	1565808	229254	191306	3169	0.174164
H3K4me3_scSET-seq_2_GGCTCTGAGCGCGAGA	3953292	378919	330824	1680	0.438683
H3K4me3_scSET-seq_2_GGCTCTGAGGAATCTC	2619584	517391	444359	3664	0.504006
H3K4me3_scSET-seq_2_GGCTCTGATCTCCGGA	5525466	1039413	929102	5070	0.393397
H3K4me3_scSET-seq_2_GGCTCTGATTCGCGGA	3358958	57842	36845	2812	0.632767
H3K4me3_scSET-seq_2_GGCTCTGATTCTGAAT	3484512	425860	386620	9230	0.572215
H3K4me3_scSET-seq_2_GTACTGACAATGAGCG	2588952	31152	19047	1164	0.137132
H3K4me3_scSET-seq_2_GTACTGACACGAATTC	5825690	566852	477485	3731	0.357366
H3K4me3_scSET-seq_2_GTACTGACAGCTTCAG	4562786	48774	42215	1754	0.526518
H3K4me3_scSET-seq_2_GTACTGACCATAGCCG	2709772	685060	543260	7030	0.371378
H3K4me3_scSET-seq_2_GTACTGACCGAGTAAT	10185938	168745	121866	2764	0.308566
H3K4me3_scSET-seq_2_GTACTGACCTATCGCT	19047450	585927	487203	4660	0.292622
H3K4me3_scSET-seq_2_GTACTGACGCGCATTA	7275802	1624912	1286116	22605	0.320667
H3K4me3_scSET-seq_2_GTACTGACGCGCGAGA	2681420	715961	637611	4323	0.481228
H3K4me3_scSET-seq_2_GTACTGACGGAATCTC	3549498	350986	280304	3327	0.426416
H3K4me3_scSET-seq_2_GTACTGACTCTCCGGA	21838674	549061	449464	6684	0.541498
H3K4me3_scSET-seq_2_GTACTGACTTCGCGGA	3385426	1294656	1147653	4713	0.353754
H3K4me3_scSET-seq_2_GTACTGACTTCTGAAT	4223804	1059459	890391	15717	0.164685
H3K4me3_scSET-seq_2_TAATCTTAAATGAGCG	1247640	198714	183049	1081	0.165644
H3K4me3_scSET-seq_2_TAATCTTAACGAATTC	3342922	771286	668657	3881	0.32065
H3K4me3_scSET-seq_2_TAATCTTAAGCTTCAG	2346028	286112	256520	1689	0.233701
H3K4me3_scSET-seq_2_TAATCTTACATAGCCG	2823340	590976	476727	3714	0.260037
H3K4me3_scSET-seq_2_TAATCTTACGAGTAAT	15897988	498421	395339	5878	0.554301
H3K4me3_scSET-seq_2_TAATCTTACTATCGCT	12006050	493090	385017	4917	0.605162
H3K4me3_scSET-seq_2_TAATCTTAGCGCATTA	1464896	30449	25284	1696	0.255202
H3K4me3_scSET-seq_2_TAATCTTAGCGCGAGA	2957368	284832	232796	2413	0.444742
H3K4me3_scSET-seq_2_TAATCTTAGGAATCTC	2731112	227973	192601	2561	0.423171
H3K4me3_scSET-seq_2_TAATCTTATCTCCGGA	4896320	452318	402685	3293	0.343297
H3K4me3_scSET-seq_2_TAATCTTATTCGCGGA	1855880	358710	304396	2399	0.606554
H3K4me3_scSET-seq_2_TAATCTTATTCTGAAT	4259800	263972	229842	2390	0.407975
H3K4me3_scSET-seq_2_TATAGCCTAATGAGCG	16089242	214388	189521	2364	0.504703
H3K4me3_scSET-seq_2_TATAGCCTACGAATTC	4515014	562614	489787	4591	0.54771
H3K4me3_scSET-seq_2_TATAGCCTAGCTTCAG	5753158	292925	276201	2904	0.289813
H3K4me3_scSET-seq_2_TATAGCCTCATAGCCG	6308798	89676	72760	3179	0.538253
H3K4me3_scSET-seq_2_TATAGCCTCGAGTAAT	17440964	1018904	914400	5830	0.579116
H3K4me3_scSET-seq_2_TATAGCCTCTATCGCT	25764458	1299996	1156300	9508	0.410051
H3K4me3_scSET-seq_2_TATAGCCTGCGCATTA	3374440	339651	284313	3951	0.201841
H3K4me3_scSET-seq_2_TATAGCCTGCGCGAGA	21384376	619852	535714	4632	0.252134
H3K4me3_scSET-seq_2_TATAGCCTGGAATCTC	6855684	830671	788707	4751	0.323974
H3K4me3_scSET-seq_2_TATAGCCTTCTCCGGA	14000966	735623	660734	7009	0.279142
H3K4me3_scSET-seq_2_TATAGCCTTTCGCGGA	16837660	1069151	942691	5776	0.349201
H3K4me3_scSET-seq_2_TATAGCCTTTCTGAAT	3909194	121054	89868	3906	0.323926
H3K4me3_scSET-seq_3_AGGCGAAGAATGAGCG	2041392	227984	182450	6847	0.180337
H3K4me3_scSET-seq_3_AGGCGAAGACGAATTC	3088634	671041	578948	3638	0.220718
H3K4me3_scSET-seq_3_AGGCGAAGAGCTTCAG	1913984	327504	291588	4850	0.234184
H3K4me3_scSET-seq_3_AGGCGAAGCATAGCCG	4593498	1695228	1346887	12377	0.409832
H3K4me3_scSET-seq_3_AGGCGAAGCGAGTAAT	4216530	705694	592307	5766	0.38035
H3K4me3_scSET-seq_3_AGGCGAAGCTATCGCT	13574766	160421	136761	4274	0.193962
H3K4me3_scSET-seq_3_AGGCGAAGGCGCATTA	3265862	1598433	1395983	9479	0.32446
H3K4me3_scSET-seq_3_AGGCGAAGGCGCGAGA	2065154	565682	474343	8823	0.263434
H3K4me3_scSET-seq_3_AGGCGAAGGGAATCTC	5673336	2392532	1990477	13608	0.281321
H3K4me3_scSET-seq_3_AGGCGAAGTCTCCGGA	3859976	223827	175966	3911	0.44844
H3K4me3_scSET-seq_3_AGGCGAAGTTCGCGGA	2528644	755924	654534	11237	0.468659
H3K4me3_scSET-seq_3_AGGCGAAGTTCTGAAT	3952100	959757	833516	10264	0.300972
H3K4me3_scSET-seq_3_ATAGAGGCAATGAGCG	1908664	173438	160768	8768	0.390706
H3K4me3_scSET-seq_3_ATAGAGGCACGAATTC	3142312	862327	778588	5565	0.400449
H3K4me3_scSET-seq_3_ATAGAGGCAGCTTCAG	1570796	172265	150421	3554	0.508655
H3K4me3_scSET-seq_3_ATAGAGGCCATAGCCG	3124812	564941	502611	5030	0.24614
H3K4me3_scSET-seq_3_ATAGAGGCCGAGTAAT	8101116	581651	465878	8254	0.544545
H3K4me3_scSET-seq_3_ATAGAGGCCTATCGCT	11446304	682710	559297	9587	0.490248
H3K4me3_scSET-seq_3_ATAGAGGCGCGCATTA	1828506	252004	209414	5600	0.279861
H3K4me3_scSET-seq_3_ATAGAGGCGCGCGAGA	6080388	2062177	1723746	12259	0.302574
H3K4me3_scSET-seq_3_ATAGAGGCGGAATCTC	3048496	562906	469947	5083	0.189262
H3K4me3_scSET-seq_3_ATAGAGGCTCTCCGGA	6256876	430561	386621	4542	0.352692
H3K4me3_scSET-seq_3_ATAGAGGCTTCGCGGA	2509916	129553	96248	3789	0.125031
H3K4me3_scSET-seq_3_ATAGAGGCTTCTGAAT	5547196	2699183	2193849	29417	0.199706
H3K4me3_scSET-seq_3_CAGGACGTAATGAGCG	2148932	127334	82600	2094	0.171684
H3K4me3_scSET-seq_3_CAGGACGTACGAATTC	3263618	628522	543877	4886	0.283052
H3K4me3_scSET-seq_3_CAGGACGTAGCTTCAG	4637440	713148	626608	5538	0.223175
H3K4me3_scSET-seq_3_CAGGACGTCATAGCCG	1916042	182974	145846	3555	0.189046
H3K4me3_scSET-seq_3_CAGGACGTCGAGTAAT	3982514	709238	574295	12159	0.319819
H3K4me3_scSET-seq_3_CAGGACGTCTATCGCT	12301746	72267	65917	3452	0.284248
H3K4me3_scSET-seq_3_CAGGACGTGCGCATTA	3013088	1442703	1210124	14944	0.175286
H3K4me3_scSET-seq_3_CAGGACGTGCGCGAGA	4466514	2154550	1839893	22673	0.24432
H3K4me3_scSET-seq_3_CAGGACGTGGAATCTC	5393742	1528742	1257218	13891	0.317231
H3K4me3_scSET-seq_3_CAGGACGTTCTCCGGA	5254592	1274116	1113785	7595	0.367087
H3K4me3_scSET-seq_3_CAGGACGTTTCGCGGA	4017268	809568	692232	17185	0.230588
H3K4me3_scSET-seq_3_CAGGACGTTTCTGAAT	4470720	1658247	1447557	16541	0.260557
H3K4me3_scSET-seq_3_CCTATCCTAATGAGCG	2288826	239350	191450	4397	0.263428
H3K4me3_scSET-seq_3_CCTATCCTACGAATTC	3650182	1239569	1039928	16210	0.608284
H3K4me3_scSET-seq_3_CCTATCCTAGCTTCAG	1975764	516905	452074	7985	0.554882
H3K4me3_scSET-seq_3_CCTATCCTCATAGCCG	3752470	545030	501966	7975	0.322887
H3K4me3_scSET-seq_3_CCTATCCTCGAGTAAT	11510808	1297258	1027547	16894	0.202519
H3K4me3_scSET-seq_3_CCTATCCTCTATCGCT	7035998	205126	170995	7323	0.224151
H3K4me3_scSET-seq_3_CCTATCCTGCGCATTA	2145944	579240	537108	3020	0.303905
H3K4me3_scSET-seq_3_CCTATCCTGCGCGAGA	2320308	389916	346078	3674	0.303285
H3K4me3_scSET-seq_3_CCTATCCTGGAATCTC	3799386	1023996	888161	7822	0.303317
H3K4me3_scSET-seq_3_CCTATCCTTCTCCGGA	6256620	117123	85742	3418	0.161828
H3K4me3_scSET-seq_3_CCTATCCTTTCGCGGA	2930178	584673	508301	3932	0.457987
H3K4me3_scSET-seq_3_CCTATCCTTTCTGAAT	2848898	485221	398193	8090	0.278351
H3K4me3_scSET-seq_3_GGCTCTGAAATGAGCG	1335308	78314	72653	3115	0.246766
H3K4me3_scSET-seq_3_GGCTCTGAACGAATTC	2281410	338660	267720	5914	0.580228
H3K4me3_scSET-seq_3_GGCTCTGAAGCTTCAG	2134000	673848	588752	4047	0.485635
H3K4me3_scSET-seq_3_GGCTCTGACATAGCCG	6225076	2764669	2473868	12566	0.398208
H3K4me3_scSET-seq_3_GGCTCTGACGAGTAAT	6995316	943933	811771	15712	0.253315
H3K4me3_scSET-seq_3_GGCTCTGACTATCGCT	5527992	480849	413719	6491	0.351637
H3K4me3_scSET-seq_3_GGCTCTGAGCGCATTA	2893154	883021	768038	8247	0.3175
H3K4me3_scSET-seq_3_GGCTCTGAGCGCGAGA	2068232	392138	341893	4745	0.271753
H3K4me3_scSET-seq_3_GGCTCTGAGGAATCTC	3795590	699907	605199	6555	0.430998
H3K4me3_scSET-seq_3_GGCTCTGATCTCCGGA	3454400	89883	75972	3301	0.211898
H3K4me3_scSET-seq_3_GGCTCTGATTCGCGGA	2317264	104041	79829	2956	0.312895
H3K4me3_scSET-seq_3_GGCTCTGATTCTGAAT	7313830	3806104	3337864	24045	0.433681
H3K4me3_scSET-seq_3_GTACTGACAATGAGCG	2038492	193969	162710	5402	0.180944
H3K4me3_scSET-seq_3_GTACTGACACGAATTC	3988898	341270	269924	2842	0.583625
H3K4me3_scSET-seq_3_GTACTGACAGCTTCAG	4205810	1549111	1365771	7272	0.416997
H3K4me3_scSET-seq_3_GTACTGACCATAGCCG	3059778	174161	156595	2725	0.114552
H3K4me3_scSET-seq_3_GTACTGACCGAGTAAT	7076064	415436	344940	8775	0.32671
H3K4me3_scSET-seq_3_GTACTGACCTATCGCT	14977312	111444	89864	4062	0.487431
H3K4me3_scSET-seq_3_GTACTGACGCGCATTA	2668250	316955	260441	3924	0.164005
H3K4me3_scSET-seq_3_GTACTGACGCGCGAGA	3579080	470862	401829	7952	0.414697
H3K4me3_scSET-seq_3_GTACTGACGGAATCTC	5304466	688831	535908	7150	0.422677
H3K4me3_scSET-seq_3_GTACTGACTCTCCGGA	14814004	941559	825565	9681	0.311823
H3K4me3_scSET-seq_3_GTACTGACTTCGCGGA	3378006	577312	529522	2400	0.228348
H3K4me3_scSET-seq_3_GTACTGACTTCTGAAT	6362978	3187871	2715570	25084	0.44293
H3K4me3_scSET-seq_3_TAATCTTAAATGAGCG	3465990	1213443	1059062	10758	0.525024
H3K4me3_scSET-seq_3_TAATCTTAACGAATTC	5693932	1432894	1336761	6953	0.282472
H3K4me3_scSET-seq_3_TAATCTTAAGCTTCAG	3434166	1329731	1110388	10449	0.405416
H3K4me3_scSET-seq_3_TAATCTTACATAGCCG	11921262	2180338	1785531	9774	0.33091
H3K4me3_scSET-seq_3_TAATCTTACGAGTAAT	12575000	4426264	3784942	34183	0.394321
H3K4me3_scSET-seq_3_TAATCTTACTATCGCT	15211560	1786369	1429850	12206	0.47854
H3K4me3_scSET-seq_3_TAATCTTAGCGCATTA	2996946	815614	650777	8246	0.426032
H3K4me3_scSET-seq_3_TAATCTTAGCGCGAGA	3613444	800650	709371	8352	0.284895
H3K4me3_scSET-seq_3_TAATCTTAGGAATCTC	5080406	1621423	1348786	23980	0.433737
H3K4me3_scSET-seq_3_TAATCTTATCTCCGGA	5120068	301764	257509	10833	0.412522
H3K4me3_scSET-seq_3_TAATCTTATTCGCGGA	2626960	362782	323358	6131	0.180409
H3K4me3_scSET-seq_3_TAATCTTATTCTGAAT	4154078	1051810	892168	9857	0.32554
H3K4me3_scSET-seq_3_TATAGCCTAATGAGCG	2963576	734450	650395	4517	0.433125
H3K4me3_scSET-seq_3_TATAGCCTACGAATTC	4141692	670289	571013	7966	0.276133
H3K4me3_scSET-seq_3_TATAGCCTAGCTTCAG	3485218	873366	741199	14013	0.385063
H3K4me3_scSET-seq_3_TATAGCCTCATAGCCG	16176266	1739898	1524228	11503	0.301177
H3K4me3_scSET-seq_3_TATAGCCTCGAGTAAT	51525722	1460979	1237599	18076	0.403318
H3K4me3_scSET-seq_3_TATAGCCTCTATCGCT	71675052	2456324	2079024	14666	0.472039
H3K4me3_scSET-seq_3_TATAGCCTGCGCATTA	3626790	1284439	1130140	11201	0.311308
H3K4me3_scSET-seq_3_TATAGCCTGCGCGAGA	6991686	854898	756426	10449	0.307039
H3K4me3_scSET-seq_3_TATAGCCTGGAATCTC	8584610	3000709	2656192	26839	0.469379
H3K4me3_scSET-seq_3_TATAGCCTTCTCCGGA	10004868	1205780	1021889	13896	0.47166
H3K4me3_scSET-seq_3_TATAGCCTTTCGCGGA	7002984	244111	208926	6449	0.233342
H3K4me3_scSET-seq_3_TATAGCCTTTCTGAAT	7619604	3046920	2693590	31334	0.506847
H3K4me3_scSET-seq_4_AGGCGAAGAATGAGCG	858458	5421	5157	359	0.118182
H3K4me3_scSET-seq_4_AGGCGAAGACGAATTC	2629186	190243	155047	1018	0.77277
H3K4me3_scSET-seq_4_AGGCGAAGAGCTTCAG	1894914	69780	53145	864	0.186122
H3K4me3_scSET-seq_4_AGGCGAAGCATAGCCG	2706826	32363	25555	876	0.150442
H3K4me3_scSET-seq_4_AGGCGAAGCGAGTAAT	2144934	89230	75656	1022	0.274663
H3K4me3_scSET-seq_4_AGGCGAAGCTATCGCT	7642988	33153	16369	1396	0.796122
H3K4me3_scSET-seq_4_AGGCGAAGGCGCATTA	1174310	211576	166037	1102	0.166197
H3K4me3_scSET-seq_4_AGGCGAAGGCGCGAGA	3647224	210217	140268	1100	0.342233
H3K4me3_scSET-seq_4_AGGCGAAGGGAATCTC	2555304	375560	310925	3982	0.165107
H3K4me3_scSET-seq_4_AGGCGAAGTCTCCGGA	3424252	588085	482115	1953	0.406931
H3K4me3_scSET-seq_4_AGGCGAAGTTCGCGGA	2110478	55489	43610	1188	0.221196
H3K4me3_scSET-seq_4_AGGCGAAGTTCTGAAT	2795480	560831	436959	3824	0.504134
H3K4me3_scSET-seq_4_ATAGAGGCAATGAGCG	1998094	143751	118195	1129	0.331381
H3K4me3_scSET-seq_4_ATAGAGGCACGAATTC	7530648	224930	186702	1762	0.659203
H3K4me3_scSET-seq_4_ATAGAGGCAGCTTCAG	4080674	363832	268639	2194	0.687893
H3K4me3_scSET-seq_4_ATAGAGGCCATAGCCG	5129588	222960	191957	1918	0.428905
H3K4me3_scSET-seq_4_ATAGAGGCCGAGTAAT	4878730	756213	568418	2401	0.387448
H3K4me3_scSET-seq_4_ATAGAGGCCTATCGCT	12705710	84860	63640	1754	0.600264
H3K4me3_scSET-seq_4_ATAGAGGCGCGCATTA	3310896	1169324	968645	7572	0.397963
H3K4me3_scSET-seq_4_ATAGAGGCGCGCGAGA	3466202	29348	18522	1194	0.230907
H3K4me3_scSET-seq_4_ATAGAGGCGGAATCTC	3394804	194599	172519	5089	0.54075
H3K4me3_scSET-seq_4_ATAGAGGCTCTCCGGA	5041624	1640785	1337950	3741	0.171734
H3K4me3_scSET-seq_4_ATAGAGGCTTCGCGGA	11210810	525416	412110	3244	0.714998
H3K4me3_scSET-seq_4_ATAGAGGCTTCTGAAT	3749374	292975	242451	2834	0.651228
H3K4me3_scSET-seq_4_CAGGACGTAATGAGCG	1897106	116181	104012	475	0.243529
H3K4me3_scSET-seq_4_CAGGACGTACGAATTC	3194036	230913	224366	2724	0.435562
H3K4me3_scSET-seq_4_CAGGACGTAGCTTCAG	3456798	1334094	1120456	4990	0.307826
H3K4me3_scSET-seq_4_CAGGACGTCATAGCCG	2779014	198045	187218	2457	0.295197
H3K4me3_scSET-seq_4_CAGGACGTCGAGTAAT	5446126	396452	337433	1954	0.466089
H3K4me3_scSET-seq_4_CAGGACGTCTATCGCT	7128978	393771	312228	3674	0.145559
H3K4me3_scSET-seq_4_CAGGACGTGCGCATTA	1385050	176085	143268	1090	0.221042
H3K4me3_scSET-seq_4_CAGGACGTGCGCGAGA	2246984	93556	64208	962	0.140935
H3K4me3_scSET-seq_4_CAGGACGTGGAATCTC	4398530	1181371	939547	14583	0.305477
H3K4me3_scSET-seq_4_CAGGACGTTCTCCGGA	6323298	1098355	879252	12976	0.415064
H3K4me3_scSET-seq_4_CAGGACGTTTCGCGGA	2830444	79955	46260	1615	0.42966
H3K4me3_scSET-seq_4_CAGGACGTTTCTGAAT	3027618	285647	175327	1562	0.752296
H3K4me3_scSET-seq_4_CCTATCCTAATGAGCG	2071722	330235	255800	1804	0.143492
H3K4me3_scSET-seq_4_CCTATCCTACGAATTC	3943710	447159	385762	3689	0.438552
H3K4me3_scSET-seq_4_CCTATCCTAGCTTCAG	5960568	722484	614455	3771	0.446602
H3K4me3_scSET-seq_4_CCTATCCTCATAGCCG	4000974	377556	304509	1294	0.163324
H3K4me3_scSET-seq_4_CCTATCCTCGAGTAAT	4595940	78243	54937	1921	0.519513
H3K4me3_scSET-seq_4_CCTATCCTCTATCGCT	16111990	536457	389875	3991	0.532508
H3K4me3_scSET-seq_4_CCTATCCTGCGCATTA	2678278	28320	25882	1476	0.13109
H3K4me3_scSET-seq_4_CCTATCCTGCGCGAGA	3973818	61506	41945	1304	0.684953
H3K4me3_scSET-seq_4_CCTATCCTGGAATCTC	2850864	442981	349440	6893	0.385642
H3K4me3_scSET-seq_4_CCTATCCTTCTCCGGA	3718476	138449	119746	2014	0.15958
H3K4me3_scSET-seq_4_CCTATCCTTTCGCGGA	15369322	1389814	1148526	7774	0.344481
H3K4me3_scSET-seq_4_CCTATCCTTTCTGAAT	6664498	277886	209027	2180	0.413012
H3K4me3_scSET-seq_4_GGCTCTGAAATGAGCG	2484184	331287	267903	4707	0.509001
H3K4me3_scSET-seq_4_GGCTCTGAACGAATTC	7074506	2031741	1774837	21836	0.431804
H3K4me3_scSET-seq_4_GGCTCTGAAGCTTCAG	2986886	509092	410019	2663	0.577894
H3K4me3_scSET-seq_4_GGCTCTGACATAGCCG	3624300	644073	520147	2481	0.35295
H3K4me3_scSET-seq_4_GGCTCTGACGAGTAAT	6219286	2219231	1751045	19086	0.419701
H3K4me3_scSET-seq_4_GGCTCTGACTATCGCT	17426034	2356466	1955319	19813	0.578179
H3K4me3_scSET-seq_4_GGCTCTGAGCGCATTA	2768142	641738	545733	2170	0.192661
H3K4me3_scSET-seq_4_GGCTCTGAGCGCGAGA	7426780	2091096	1696917	13519	0.454433
H3K4me3_scSET-seq_4_GGCTCTGAGGAATCTC	2290510	391696	351820	1875	0.157347
H3K4me3_scSET-seq_4_GGCTCTGATCTCCGGA	3743648	678359	534808	5145	0.578182
H3K4me3_scSET-seq_4_GGCTCTGATTCGCGGA	3444132	209710	184841	5080	0.423188
H3K4me3_scSET-seq_4_GGCTCTGATTCTGAAT	4913696	667721	558203	3375	0.474348
H3K4me3_scSET-seq_4_GTACTGACAATGAGCG	2874132	136084	102288	359	0.556081
H3K4me3_scSET-seq_4_GTACTGACACGAATTC	4523594	312671	260366	1941	0.294222
H3K4me3_scSET-seq_4_GTACTGACAGCTTCAG	3134866	121822	105649	3633	0.0520651
H3K4me3_scSET-seq_4_GTACTGACCATAGCCG	8126080	278136	247145	1670	0.272363
H3K4me3_scSET-seq_4_GTACTGACCGAGTAAT	7527778	394558	293991	4783	0.318874
H3K4me3_scSET-seq_4_GTACTGACCTATCGCT	46997082	153429	94885	2879	0.140134
H3K4me3_scSET-seq_4_GTACTGACGCGCATTA	4145312	203530	188004	868	0.332908
H3K4me3_scSET-seq_4_GTACTGACGCGCGAGA	3755570	202429	171724	4463	0.685925
H3K4me3_scSET-seq_4_GTACTGACGGAATCTC	5205538	1036767	841969	4337	0.179144
H3K4me3_scSET-seq_4_GTACTGACTCTCCGGA	8042042	70306	64191	1843	0.616296
H3K4me3_scSET-seq_4_GTACTGACTTCGCGGA	6530300	472918	397610	2229	0.407935
H3K4me3_scSET-seq_4_GTACTGACTTCTGAAT	3976742	175948	145112	1430	0.403871
H3K4me3_scSET-seq_4_TAATCTTAAATGAGCG	3389826	60009	52413	652	0.220087
H3K4me3_scSET-seq_4_TAATCTTAACGAATTC	2915800	593439	481383	7517	0.301743
H3K4me3_scSET-seq_4_TAATCTTAAGCTTCAG	1676998	90618	84417	817	0.159322
H3K4me3_scSET-seq_4_TAATCTTACATAGCCG	2445244	64699	18358	1375	0.66891
H3K4me3_scSET-seq_4_TAATCTTACGAGTAAT	7139376	174802	150169	2909	0.197011
H3K4me3_scSET-seq_4_TAATCTTACTATCGCT	26727342	466497	408233	2711	0.312711
H3K4me3_scSET-seq_4_TAATCTTAGCGCATTA	2974334	492153	412594	4687	0.647233
H3K4me3_scSET-seq_4_TAATCTTAGCGCGAGA	7174976	147259	120932	1449	0.215019
H3K4me3_scSET-seq_4_TAATCTTAGGAATCTC	4191650	565229	488023	3093	0.628348
H3K4me3_scSET-seq_4_TAATCTTATCTCCGGA	4093620	404882	372608	1965	0.200603
H3K4me3_scSET-seq_4_TAATCTTATTCGCGGA	4482044	1509484	1302731	6092	0.450636
H3K4me3_scSET-seq_4_TAATCTTATTCTGAAT	4052538	58306	41132	991	0.123653
H3K4me3_scSET-seq_4_TATAGCCTAATGAGCG	4755816	347673	244501	3998	0.601411
H3K4me3_scSET-seq_4_TATAGCCTACGAATTC	9946966	1315538	1053258	5503	0.678433
H3K4me3_scSET-seq_4_TATAGCCTAGCTTCAG	6067060	183954	172455	1834	0.23506
H3K4me3_scSET-seq_4_TATAGCCTCATAGCCG	14682968	1516563	1342085	8283	0.381716
H3K4me3_scSET-seq_4_TATAGCCTCGAGTAAT	34753784	723741	558159	8917	0.536912
H3K4me3_scSET-seq_4_TATAGCCTCTATCGCT	34441414	229253	182016	5636	0.636654
H3K4me3_scSET-seq_4_TATAGCCTGCGCATTA	4751484	763478	648172	6116	0.41442
H3K4me3_scSET-seq_4_TATAGCCTGCGCGAGA	11600398	495692	411216	9929	0.364869
H3K4me3_scSET-seq_4_TATAGCCTGGAATCTC	8100710	871270	650463	5524	0.350036
H3K4me3_scSET-seq_4_TATAGCCTTCTCCGGA	24789116	4905880	3905043	43307	0.511533
H3K4me3_scSET-seq_4_TATAGCCTTTCGCGGA	57272794	301182	223528	4462	0.374392
H3K4me3_scSET-seq_4_TATAGCCTTTCTGAAT	7959844	1534282	1163586	19824	0.267756
H3K4me3_scSET-seq_5_AGGCGAAGAATGAGCG	1463042	198057	165550	759	0.133871
H3K4me3_scSET-seq_5_AGGCGAAGACGAATTC	2823052	38193	31126	2489	0.25356
H3K4me3_scSET-seq_5_AGGCGAAGAGCTTCAG	1694844	895734	762415	11955	0.331961
H3K4me3_scSET-seq_5_AGGCGAAGCATAGCCG	2584026	459020	346099	2708	0.342547
H3K4me3_scSET-seq_5_AGGCGAAGCGAGTAAT	2500360	245978	153381	2696	0.511195
H3K4me3_scSET-seq_5_AGGCGAAGCTATCGCT	8335428	399822	300061	6705	0.217378
H3K4me3_scSET-seq_5_AGGCGAAGGCGCATTA	1612086	761536	637659	11185	0.239931
H3K4me3_scSET-seq_5_AGGCGAAGGCGCGAGA	1541646	64665	40335	2629	0.532186
H3K4me3_scSET-seq_5_AGGCGAAGGGAATCTC	1855988	503378	398303	6759	0.404332
H3K4me3_scSET-seq_5_AGGCGAAGTCTCCGGA	4955646	2581991	2075479	28754	0.498267
H3K4me3_scSET-seq_5_AGGCGAAGTTCGCGGA	1735008	147968	135414	4325	0.193638
H3K4me3_scSET-seq_5_AGGCGAAGTTCTGAAT	2878264	389051	303520	4516	0.337013
H3K4me3_scSET-seq_5_ATAGAGGCAATGAGCG	1129206	107625	102176	1374	0.201396
H3K4me3_scSET-seq_5_ATAGAGGCACGAATTC	2521158	697690	625648	5514	0.638977
H3K4me3_scSET-seq_5_ATAGAGGCAGCTTCAG	1686700	291211	259479	3406	0.333914
H3K4me3_scSET-seq_5_ATAGAGGCCATAGCCG	2916906	846734	695182	8602	0.510083
H3K4me3_scSET-seq_5_ATAGAGGCCGAGTAAT	3341378	302870	242686	4841	0.190713
H3K4me3_scSET-seq_5_ATAGAGGCCTATCGCT	17729662	212387	170476	3247	0.282018
H3K4me3_scSET-seq_5_ATAGAGGCGCGCATTA	4212788	2653449	2259368	29914	0.431926
H3K4me3_scSET-seq_5_ATAGAGGCGCGCGAGA	3748180	328039	295721	3735	0.336846
H3K4me3_scSET-seq_5_ATAGAGGCGGAATCTC	2657804	1080235	1028052	3812	0.137745
H3K4me3_scSET-seq_5_ATAGAGGCTCTCCGGA	2730220	506901	428413	4566	0.436062
H3K4me3_scSET-seq_5_ATAGAGGCTTCGCGGA	4084616	660893	544150	11743	0.318718
H3K4me3_scSET-seq_5_ATAGAGGCTTCTGAAT	2051464	187572	141696	2720	0.217136
H3K4me3_scSET-seq_5_CAGGACGTAATGAGCG	1464564	132523	111739	1620	0.173866
H3K4me3_scSET-seq_5_CAGGACGTACGAATTC	2906246	75845	47274	1551	0.67287
H3K4me3_scSET-seq_5_CAGGACGTAGCTTCAG	1229660	211166	190580	1948	0.199938
H3K4me3_scSET-seq_5_CAGGACGTCATAGCCG	1440514	318780	272506	3453	0.416796
H3K4me3_scSET-seq_5_CAGGACGTCGAGTAAT	2260262	125242	103246	2827	0.148793
H3K4me3_scSET-seq_5_CAGGACGTCTATCGCT	7702210	630909	497823	10166	0.368228
H3K4me3_scSET-seq_5_CAGGACGTGCGCATTA	1213324	124154	91409	1350	0.287477
H3K4me3_scSET-seq_5_CAGGACGTGCGCGAGA	1725876	291071	250372	2834	0.59661
H3K4me3_scSET-seq_5_CAGGACGTGGAATCTC	3184754	894581	786177	12314	0.618132
H3K4me3_scSET-seq_5_CAGGACGTTCTCCGGA	3603752	1029150	849954	4922	0.437191
H3K4me3_scSET-seq_5_CAGGACGTTTCGCGGA	1978998	420561	346725	3045	0.271557
H3K4me3_scSET-seq_5_CAGGACGTTTCTGAAT	1746624	36253	35016	1497	0.234341
H3K4me3_scSET-seq_5_CCTATCCTAATGAGCG	2346880	407928	365071	1233	0.639777
H3K4me3_scSET-seq_5_CCTATCCTACGAATTC	8942458	5300867	4387979	44051	0.355146
H3K4me3_scSET-seq_5_CCTATCCTAGCTTCAG	1951110	317976	289581	2617	0.519327
H3K4me3_scSET-seq_5_CCTATCCTCATAGCCG	2421974	193681	163357	2039	0.305582
H3K4me3_scSET-seq_5_CCTATCCTCGAGTAAT	6612498	1222927	1097352	15526	0.379054
H3K4me3_scSET-seq_5_CCTATCCTCTATCGCT	22772884	1027994	853118	8747	0.245803
H3K4me3_scSET-seq_5_CCTATCCTGCGCATTA	1991212	81547	64918	2263	0.266087
H3K4me3_scSET-seq_5_CCTATCCTGCGCGAGA	2512842	594166	445405	6098	0.472459
H3K4me3_scSET-seq_5_CCTATCCTGGAATCTC	4576354	1119746	986989	17692	0.442641
H3K4me3_scSET-seq_5_CCTATCCTTCTCCGGA	4784178	1307313	1118458	7860	0.657265
H3K4me3_scSET-seq_5_CCTATCCTTTCGCGGA	3600432	657592	505505	7974	0.41012
H3K4me3_scSET-seq_5_CCTATCCTTTCTGAAT	3640612	475815	416397	11405	0.181362
H3K4me3_scSET-seq_5_GGCTCTGAAATGAGCG	2180592	293119	261480	2848	0.34288
H3K4me3_scSET-seq_5_GGCTCTGAACGAATTC	5483958	616226	469928	6645	0.566672
H3K4me3_scSET-seq_5_GGCTCTGAAGCTTCAG	2309786	917784	764966	6329	0.555545
H3K4me3_scSET-seq_5_GGCTCTGACATAGCCG	358734	35501	28033	4209	0.610549
H3K4me3_scSET-seq_5_GGCTCTGACGAGTAAT	3543972	503100	412242	8360	0.409069
H3K4me3_scSET-seq_5_GGCTCTGACTATCGCT	28671188	2088692	1745222	32009	0.381118
H3K4me3_scSET-seq_5_GGCTCTGAGCGCATTA	1582844	394375	358915	2189	0.224218
H3K4me3_scSET-seq_5_GGCTCTGAGCGCGAGA	2042782	36925	31930	1371	0.178423
H3K4me3_scSET-seq_5_GGCTCTGAGGAATCTC	2169046	40807	34224	1535	0.564759
H3K4me3_scSET-seq_5_GGCTCTGATCTCCGGA	4761692	1926412	1644107	30804	0.354758
H3K4me3_scSET-seq_5_GGCTCTGATTCGCGGA	2833446	807683	697854	23175	0.443305
H3K4me3_scSET-seq_5_GGCTCTGATTCTGAAT	3346250	644061	531269	8898	0.388719
H3K4me3_scSET-seq_5_GTACTGACAATGAGCG	2105270	175635	134433	1647	0.398618
H3K4me3_scSET-seq_5_GTACTGACACGAATTC	772344	12093	10705	803	0.113122
H3K4me3_scSET-seq_5_GTACTGACAGCTTCAG	292926	6550	5680	495	0.316262
H3K4me3_scSET-seq_5_GTACTGACCATAGCCG	1327422	113158	81896	801	0.0925858
H3K4me3_scSET-seq_5_GTACTGACCGAGTAAT	3425376	35235	26856	1403	0.342289
H3K4me3_scSET-seq_5_GTACTGACCTATCGCT	10764300	184075	156468	1415	0.143715
H3K4me3_scSET-seq_5_GTACTGACGCGCATTA	924306	120515	80709	945	0.580367
H3K4me3_scSET-seq_5_GTACTGACGCGCGAGA	3117568	752914	618144	11375	0.52991
H3K4me3_scSET-seq_5_GTACTGACGGAATCTC	767638	99619	74725	1096	0.298571
H3K4me3_scSET-seq_5_GTACTGACTCTCCGGA	4324386	462821	382038	3747	0.673999
H3K4me3_scSET-seq_5_GTACTGACTTCGCGGA	417384	19534	12008	1732	0.644719
H3K4me3_scSET-seq_5_GTACTGACTTCTGAAT	2677932	296842	228077	4496	0.467022
H3K4me3_scSET-seq_5_TAATCTTAAATGAGCG	1631188	35488	31418	969	0.117462
H3K4me3_scSET-seq_5_TAATCTTAACGAATTC	3090734	817029	704717	8934	0.493199
H3K4me3_scSET-seq_5_TAATCTTAAGCTTCAG	655344	30654	22578	3750	0.186479
H3K4me3_scSET-seq_5_TAATCTTACATAGCCG	3616618	484757	413320	7174	0.264915
H3K4me3_scSET-seq_5_TAATCTTACGAGTAAT	2932320	166446	137634	2811	0.14122
H3K4me3_scSET-seq_5_TAATCTTACTATCGCT	11456296	755741	638120	6261	0.478313
H3K4me3_scSET-seq_5_TAATCTTAGCGCATTA	1418164	25633	20394	2043	0.198699
H3K4me3_scSET-seq_5_TAATCTTAGCGCGAGA	4816902	1493656	1201726	20992	0.400971
H3K4me3_scSET-seq_5_TAATCTTAGGAATCTC	1755862	48042	45343	1754	0.161102
H3K4me3_scSET-seq_5_TAATCTTATCTCCGGA	5777736	1957388	1678971	17987	0.364442
H3K4me3_scSET-seq_5_TAATCTTATTCGCGGA	2430216	663655	570021	5902	0.50136
H3K4me3_scSET-seq_5_TAATCTTATTCTGAAT	4875374	814330	728798	8479	0.274812
H3K4me3_scSET-seq_5_TATAGCCTAATGAGCG	3657142	758874	672018	16995	0.228084
H3K4me3_scSET-seq_5_TATAGCCTACGAATTC	4297158	400509	323955	6311	0.394039
H3K4me3_scSET-seq_5_TATAGCCTAGCTTCAG	7186622	219730	170820	4811	0.309682
H3K4me3_scSET-seq_5_TATAGCCTCATAGCCG	4060400	91938	84282	3147	0.237544
H3K4me3_scSET-seq_5_TATAGCCTCGAGTAAT	11619476	1423213	1241540	21534	0.397023
H3K4me3_scSET-seq_5_TATAGCCTCTATCGCT	45612098	4089931	3286525	45991	0.415808
H3K4me3_scSET-seq_5_TATAGCCTGCGCATTA	2268130	72814	65546	2831	0.161741
H3K4me3_scSET-seq_5_TATAGCCTGCGCGAGA	6997628	1529281	1289667	12085	0.378585
H3K4me3_scSET-seq_5_TATAGCCTGGAATCTC	3628332	1546187	1278927	11051	0.365376
H3K4me3_scSET-seq_5_TATAGCCTTCTCCGGA	9391178	1468121	1288417	17117	0.479685
H3K4me3_scSET-seq_5_TATAGCCTTTCGCGGA	8090990	1829895	1581643	20421	0.505083
H3K4me3_scSET-seq_5_TATAGCCTTTCTGAAT	4383356	1003597	797067	21592	0.235374
