# Supplementary material for: Joint single-cell multiomic analysis in Wnt3a induced asymmetric stem cell division
Source: Nat Commun. 2021 Oct 12;12:5941. doi: 10.1038/s41467-021-26203-0 (PMC8511096; doi:10.1038/s41467-021-26203-0)
Supplement: Supplementary file 5 — Dataset 2 [file 41467_2021_26203_MOESM5_ESM.xls]

## Sheet: Sheet1
Supplementry Dataset 2. Index list for the scSET-seq
	1	2	3	4	5	6	7	8	9	10	11	12
A	I7-1/I5-1	I7-2/I5-1	I7-3/I5-1	I7-4/I5-1	I7-5/I5-1	I7-6/I5-1	I7-7/I5-1	I7-8/I5-1	I7-9/I5-1	I7-10/I5-1	I7-11/I5-1	I7-12/I5-1
B	I7-1/I5-2	I7-2/I5-2	I7-3/I5-2	I7-4/I5-2	I7-5/I5-2	I7-6/I5-2	I7-7/I5-2	I7-8/I5-2	I7-9/I5-2	I7-10/I5-2	I7-11/I5-2	I7-12/I5-2
C	I7-1/I5-3	I7-2/I5-3	I7-3/I5-3	I7-4/I5-3	I7-5/I5-3	I7-6/I5-3	I7-7/I5-3	I7-8/I5-3	I7-9/I5-3	I7-10/I5-3	I7-11/I5-3	I7-12/I5-3
D	I7-1/I5-4	I7-2/I5-4	I7-3/I5-4	I7-4/I5-4	I7-5/I5-4	I7-6/I5-4	I7-7/I5-4	I7-8/I5-4	I7-9/I5-4	I7-10/I5-4	I7-11/I5-4	I7-12/I5-4
E	I7-1/I5-5	I7-2/I5-5	I7-3/I5-5	I7-4/I5-5	I7-5/I5-5	I7-6/I5-5	I7-7/I5-5	I7-8/I5-5	I7-9/I5-5	I7-10/I5-5	I7-11/I5-5	I7-12/I5-5
F	I7-1/I5-6	I7-2/I5-6	I7-3/I5-6	I7-4/I5-6	I7-5/I5-6	I7-6/I5-6	I7-7/I5-6	I7-8/I5-6	I7-9/I5-6	I7-10/I5-6	I7-11/I5-6	I7-12/I5-6
G	I7-1/I5-7	I7-2/I5-7	I7-3/I5-7	I7-4/I5-7	I7-5/I5-7	I7-6/I5-7	I7-7/I5-7	I7-8/I5-7	I7-9/I5-7	I7-10/I5-7	I7-11/I5-7	I7-12/I5-7
H	I7-1/I5-8	I7-2/I5-8	I7-3/I5-8	I7-4/I5-8	I7-5/I5-8	I7-6/I5-8	I7-7/I5-8	I7-8/I5-8	I7-9/I5-8	I7-10/I5-8	I7-11/I5-8	I7-12/I5-8
Proxmal
Distal
	Index
I5_1	TATAGCCT
I5_2	ATAGAGGC
I5_3	CCTATCCT
I5_4	GGCTCTGA
I5_5	AGGCGAA
I5_6	TAATCTTA
I5_7	CAGGACGT
I5_8	GTACTGAC
I7_1	ATTACTCG
I7_2	TCCGGAGA
I7_3	CGCTCATT
I7_4	GAGATTCC
I7_5	ATTCAGAA
I7_6	GAATTCGT
I7_7	CTGAAGCT
I7_8	TAATGCGC
I7_9	CGGCTATG
I7_10	TCCGCGAA
I7_11	TCTCGCGC
I7_12	AGCGATAG
