# Supplementary material for: Joint single-cell multiomic analysis in Wnt3a induced asymmetric stem cell division
Source: Nat Commun. 2021 Oct 12;12:5941. doi: 10.1038/s41467-021-26203-0 (PMC8511096; doi:10.1038/s41467-021-26203-0)
Supplement: Supplementary file 6 — Dataset 3 [file 41467_2021_26203_MOESM6_ESM.xlsx]

## Sheet: Sheet1
Cell_id	Barcode	Beads_type	Antibody	Exp_total_reads	Exp_mapped_reads	Exp_unique_mapped_reads	Exp_unique_fragments	Detected_genes	Epi_total_reads	Epi_mapped_reads	Epi_unique_mapped_reads	Epi_unique_fragments	FRiP	Cluster	UMAP_1	UMAP_2
Wnt_beads_H3K27me3_scSET-seq_1_A1	TATAGCCTCGAGTAAT	Proximal	H3K27me3	18336906	6410666	2067147	1035867	5253	1437746	291646	186342	23356	0.480522	Filtered	Filtered	Filtered
Wnt_beads_H3K27me3_scSET-seq_1_A2	TATAGCCTTCTCCGGA	Distal	H3K27me3	23597541	8028232	2369157	1187283	5500	2342680	167531	86798	21814	0.550189	Filtered	Filtered	Filtered
Wnt_beads_H3K27me3_scSET-seq_1_B1	ATAGAGGCCGAGTAAT	Proximal	H3K27me3	15825248	6255910	2461758	1233072	4507	7533062	1869196	1593754	48677	0.319376	Mix	2.22291	2.87111
Wnt_beads_H3K27me3_scSET-seq_1_B2	ATAGAGGCTCTCCGGA	Distal	H3K27me3	25190838	9471048	3371357	1688876	4955	3657444	1847985	1558628	39165	0.418286	Proxi	-0.303845	-0.929479
Wnt_beads_H3K27me3_scSET-seq_1_C1	CCTATCCTCGAGTAAT	Proximal	H3K27me3	21321250	8655879	3750198	1878404	4953	3837868	1426839	1194048	44971	0.358064	Proxi	-3.72788	-0.281634
Wnt_beads_H3K27me3_scSET-seq_1_C2	CCTATCCTTCTCCGGA	Distal	H3K27me3	33518178	14467458	6653613	3331968	6369	4600080	2590256	2269926	63524	0.357361	Filtered	Filtered	Filtered
Wnt_beads_H3K27me3_scSET-seq_1_D1	GGCTCTGACGAGTAAT	Proximal	H3K27me3	34759614	12934484	4803391	2406523	5003	6441636	1993267	1679458	50783	0.439331	Filtered	Filtered	Filtered
Wnt_beads_H3K27me3_scSET-seq_1_D2	GGCTCTGATCTCCGGA	Distal	H3K27me3	44473014	15088380	5542289	2776349	6514	4737078	1961335	1584102	54666	0.442012	Filtered	Filtered	Filtered
Wnt_beads_H3K27me3_scSET-seq_1_E1	AGGCGAAGCGAGTAAT	Proximal	H3K27me3	27233134	10360697	4134192	2072970	5279	2625696	555747	423729	23760	0.529851	Filtered	Filtered	Filtered
Wnt_beads_H3K27me3_scSET-seq_1_E2	AGGCGAAGTCTCCGGA	Distal	H3K27me3	29457306	10519224	3947202	1978176	5294	1746940	654896	529386	28112	0.502837	Filtered	Filtered	Filtered
Wnt_beads_H3K27me3_scSET-seq_1_F1	TAATCTTACGAGTAAT	Proximal	H3K27me3	25281975	9474422	3430449	1718015	5098	2802100	1320098	1117143	39105	0.432575	Filtered	Filtered	Filtered
Wnt_beads_H3K27me3_scSET-seq_1_F2	TAATCTTATCTCCGGA	Distal	H3K27me3	25243552	8084290	2309244	1157161	4549	4404568	186545	112898	20457	0.536662	Mix	2.75846	0.788406
Wnt_beads_H3K27me3_scSET-seq_1_G1	CAGGACGTCGAGTAAT	Proximal	H3K27me3	19521078	7058388	2598976	1302518	4836	3454140	1845069	1570494	39513	0.379734	Dista	-1.04928	1.22545
Wnt_beads_H3K27me3_scSET-seq_1_G2	CAGGACGTTCTCCGGA	Distal	H3K27me3	21724211	7400415	2894916	1450180	5654	2509030	1248240	988646	39185	0.410756	Filtered	Filtered	Filtered
Wnt_beads_H3K27me3_scSET-seq_1_H1	GTACTGACCGAGTAAT	Proximal	H3K27me3	21129585	8368018	3113874	1560688	4253	6538158	651909	484950	26897	0.493727	Proxi	-2.58361	-2.67066
Wnt_beads_H3K27me3_scSET-seq_1_H2	GTACTGACTCTCCGGA	Distal	H3K27me3	29040328	11197913	4213306	2110437	4718	3579518	1629427	1368468	35032	0.382548	Dista	-0.685749	3.11033
Wnt_beads_H3K27me3_scSET-seq_2_A1	TATAGCCTCGAGTAAT	Proximal	H3K27me3	34462300	10499158	4096637	2052017	5719	3808536	677817	511282	25061	0.47724	Filtered	Filtered	Filtered
Wnt_beads_H3K27me3_scSET-seq_2_A2	TATAGCCTTCTCCGGA	Distal	H3K27me3	34437696	12684079	5096151	2552422	5989	3799310	1147669	913284	35508	0.512702	Filtered	Filtered	Filtered
Wnt_beads_H3K27me3_scSET-seq_2_B1	ATAGAGGCCGAGTAAT	Proximal	H3K27me3	13663658	4950553	1752775	877947	4317	3464476	407738	301880	16323	0.481956	Mix	2.55602	0.309035
Wnt_beads_H3K27me3_scSET-seq_2_B2	ATAGAGGCTCTCCGGA	Distal	H3K27me3	26842807	9867648	3522964	1765389	5010	5187832	1267973	1031893	41680	0.466864	Filtered	Filtered	Filtered
Wnt_beads_H3K27me3_scSET-seq_2_C1	CCTATCCTCGAGTAAT	Proximal	H3K27me3	15720761	5388388	1834490	919194	4716	6990434	1077674	897790	27368	0.482084	Mix	2.20956	0.269389
Wnt_beads_H3K27me3_scSET-seq_2_C2	CCTATCCTTCTCCGGA	Distal	H3K27me3	25817141	8812871	3258826	1632551	6101	10368700	4499199	3590021	116297	0.323282	Filtered	Filtered	Filtered
Wnt_beads_H3K27me3_scSET-seq_2_D1	GGCTCTGACGAGTAAT	Proximal	H3K27me3	31135112	9984269	3237297	1622703	4898	5931030	185531	89266	15611	0.652977	Mix	2.70538	0.199403
Wnt_beads_H3K27me3_scSET-seq_2_D2	GGCTCTGATCTCCGGA	Distal	H3K27me3	52989753	20467370	9071256	4543707	6689	7664120	3405227	2834479	94172	0.417255	Filtered	Filtered	Filtered
Wnt_beads_H3K27me3_scSET-seq_2_E1	AGGCGAAGCGAGTAAT	Proximal	H3K27me3	26266683	10741200	4473974	2240502	5122	2858348	516716	402254	18110	0.591622	Filtered	Filtered	Filtered
Wnt_beads_H3K27me3_scSET-seq_2_E2	AGGCGAAGTCTCCGGA	Distal	H3K27me3	27414826	10757886	3987444	1997462	5642	7044288	1571564	1247313	37120	0.504822	Filtered	Filtered	Filtered
Wnt_beads_H3K27me3_scSET-seq_2_F1	TAATCTTACGAGTAAT	Proximal	H3K27me3	22826704	8469757	3098208	1552747	4999	2220532	395365	280642	17213	0.602939	Mix	1.18365	1.48667
Wnt_beads_H3K27me3_scSET-seq_2_F2	TAATCTTATCTCCGGA	Distal	H3K27me3	27090455	8889016	2714858	1360729	4776	27681900	600899	419763	32358	0.534495	Mix	2.76915	0.890889
Wnt_beads_H3K27me3_scSET-seq_2_G1	CAGGACGTCGAGTAAT	Proximal	H3K27me3	14640287	5147090	1744067	874232	4774	2770256	427553	304415	20220	0.535847	Mix	-2.21957	-2.69691
Wnt_beads_H3K27me3_scSET-seq_2_G2	CAGGACGTTCTCCGGA	Distal	H3K27me3	31273239	13503024	6297499	3155521	6217	12558306	7575102	6513872	183635	0.254366	Filtered	Filtered	Filtered
Wnt_beads_H3K27me3_scSET-seq_2_H1	GTACTGACCGAGTAAT	Proximal	H3K27me3	22499271	8451037	3553004	1779665	4290	4442764	119278	46203	9124	0.706301	Dista	-2.48347	4.25034
Wnt_beads_H3K27me3_scSET-seq_2_H2	GTACTGACTCTCCGGA	Distal	H3K27me3	15294619	3716365	2066897	1034365	3977	3172850	878724	703804	19464	0.557717	Dista	-1.06846	1.40054
Wnt_beads_H3K27me3_scSET-seq_3_A1	TATAGCCTCGAGTAAT	Proximal	H3K27me3	30289541	12066449	9976176	4999339	5343	7292002	2250856	1728826	62638	0.383628	Filtered	Filtered	Filtered
Wnt_beads_H3K27me3_scSET-seq_3_A2	TATAGCCTTCTCCGGA	Distal	H3K27me3	15269258	6733381	4257480	2131031	4809	10194052	4676935	3860812	104973	0.318759	Proxi	-4.17415	-0.193712
Wnt_beads_H3K27me3_scSET-seq_3_B1	ATAGAGGCCGAGTAAT	Proximal	H3K27me3	3918714	1136961	538217	269414	3068	8702098	2035868	1664200	58043	0.323598	Proxi	-2.793	0.512234
Wnt_beads_H3K27me3_scSET-seq_3_B2	ATAGAGGCTCTCCGGA	Distal	H3K27me3	41544656	997224	585213	292840	2979	5636804	700868	517338	28799	0.512805	Mix	1.15628	0.567978
Wnt_beads_H3K27me3_scSET-seq_3_C1	CCTATCCTCGAGTAAT	Proximal	H3K27me3	7426284	2374600	1428096	714648	3798	32277008	1166997	916214	35385	0.494119	Proxi	-4.05024	-1.4288
Wnt_beads_H3K27me3_scSET-seq_3_C2	CCTATCCTTCTCCGGA	Distal	H3K27me3	19009118	5251783	2965965	1484718	5047	5925618	2342223	2000013	69140	0.391972	Filtered	Filtered	Filtered
Wnt_beads_H3K27me3_scSET-seq_3_D1	GGCTCTGACGAGTAAT	Proximal	H3K27me3	43708909	486844	318293	159251	2961	4871706	259848	125567	22163	0.641734	Dista	-1.29595	1.7517
Wnt_beads_H3K27me3_scSET-seq_3_D2	GGCTCTGATCTCCGGA	Distal	H3K27me3	18416768	2592547	1653493	827245	4443	4720884	1350131	1013028	48033	0.51829	Dista	-2.09933	3.14191
Wnt_beads_H3K27me3_scSET-seq_3_E1	AGGCGAAGCGAGTAAT	Proximal	H3K27me3	8254818	3713942	2345039	1174239	3465	4073896	1323105	1106145	44941	0.475608	Proxi	-2.85274	4.58554
Wnt_beads_H3K27me3_scSET-seq_3_E2	AGGCGAAGTCTCCGGA	Distal	H3K27me3	13132621	4977445	3106846	1555188	3488	4170420	1342828	1095863	37854	0.481531	Mix	0.00420141	2.98485
Wnt_beads_H3K27me3_scSET-seq_3_F1	TAATCTTACGAGTAAT	Proximal	H3K27me3	10989885	5149172	3247786	1625641	3769	6209382	2726617	2262953	63441	0.393517	Proxi	-1.98073	0.402003
Wnt_beads_H3K27me3_scSET-seq_3_F2	TAATCTTATCTCCGGA	Distal	H3K27me3	11507806	3188745	2089126	1046202	2804	5224238	839026	657510	26941	0.544338	Dista	-1.03493	1.70905
Wnt_beads_H3K27me3_scSET-seq_3_G1	CAGGACGTCGAGTAAT	Proximal	H3K27me3	7582887	3541075	2222586	1112187	3410	4889858	2312274	1941520	58611	0.363717	Dista	-1.09314	4.40004
Wnt_beads_H3K27me3_scSET-seq_3_G2	CAGGACGTTCTCCGGA	Distal	H3K27me3	7480161	2503363	1596936	799611	4260	3082610	790920	630110	31230	0.494511	Dista	-2.21198	3.0036
Wnt_beads_H3K27me3_scSET-seq_3_H1	GTACTGACCGAGTAAT	Proximal	H3K27me3	5467334	715246	454567	227442	2032	3020186	220051	107897	13807	0.669856	Mix	1.50619	0.761062
Wnt_beads_H3K27me3_scSET-seq_3_H2	GTACTGACTCTCCGGA	Distal	H3K27me3	5819118	121980	72705	36387	2312	1989774	117002	58946	11112	0.62615	Dista	-0.454639	2.63133
Wnt_beads_H3K27me3_scSET-seq_4_A3	TATAGCCTAATGAGCG	Proximal	H3K27me3	103439	36557	20325	10181	2354	275936	6474	4732	873	0.409938	Dista	-1.61633	1.78588
Wnt_beads_H3K27me3_scSET-seq_4_A4	TATAGCCTGGAATCTC	Distal	H3K27me3	255367	37943	18906	9466	2143	983052	273809	224810	5990	0.258187	Dista	-0.246444	2.69304
Wnt_beads_H3K27me3_scSET-seq_4_B3	ATAGAGGCAATGAGCG	Proximal	H3K27me3	88877	19821	8447	4235	1194	724816	330497	265396	5485	0.295998	Proxi	-3.35731	0.176009
Wnt_beads_H3K27me3_scSET-seq_4_B4	ATAGAGGCGGAATCTC	Distal	H3K27me3	146091	38200	15531	7777	1533	1874002	19295	16166	1119	0.527531	Dista	-0.0315952	3.27839
Wnt_beads_H3K27me3_scSET-seq_4_C3	CCTATCCTAATGAGCG	Proximal	H3K27me3	64896	19359	8474	4250	1206	499920	242157	174492	6817	0.172012	Dista	-0.609902	2.42655
Wnt_beads_H3K27me3_scSET-seq_4_C4	CCTATCCTGGAATCTC	Distal	H3K27me3	116387	29670	13070	6544	1613	822392	95627	81429	2505	0.232976	Dista	-1.32864	2.42732
Wnt_beads_H3K27me3_scSET-seq_4_D3	GGCTCTGAAATGAGCG	Proximal	H3K27me3	166352	32143	13886	6958	1610	1690220	944501	782667	18954	0.142546	Proxi	-3.10691	-2.09908
Wnt_beads_H3K27me3_scSET-seq_4_D4	GGCTCTGAGGAATCTC	Distal	H3K27me3	392633	67110	29178	14629	2104	6898166	166675	138959	5855	0.247289	Mix	1.57653	1.79555
Wnt_beads_H3K27me3_scSET-seq_4_E3	AGGCGAAGAATGAGCG	Proximal	H3K27me3	483347	26298	11895	5957	1124	423208	9093	5658	949	0.485474	Proxi	-3.73718	-1.86931
Wnt_beads_H3K27me3_scSET-seq_4_E4	AGGCGAAGGGAATCTC	Distal	H3K27me3	317104	60497	26802	13447	1636	1076988	111184	96814	3028	0.305831	Dista	-1.9522	4.34696
Wnt_beads_H3K27me3_scSET-seq_4_F3	TAATCTTAAATGAGCG	Proximal	H3K27me3	133152	24806	10213	5121	1173	246630	12239	7931	1180	0.489235	Dista	-0.616742	2.31602
Wnt_beads_H3K27me3_scSET-seq_4_F4	TAATCTTAGGAATCTC	Distal	H3K27me3	337292	61951	26381	13229	2083	539952	89924	75459	2196	0.317506	Dista	-1.53185	3.77972
Wnt_beads_H3K27me3_scSET-seq_4_G3	CAGGACGTAATGAGCG	Proximal	H3K27me3	101689	17059	7330	3676	922	394808	18938	14063	865	0.441121	Filtered	Filtered	Filtered
Wnt_beads_H3K27me3_scSET-seq_4_G4	CAGGACGTGGAATCTC	Distal	H3K27me3	210099	25916	10781	5412	1151	793310	321251	274799	6010	0.220264	Mix	0.783371	1.29677
Wnt_beads_H3K27me3_scSET-seq_4_H3	GTACTGACAATGAGCG	Proximal	H3K27me3	102881	25914	10685	5354	1114	614484	34933	30552	1777	0.330789	Mix	-2.64846	-2.98821
Wnt_beads_H3K27me3_scSET-seq_4_H4	GTACTGACGGAATCTC	Distal	H3K27me3	273726	43603	20400	10261	1942	671126	12460	10476	1412	0.322907	Dista	-1.42646	2.93932
Wnt_beads_H3K27me3_scSET-seq_5_A1	TATAGCCTCGAGTAAT	Proximal	H3K27me3	1302087	80253	39987	20010	3554	3184320	1002439	299938	63326	0.693605	Proxi	-4.35425	0.0958715
Wnt_beads_H3K27me3_scSET-seq_5_A2	TATAGCCTTCTCCGGA	Distal	H3K27me3	218429	97144	46842	23444	3668	2599046	1186757	354911	77127	0.664285	Dista	-2.42912	2.83557
Wnt_beads_H3K27me3_scSET-seq_5_A3	TATAGCCTAATGAGCG	Proximal	H3K27me3	155732	63581	29666	14856	2649	1516144	51550	38670	3385	0.363783	Proxi	-2.19439	1.24051
Wnt_beads_H3K27me3_scSET-seq_5_A4	TATAGCCTGGAATCTC	Distal	H3K27me3	170058	64397	27842	13937	2514	1037416	288568	245948	7024	0.330342	Dista	-0.706324	2.82669
Wnt_beads_H3K27me3_scSET-seq_5_A5	TATAGCCTTTCTGAAT	Proximal	H3K27me3	135120	52247	22195	11112	1810	2334738	790290	639381	11201	0.182272	Dista	-2.66482	4.73089
Wnt_beads_H3K27me3_scSET-seq_5_A6	TATAGCCTACGAATTC	Distal	H3K27me3	125638	38906	16058	8045	1480	1444052	164187	128302	4258	0.308909	Mix	3.57422	0.808033
Wnt_beads_H3K27me3_scSET-seq_5_B1	ATAGAGGCCGAGTAAT	Proximal	H3K27me3	145719	54778	23497	11757	2416	1500650	613387	247936	41179	0.677389	Dista	-2.72925	2.99276
Wnt_beads_H3K27me3_scSET-seq_5_B2	ATAGAGGCTCTCCGGA	Distal	H3K27me3	769207	249361	77648	38891	2719	2481610	1230004	496301	72069	0.659461	Mix	1.24107	1.36048
Wnt_beads_H3K27me3_scSET-seq_5_B3	ATAGAGGCAATGAGCG	Proximal	H3K27me3	151802	52768	18236	9130	1497	768686	196361	165312	4981	0.235504	Proxi	-1.6408	-1.08134
Wnt_beads_H3K27me3_scSET-seq_5_B4	ATAGAGGCGGAATCTC	Distal	H3K27me3	188899	70360	25675	12853	1839	451212	65024	51265	6578	0.224323	Dista	-0.170067	2.57937
Wnt_beads_H3K27me3_scSET-seq_5_B5	ATAGAGGCTTCTGAAT	Proximal	H3K27me3	71577	27366	9582	4797	981	533100	60532	47812	5244	0.195815	Filtered	Filtered	Filtered
Wnt_beads_H3K27me3_scSET-seq_5_B6	ATAGAGGCACGAATTC	Distal	H3K27me3	76559	29391	12659	6341	1154	1160636	235398	195333	5747	0.27261	Dista	-0.534424	2.43092
Wnt_beads_H3K27me3_scSET-seq_5_C1	CCTATCCTCGAGTAAT	Proximal	H3K27me3	106503	43829	20050	10031	2207	1933570	980420	483624	48066	0.686603	Dista	-0.212258	3.48937
Wnt_beads_H3K27me3_scSET-seq_5_C2	CCTATCCTTCTCCGGA	Distal	H3K27me3	119163	50201	21521	10772	2069	2569474	1382706	543284	73869	0.683851	Dista	-1.21831	3.40307
Wnt_beads_H3K27me3_scSET-seq_5_C3	CCTATCCTAATGAGCG	Proximal	H3K27me3	89210	36829	14887	7455	1416	419418	45594	32516	4221	0.366118	Dista	-1.13891	1.55956
Wnt_beads_H3K27me3_scSET-seq_5_C4	CCTATCCTGGAATCTC	Distal	H3K27me3	155120	71000	31703	15869	2044	834902	328674	275656	9112	0.271939	Dista	0.885446	3.03034
Wnt_beads_H3K27me3_scSET-seq_5_C5	CCTATCCTTTCTGAAT	Proximal	H3K27me3	83110	28311	12358	6191	1134	576096	72871	58771	5353	0.203101	Dista	0.218244	3.26888
Wnt_beads_H3K27me3_scSET-seq_5_C6	CCTATCCTACGAATTC	Distal	H3K27me3	60229	21652	8607	4311	847	870476	173497	136859	4218	0.340884	Filtered	Filtered	Filtered
Wnt_beads_H3K27me3_scSET-seq_5_D1	GGCTCTGACGAGTAAT	Proximal	H3K27me3	186132	73034	33115	16573	2613	2549948	1122032	245650	75429	0.701343	Proxi	-4.23288	0.306438
Wnt_beads_H3K27me3_scSET-seq_5_D2	GGCTCTGATCTCCGGA	Distal	H3K27me3	178612	70561	27880	13959	2040	5382992	2854195	1295766	113782	0.661728	Proxi	-4.18231	-1.87978
Wnt_beads_H3K27me3_scSET-seq_5_D3	GGCTCTGAAATGAGCG	Proximal	H3K27me3	166695	61604	23519	11772	1777	1572566	152247	120838	7201	0.294315	Proxi	-3.60926	-1.84932
Wnt_beads_H3K27me3_scSET-seq_5_D4	GGCTCTGAGGAATCTC	Distal	H3K27me3	236096	93383	37830	18938	2341	2508082	1681842	1317637	28232	0.192518	Mix	1.5149	1.66642
Wnt_beads_H3K27me3_scSET-seq_5_D5	GGCTCTGATTCTGAAT	Proximal	H3K27me3	94877	34545	13618	6823	1168	1077540	387648	320316	8806	0.222571	Mix	-1.17099	0.405986
Wnt_beads_H3K27me3_scSET-seq_5_D6	GGCTCTGAACGAATTC	Distal	H3K27me3	89871	35243	16916	8475	1290	1040566	62060	46546	5776	0.323545	Mix	0.648653	0.0122846
Wnt_beads_H3K27me3_scSET-seq_5_E1	AGGCGAAGCGAGTAAT	Proximal	H3K27me3	130525	50137	21651	10841	1777	2269454	1017212	339490	59032	0.698075	Mix	-2.94428	-0.0134508
Wnt_beads_H3K27me3_scSET-seq_5_E2	AGGCGAAGTCTCCGGA	Distal	H3K27me3	141939	53583	20623	10331	1520	2464028	1112654	360187	71587	0.670691	Dista	-1.8722	4.22657
Wnt_beads_H3K27me3_scSET-seq_5_E3	AGGCGAAGAATGAGCG	Proximal	H3K27me3	125060	48581	18771	9399	1348	602438	101589	82257	4495	0.286551	Proxi	-1.18909	-2.71822
Wnt_beads_H3K27me3_scSET-seq_5_E4	AGGCGAAGGGAATCTC	Distal	H3K27me3	181747	75275	31739	15893	1736	732056	78126	59801	7705	0.272529	Mix	3.12342	1.43538
Wnt_beads_H3K27me3_scSET-seq_5_E5	AGGCGAAGTTCTGAAT	Proximal	H3K27me3	72689	26495	10889	5454	1002	975306	379278	318810	8527	0.178301	Proxi	-1.64699	-1.96755
Wnt_beads_H3K27me3_scSET-seq_5_E6	AGGCGAAGACGAATTC	Distal	H3K27me3	61117	20785	7897	3964	850	598072	46048	34165	3401	0.331935	Filtered	Filtered	Filtered
Wnt_beads_H3K27me3_scSET-seq_5_F1	TAATCTTACGAGTAAT	Proximal	H3K27me3	142507	54192	22818	11423	2187	2182792	1010404	341208	57946	0.69299	Proxi	-4.48948	-1.54206
Wnt_beads_H3K27me3_scSET-seq_5_F2	TAATCTTATCTCCGGA	Distal	H3K27me3	149697	56961	22041	11039	1884	3072788	1337059	575451	79363	0.656305	Dista	-1.88847	4.079
Wnt_beads_H3K27me3_scSET-seq_5_F3	TAATCTTAAATGAGCG	Proximal	H3K27me3	120664	47038	17648	8834	1394	961038	409387	326459	9962	0.221494	Dista	-2.37076	3.10892
Wnt_beads_H3K27me3_scSET-seq_5_F4	TAATCTTAGGAATCTC	Distal	H3K27me3	185282	75673	30600	15326	2300	1369400	791532	639161	16636	0.257374	Dista	-1.21029	4.76296
Wnt_beads_H3K27me3_scSET-seq_5_F5	TAATCTTATTCTGAAT	Proximal	H3K27me3	82301	29538	11785	5901	1100	1614934	1005779	831216	18842	0.19644	Mix	0.547574	0.840383
Wnt_beads_H3K27me3_scSET-seq_5_F6	TAATCTTAACGAATTC	Distal	H3K27me3	236533	34707	15576	7800	1151	1452328	160584	122170	6497	0.25199	Dista	0.122557	1.95712
Wnt_beads_H3K27me3_scSET-seq_5_G1	CAGGACGTCGAGTAAT	Proximal	H3K27me3	99964	38806	17672	8847	1683	1612788	846545	317594	44855	0.703769	Dista	-2.99572	2.29012
Wnt_beads_H3K27me3_scSET-seq_5_G2	CAGGACGTTCTCCGGA	Distal	H3K27me3	110498	40174	15592	7808	1271	3274036	1235900	268925	61471	0.723738	Dista	-1.40925	4.9147
Wnt_beads_H3K27me3_scSET-seq_5_G3	CAGGACGTAATGAGCG	Proximal	H3K27me3	75325	27083	10032	5024	973	1258786	100763	77932	3432	0.343189	Filtered	Filtered	Filtered
Wnt_beads_H3K27me3_scSET-seq_5_G4	CAGGACGTGGAATCTC	Distal	H3K27me3	87280	27376	10591	5305	1176	507626	53254	39898	5604	0.340513	Mix	1.70255	1.634
Wnt_beads_H3K27me3_scSET-seq_5_G5	CAGGACGTTTCTGAAT	Proximal	H3K27me3	51831	18585	7994	4007	784	509162	164019	121576	5123	0.273382	Filtered	Filtered	Filtered
Wnt_beads_H3K27me3_scSET-seq_5_G6	CAGGACGTACGAATTC	Distal	H3K27me3	47139	17031	7170	3593	747	630478	181088	138532	3586	0.385756	Filtered	Filtered	Filtered
Wnt_beads_H3K27me3_scSET-seq_5_H1	GTACTGACCGAGTAAT	Proximal	H3K27me3	156770	48809	21426	10725	1926	2503890	1106734	329434	58151	0.713736	Dista	-2.48236	2.13171
Wnt_beads_H3K27me3_scSET-seq_5_H2	GTACTGACTCTCCGGA	Distal	H3K27me3	147454	62402	23593	11811	1813	1326254	545545	316130	23557	0.648143	Dista	-0.984679	5.06816
Wnt_beads_H3K27me3_scSET-seq_5_H3	GTACTGACAATGAGCG	Proximal	H3K27me3	119342	46098	16992	8511	1279	1284742	627223	509597	8674	0.249532	Mix	-2.21219	-1.68788
Wnt_beads_H3K27me3_scSET-seq_5_H4	GTACTGACGGAATCTC	Distal	H3K27me3	179095	69602	29023	14534	2109	1648290	789684	640661	12891	0.201756	Dista	-0.656989	2.10821
Wnt_beads_H3K27me3_scSET-seq_5_H5	GTACTGACTTCTGAAT	Proximal	H3K27me3	90467	31840	13426	6728	1300	725942	143044	117570	6989	0.150708	Proxi	-3.76436	-1.68906
Wnt_beads_H3K27me3_scSET-seq_5_H6	GTACTGACACGAATTC	Distal	H3K27me3	64151	25221	11289	5656	1019	1208880	104934	81851	4824	0.252152	Dista	-1.15674	5.12868
Wnt_beads_H3K27me3_scSET-seq_6_A1	TATAGCCTCGAGTAAT	Proximal	H3K27me3	7327666	2754648	1302194	651864	5357	3802968	212111	179080	4277	0.724552	Filtered	Filtered	Filtered
Wnt_beads_H3K27me3_scSET-seq_6_A2	TATAGCCTTCTCCGGA	Distal	H3K27me3	9294382	4404495	2066631	1034362	5771	1483742	281168	229933	5863	0.722929	Filtered	Filtered	Filtered
Wnt_beads_H3K27me3_scSET-seq_6_A3	TATAGCCTAATGAGCG	Proximal	H3K27me3	7030969	2521160	1256805	629714	4772	1382166	110737	79758	4389	0.749425	Mix	1.465	0.939952
Wnt_beads_H3K27me3_scSET-seq_6_A4	TATAGCCTGGAATCTC	Distal	H3K27me3	6358273	2468881	924421	463034	5008	2068022	156103	115769	4610	0.744912	Filtered	Filtered	Filtered
Wnt_beads_H3K27me3_scSET-seq_6_A5	TATAGCCTTTCTGAAT	Proximal	H3K27me3	11791832	5420692	2400589	1201519	4970	1664690	156716	103114	7296	0.720497	Dista	-2.4174	4.81003
Wnt_beads_H3K27me3_scSET-seq_6_A6	TATAGCCTACGAATTC	Distal	H3K27me3	10983335	4037693	1751819	877351	4631	1607154	161763	104523	6632	0.729052	Mix	0.241512	0.0660171
Wnt_beads_H3K27me3_scSET-seq_6_B1	ATAGAGGCCGAGTAAT	Proximal	H3K27me3	3773576	1540252	579973	290248	4242	1738908	326295	251861	3537	0.708144	Proxi	-3.32184	-3.19426
Wnt_beads_H3K27me3_scSET-seq_6_B2	ATAGAGGCTCTCCGGA	Distal	H3K27me3	4970436	2161117	901385	451167	4080	4432546	68867	17342	4857	0.705669	Proxi	-0.165924	-0.209323
Wnt_beads_H3K27me3_scSET-seq_6_B3	ATAGAGGCAATGAGCG	Proximal	H3K27me3	4977311	1408626	450134	225455	3457	651962	36245	7384	3830	0.756601	Mix	3.07051	-1.40683
Wnt_beads_H3K27me3_scSET-seq_6_B4	ATAGAGGCGGAATCTC	Distal	H3K27me3	8752721	3693544	1383154	692316	4332	1662332	103091	54487	5681	0.760706	Dista	-0.152613	2.92071
Wnt_beads_H3K27me3_scSET-seq_6_B5	ATAGAGGCTTCTGAAT	Proximal	H3K27me3	7146210	2735158	804065	402629	3827	932820	47314	8968	4904	0.759201	Mix	3.45179	-0.776501
Wnt_beads_H3K27me3_scSET-seq_6_B6	ATAGAGGCACGAATTC	Distal	H3K27me3	7682925	3155916	1270927	636271	3984	2322378	384315	327602	7296	0.680304	Dista	-0.599619	1.9448
Wnt_beads_H3K27me3_scSET-seq_6_C1	CCTATCCTCGAGTAAT	Proximal	H3K27me3	2457910	795191	248138	124273	3817	1385778	23874	5879	2600	0.742369	Mix	3.36247	0.205856
Wnt_beads_H3K27me3_scSET-seq_6_C2	CCTATCCTTCTCCGGA	Distal	H3K27me3	3035773	973647	303290	151909	3724	1954062	105390	81761	3414	0.734893	Mix	3.23924	-1.08681
Wnt_beads_H3K27me3_scSET-seq_6_C3	CCTATCCTAATGAGCG	Proximal	H3K27me3	3674837	1375874	453497	227096	3186	668212	30372	5540	3033	0.772095	Mix	1.52537	1.24075
Wnt_beads_H3K27me3_scSET-seq_6_C4	CCTATCCTGGAATCTC	Distal	H3K27me3	6855409	2652092	879587	440747	4043	1209250	75277	23996	4714	0.761928	Mix	2.94303	-1.34146
Wnt_beads_H3K27me3_scSET-seq_6_C5	CCTATCCTTTCTGAAT	Proximal	H3K27me3	7289662	2909938	1218974	610239	3554	2287324	482676	369871	4779	0.739028	Proxi	-1.21707	0.631876
Wnt_beads_H3K27me3_scSET-seq_6_C6	CCTATCCTACGAATTC	Distal	H3K27me3	6306104	2348210	836049	418546	3372	1329960	157416	116394	4538	0.768238	Mix	3.48509	-0.783279
Wnt_beads_H3K27me3_scSET-seq_6_D1	GGCTCTGACGAGTAAT	Proximal	H3K27me3	7828348	3386111	1373399	687515	4705	2676560	183638	128324	5602	0.758793	Proxi	-4.32648	-1.00828
Wnt_beads_H3K27me3_scSET-seq_6_D2	GGCTCTGATCTCCGGA	Distal	H3K27me3	8235765	3397367	1363100	682382	4389	2469294	444039	296658	12354	0.673197	Mix	2.28935	-3.10107
Wnt_beads_H3K27me3_scSET-seq_6_D3	GGCTCTGAAATGAGCG	Proximal	H3K27me3	7966317	2746956	918878	460113	4057	3402732	924026	848013	17821	0.627591	Proxi	-2.26658	-3.20366
Wnt_beads_H3K27me3_scSET-seq_6_D4	GGCTCTGAGGAATCTC	Distal	H3K27me3	12544334	4868056	1820070	911277	4933	1450830	123149	32432	9508	0.74789	Mix	1.11253	-1.6131
Wnt_beads_H3K27me3_scSET-seq_6_D5	GGCTCTGATTCTGAAT	Proximal	H3K27me3	10386417	4050265	1448359	725103	4084	1781658	234887	138136	8566	0.737273	Mix	2.24429	-0.691104
Wnt_beads_H3K27me3_scSET-seq_6_D6	GGCTCTGAACGAATTC	Distal	H3K27me3	10656004	4119641	1956368	979584	4303	1767820	111649	65005	8524	0.690576	Mix	3.43283	1.13886
Wnt_beads_H3K27me3_scSET-seq_6_E1	AGGCGAAGCGAGTAAT	Proximal	H3K27me3	6483092	2683080	1133243	567405	4001	1490428	144083	106739	4898	0.752368	Proxi	-1.86896	-0.20558
Wnt_beads_H3K27me3_scSET-seq_6_E2	AGGCGAAGTCTCCGGA	Distal	H3K27me3	5782910	2391486	878869	440293	3833	1082216	136114	99731	4496	0.753501	Dista	-0.502708	5.02607
Wnt_beads_H3K27me3_scSET-seq_6_E3	AGGCGAAGAATGAGCG	Proximal	H3K27me3	6719198	2874559	1232240	617107	3616	2099626	275248	236889	4558	0.767934	Proxi	-3.86459	-1.79846
Wnt_beads_H3K27me3_scSET-seq_6_E4	AGGCGAAGGGAATCTC	Distal	H3K27me3	10821049	4882441	2273824	1138687	4394	1159932	70960	13491	6766	0.74887	Dista	-2.5576	4.02374
Wnt_beads_H3K27me3_scSET-seq_6_E5	AGGCGAAGTTCTGAAT	Proximal	H3K27me3	8616486	3392588	1337961	669872	3901	795568	64868	24057	5385	0.743354	Proxi	-2.1081	-2.07398
Wnt_beads_H3K27me3_scSET-seq_6_E6	AGGCGAAGACGAATTC	Distal	H3K27me3	6296803	2372189	853706	427561	3741	2484880	202598	153295	4307	0.750603	Mix	-0.319418	4.94864
Wnt_beads_H3K27me3_scSET-seq_6_F1	TAATCTTACGAGTAAT	Proximal	H3K27me3	6175103	2343087	922432	461862	4199	1234076	60444	23467	4487	0.759466	Proxi	-2.05186	-2.70984
Wnt_beads_H3K27me3_scSET-seq_6_F2	TAATCTTATCTCCGGA	Distal	H3K27me3	5939119	2174059	756528	378981	4123	985504	50008	9110	5161	0.752253	Mix	2.08407	2.92331
Wnt_beads_H3K27me3_scSET-seq_6_F3	TAATCTTAAATGAGCG	Proximal	H3K27me3	5036656	1862916	646030	323519	3462	1517822	289504	239606	4394	0.757504	Mix	3.59038	-0.48235
Wnt_beads_H3K27me3_scSET-seq_6_F4	TAATCTTAGGAATCTC	Distal	H3K27me3	9499064	3726707	1338587	670610	4714	1242776	140905	68180	7410	0.72002	Dista	-1.06218	5.13198
Wnt_beads_H3K27me3_scSET-seq_6_F5	TAATCTTATTCTGAAT	Proximal	H3K27me3	8206151	2789294	981847	491522	3722	2961772	263502	224700	17455	0.546295	Mix	3.54998	-1.57709
Wnt_beads_H3K27me3_scSET-seq_6_F6	TAATCTTAACGAATTC	Distal	H3K27me3	27943307	2706355	1140318	570783	3749	1399838	208238	176660	10457	0.609428	Mix	3.30411	-0.798412
Wnt_beads_H3K27me3_scSET-seq_6_G1	CAGGACGTCGAGTAAT	Proximal	H3K27me3	5719401	2304835	1042682	521778	3641	1468596	114859	85999	5565	0.7119	Proxi	-2.68072	-3.06589
Wnt_beads_H3K27me3_scSET-seq_6_G2	CAGGACGTTCTCCGGA	Distal	H3K27me3	5634464	2201094	864279	433031	3331	1431798	160666	122679	18078	0.54066	Mix	-2.60666	-0.727985
Wnt_beads_H3K27me3_scSET-seq_6_G3	CAGGACGTAATGAGCG	Proximal	H3K27me3	2883436	1105980	440306	220431	2864	1810398	320033	300169	2569	0.774432	Proxi	-2.42585	-3.28015
Wnt_beads_H3K27me3_scSET-seq_6_G4	CAGGACGTGGAATCTC	Distal	H3K27me3	4533670	1254231	445023	222980	3374	654124	30720	5551	2780	0.774411	Mix	3.39453	-1.81339
Wnt_beads_H3K27me3_scSET-seq_6_G5	CAGGACGTTTCTGAAT	Proximal	H3K27me3	6451159	2456612	983354	492903	3269	1566578	160393	124860	4196	0.764439	Mix	4.20494	-0.571702
Wnt_beads_H3K27me3_scSET-seq_6_G6	CAGGACGTACGAATTC	Distal	H3K27me3	5228572	1864949	741988	371515	3196	1730900	34948	6024	3381	0.762134	Mix	1.541	-3.43971
Wnt_beads_H3K27me3_scSET-seq_6_H1	GTACTGACCGAGTAAT	Proximal	H3K27me3	8025981	2550902	1158396	580043	3979	3686432	676911	618776	5008	0.721155	Proxi	-2.43156	-2.16698
Wnt_beads_H3K27me3_scSET-seq_6_H2	GTACTGACTCTCCGGA	Distal	H3K27me3	6166042	2715106	855917	428691	3972	1945122	264964	226926	17106	0.564844	Mix	-0.313895	-1.69784
Wnt_beads_H3K27me3_scSET-seq_6_H3	GTACTGACAATGAGCG	Proximal	H3K27me3	5979420	2280025	771711	386597	3407	3961272	82394	43189	4821	0.764867	Mix	0.561848	-4.28382
Wnt_beads_H3K27me3_scSET-seq_6_H4	GTACTGACGGAATCTC	Distal	H3K27me3	8632020	3452215	1328736	665608	4540	3239838	368263	311548	11295	0.68142	Dista	-0.28801	1.81321
Wnt_beads_H3K27me3_scSET-seq_6_H5	GTACTGACTTCTGAAT	Proximal	H3K27me3	9896834	3680117	1448227	725472	4019	4216278	1038378	896814	14175	0.623471	Proxi	-3.04667	-2.59327
Wnt_beads_H3K27me3_scSET-seq_6_H6	GTACTGACACGAATTC	Distal	H3K27me3	7525911	3014670	1315717	658838	3733	1789708	83205	43239	4733	0.754451	Mix	4.3954	0.791691
Wnt_beads_H3K27me3_scSET-seq_7_A10	TATAGCCTTTCGCGGA	Distal	H3K27me3	1080607	277785	101740	50990	2900	2458416	29512	20763	2524	0.274862	Mix	-0.757815	4.86332
Wnt_beads_H3K27me3_scSET-seq_7_A11	TATAGCCTGCGCGAGA	Proximal	H3K27me3	1231671	215801	105766	52995	2373	2696710	711840	591115	9070	0.0805645	Proxi	-3.14391	0.238857
Wnt_beads_H3K27me3_scSET-seq_7_A12	TATAGCCTCTATCGCT	Distal	H3K27me3	3778383	488640	252401	126288	3591	7213158	2057118	1696032	21025	0.140098	Dista	-2.29622	3.61438
Wnt_beads_H3K27me3_scSET-seq_7_A7	TATAGCCTAGCTTCAG	Proximal	H3K27me3	813501	175462	106309	53196	1999	1193270	24046	21211	1946	0.112209	Proxi	-4.07231	-0.127558
Wnt_beads_H3K27me3_scSET-seq_7_A8	TATAGCCTGCGCATTA	Distal	H3K27me3	503167	110056	48298	24187	1878	1406958	332059	266855	5241	0.103657	Dista	-0.928617	5.0842
Wnt_beads_H3K27me3_scSET-seq_7_A9	TATAGCCTCATAGCCG	Proximal	H3K27me3	1016915	436727	259091	129596	2376	2970786	465986	380160	7759	0.261798	Proxi	-4.22488	0.259786
Wnt_beads_H3K27me3_scSET-seq_7_B10	ATAGAGGCTTCGCGGA	Distal	H3K27me3	809224	197748	91105	45653	2454	4768102	2547972	2201021	27175	0.17445	Dista	-0.964197	4.25231
Wnt_beads_H3K27me3_scSET-seq_7_B11	ATAGAGGCGCGCGAGA	Proximal	H3K27me3	1013769	202442	98008	49070	2403	2373288	208936	164984	3185	0.379307	Proxi	-3.89667	0.334708
Wnt_beads_H3K27me3_scSET-seq_7_B12	ATAGAGGCCTATCGCT	Distal	H3K27me3	2531128	253415	97951	49038	3400	2397036	81001	68608	4072	0.242483	Dista	-1.38801	4.19226
Wnt_beads_H3K27me3_scSET-seq_7_B7	ATAGAGGCAGCTTCAG	Proximal	H3K27me3	918183	218336	126473	63286	2004	2387640	509286	417937	9182	0.194705	Proxi	-3.88805	-0.0424232
Wnt_beads_H3K27me3_scSET-seq_7_B8	ATAGAGGCGCGCATTA	Distal	H3K27me3	2355903	804758	234312	117471	2994	942516	196372	156983	3431	0.35755	Mix	1.67381	2.30625
Wnt_beads_H3K27me3_scSET-seq_7_B9	ATAGAGGCCATAGCCG	Proximal	H3K27me3	802777	160847	84351	42221	2096	1639332	139423	107092	2765	0.139896	Dista	-1.81171	1.45647
Wnt_beads_H3K27me3_scSET-seq_7_C10	CCTATCCTTTCGCGGA	Distal	H3K27me3	401378	119885	69830	34934	1251	2292602	542962	458957	5626	0.372226	Dista	-1.15181	3.90663
Wnt_beads_H3K27me3_scSET-seq_7_C11	CCTATCCTGCGCGAGA	Proximal	H3K27me3	531253	112553	59745	29934	1191	1730960	571518	483861	5603	0.180867	Mix	2.55403	1.64632
Wnt_beads_H3K27me3_scSET-seq_7_C12	CCTATCCTCTATCGCT	Distal	H3K27me3	2208343	284445	155539	77803	1949	3024884	1007044	864503	13376	0.123533	Dista	-2.09563	4.74651
Wnt_beads_H3K27me3_scSET-seq_7_C7	CCTATCCTAGCTTCAG	Proximal	H3K27me3	1723930	80921	41524	20780	785	2324384	497928	388704	8831	0.203567	Filtered	Filtered	Filtered
Wnt_beads_H3K27me3_scSET-seq_7_C8	CCTATCCTGCGCATTA	Distal	H3K27me3	293506	107423	63197	31608	1038	1286452	257170	202619	7396	0.0574591	Proxi	-2.95339	0.707985
Wnt_beads_H3K27me3_scSET-seq_7_C9	CCTATCCTCATAGCCG	Proximal	H3K27me3	611258	160212	89838	44939	1015	2473778	437427	358321	6766	0.09338	Dista	-2.53049	2.39079
Wnt_beads_H3K27me3_scSET-seq_7_D10	GGCTCTGATTCGCGGA	Distal	H3K27me3	776415	84162	46502	23263	1492	2794302	506501	420885	7305	0.197233	Dista	-2.35794	4.47903
Wnt_beads_H3K27me3_scSET-seq_7_D11	GGCTCTGAGCGCGAGA	Proximal	H3K27me3	623089	159603	90920	45500	1392	1467230	17861	16459	1230	0.154762	Mix	0.233506	0.396632
Wnt_beads_H3K27me3_scSET-seq_7_D12	GGCTCTGACTATCGCT	Distal	H3K27me3	1944755	447826	212825	106491	2303	7309838	1993424	1736961	30575	0.202402	Dista	-0.713316	3.76316
Wnt_beads_H3K27me3_scSET-seq_7_D7	GGCTCTGAAGCTTCAG	Proximal	H3K27me3	701734	143113	86409	43216	1012	3469190	588325	491562	8702	0.277261	Proxi	-3.76432	-0.717729
Wnt_beads_H3K27me3_scSET-seq_7_D8	GGCTCTGAGCGCATTA	Distal	H3K27me3	253962	74510	38310	19170	1147	1542474	355178	310149	6014	0.293671	Dista	-0.291587	2.49364
Wnt_beads_H3K27me3_scSET-seq_7_D9	GGCTCTGACATAGCCG	Proximal	H3K27me3	982135	227418	134149	67108	1244	2735228	829804	699900	10624	0.178648	Proxi	-4.35089	-0.966014
Wnt_beads_H3K27me3_scSET-seq_7_E10	AGGCGAAGTTCGCGGA	Distal	H3K27me3	472807	117474	70275	35151	1627	875550	172191	134429	4938	0.213771	Dista	-2.10534	1.55354
Wnt_beads_H3K27me3_scSET-seq_7_E11	AGGCGAAGGCGCGAGA	Proximal	H3K27me3	1111855	198372	129348	64732	1505	1811046	23535	17243	1085	0.138835	Proxi	-3.42387	0.275312
Wnt_beads_H3K27me3_scSET-seq_7_E12	AGGCGAAGCTATCGCT	Distal	H3K27me3	1770395	556155	299010	149545	2459	2884628	1237093	1095322	12498	0.229688	Dista	-2.5414	3.07882
Wnt_beads_H3K27me3_scSET-seq_7_E7	AGGCGAAGAGCTTCAG	Proximal	H3K27me3	432020	144877	88105	44064	1051	1913208	384240	312185	6317	0.167891	Proxi	-4.38019	-1.35185
Wnt_beads_H3K27me3_scSET-seq_7_E8	AGGCGAAGGCGCATTA	Distal	H3K27me3	159579	34135	17107	8567	1147	1282142	614746	469516	5485	0.203065	Dista	-0.174686	2.36794
Wnt_beads_H3K27me3_scSET-seq_7_E9	AGGCGAAGCATAGCCG	Proximal	H3K27me3	655734	88058	70714	35373	1150	1555536	544510	484791	7739	0.130005	Proxi	-4.29559	-1.6697
Wnt_beads_H3K27me3_scSET-seq_7_F10	TAATCTTATTCGCGGA	Distal	H3K27me3	498745	94800	52865	26449	1461	1339322	29966	26629	2530	0.134731	Dista	-0.31399	3.71292
Wnt_beads_H3K27me3_scSET-seq_7_F11	TAATCTTAGCGCGAGA	Proximal	H3K27me3	588149	108682	68899	34496	1195	2420864	25927	18987	1561	0.277743	Proxi	-4.24981	-1.70884
Wnt_beads_H3K27me3_scSET-seq_7_F12	TAATCTTACTATCGCT	Distal	H3K27me3	2029013	443858	229742	114947	2352	2679390	884459	677573	14102	0.19357	Proxi	-3.80701	0.285878
Wnt_beads_H3K27me3_scSET-seq_7_F7	TAATCTTAAGCTTCAG	Proximal	H3K27me3	463723	186366	111120	55595	1089	1651234	539890	447195	6722	0.151799	Proxi	-4.44185	-0.0602481
Wnt_beads_H3K27me3_scSET-seq_7_F8	TAATCTTAGCGCATTA	Distal	H3K27me3	218729	84636	38920	19472	1129	1283052	707014	578317	8713	0.108957	Mix	0.528238	0.492579
Wnt_beads_H3K27me3_scSET-seq_7_F9	TAATCTTACATAGCCG	Proximal	H3K27me3	661853	166677	100858	50449	1244	2426090	667221	583698	5353	0.0957507	Proxi	-3.05509	0.553228
Wnt_beads_H3K27me3_scSET-seq_7_G10	CAGGACGTTTCGCGGA	Distal	H3K27me3	355708	66329	33052	16542	955	2230174	67827	64158	2272	0.125604	Filtered	Filtered	Filtered
Wnt_beads_H3K27me3_scSET-seq_7_G11	CAGGACGTGCGCGAGA	Proximal	H3K27me3	461686	58618	36486	18267	964	4312780	622054	524936	6865	0.29038	Filtered	Filtered	Filtered
Wnt_beads_H3K27me3_scSET-seq_7_G12	CAGGACGTCTATCGCT	Distal	H3K27me3	1847050	335484	156857	78463	1827	3495966	1061088	887583	16877	0.216958	Mix	1.04238	2.52484
Wnt_beads_H3K27me3_scSET-seq_7_G7	CAGGACGTAGCTTCAG	Proximal	H3K27me3	214563	63086	43245	21643	725	2676526	949027	669298	10091	0.324962	Filtered	Filtered	Filtered
Wnt_beads_H3K27me3_scSET-seq_7_G8	CAGGACGTGCGCATTA	Distal	H3K27me3	189488	41489	21215	10619	777	831460	33016	27485	1187	0.152184	Filtered	Filtered	Filtered
Wnt_beads_H3K27me3_scSET-seq_7_G9	CAGGACGTCATAGCCG	Proximal	H3K27me3	208390	54659	33214	16615	788	1551010	660513	549033	9653	0.0888872	Filtered	Filtered	Filtered
Wnt_beads_H3K27me3_scSET-seq_7_H10	GTACTGACTTCGCGGA	Distal	H3K27me3	1063045	117341	69607	34830	1185	2383196	540248	455379	4139	0.387743	Dista	-1.97734	3.74018
Wnt_beads_H3K27me3_scSET-seq_7_H11	GTACTGACGCGCGAGA	Proximal	H3K27me3	819253	168849	98262	49203	1298	4845810	492874	415882	5715	0.299992	Proxi	-3.39707	-1.09658
Wnt_beads_H3K27me3_scSET-seq_7_H12	GTACTGACCTATCGCT	Distal	H3K27me3	4852157	177469	96517	48274	1762	7683388	3139602	2523872	44897	0.184546	Dista	-2.28499	3.28619
Wnt_beads_H3K27me3_scSET-seq_7_H7	GTACTGACAGCTTCAG	Proximal	H3K27me3	363862	94143	51874	25944	800	3981276	426024	363440	3734	0.259791	Filtered	Filtered	Filtered
Wnt_beads_H3K27me3_scSET-seq_7_H8	GTACTGACGCGCATTA	Distal	H3K27me3	185468	41231	18938	9475	883	919828	164243	146571	2325	0.242447	Filtered	Filtered	Filtered
Wnt_beads_H3K27me3_scSET-seq_7_H9	GTACTGACCATAGCCG	Proximal	H3K27me3	1042603	93702	51986	26001	925	3455220	964315	858777	6194	0.366035	Filtered	Filtered	Filtered
Wnt_beads_H3K27me3_scSET-seq_8_A10	TATAGCCTTTCGCGGA	Distal	H3K27me3	18020552	5780352	2527210	1266908	3496	1242430	87024	67576	3052	0.190119	Mix	0.89301	-3.58425
Wnt_beads_H3K27me3_scSET-seq_8_A3	TATAGCCTAATGAGCG	Proximal	H3K27me3	9464545	3005128	1229996	616272	2872	2206744	467586	339673	4342	0.300169	Mix	1.93848	-3.47879
Wnt_beads_H3K27me3_scSET-seq_8_A4	TATAGCCTGGAATCTC	Distal	H3K27me3	15851586	5032566	1917123	961061	3208	1575164	109607	91811	3097	0.160247	Mix	0.925329	-4.21665
Wnt_beads_H3K27me3_scSET-seq_8_A5	TATAGCCTTTCTGAAT	Proximal	H3K27me3	15246246	5010924	1875442	940046	3307	5742802	1064912	853477	6081	0.156934	Mix	0.354074	-3.03764
Wnt_beads_H3K27me3_scSET-seq_8_A6	TATAGCCTACGAATTC	Distal	H3K27me3	17897665	5940146	2371358	1188251	3351	1493874	137977	121909	2784	0.242914	Mix	1.06203	-3.46471
Wnt_beads_H3K27me3_scSET-seq_8_A7	TATAGCCTAGCTTCAG	Proximal	H3K27me3	18230646	5635493	2379227	1192718	3598	1727922	493329	416774	5418	0.234017	Mix	-1.1666	-2.49123
Wnt_beads_H3K27me3_scSET-seq_8_A8	TATAGCCTGCGCATTA	Distal	H3K27me3	7327805	2504957	1216553	609233	2590	1128324	178468	141622	1538	0.141387	Mix	1.30656	-3.92496
Wnt_beads_H3K27me3_scSET-seq_8_A9	TATAGCCTCATAGCCG	Proximal	H3K27me3	27581540	9063619	3733435	1870866	4125	1782510	336247	305466	1843	0.133891	Mix	3.53437	-1.55345
Wnt_beads_H3K27me3_scSET-seq_8_B10	ATAGAGGCTTCGCGGA	Distal	H3K27me3	6544645	2011120	708092	355291	2803	1330488	442231	329657	5663	0.152533	Mix	1.22049	-3.18897
Wnt_beads_H3K27me3_scSET-seq_8_B3	ATAGAGGCAATGAGCG	Proximal	H3K27me3	4130568	1411057	467728	234359	2361	1456570	297061	186079	2177	0.377493	Mix	2.38365	-2.97078
Wnt_beads_H3K27me3_scSET-seq_8_B4	ATAGAGGCGGAATCTC	Distal	H3K27me3	4487977	1554166	625458	313525	2355	1746152	457742	391751	3213	0.180065	Mix	4.22069	0.668197
Wnt_beads_H3K27me3_scSET-seq_8_B5	ATAGAGGCTTCTGAAT	Proximal	H3K27me3	5222202	2044416	920375	461179	2437	1152624	222157	129745	2905	0.231785	Mix	-0.906497	-0.282722
Wnt_beads_H3K27me3_scSET-seq_8_B6	ATAGAGGCACGAATTC	Distal	H3K27me3	6107336	2315055	1316579	658911	2484	1310302	277399	212781	3635	0.138307	Mix	4.87775	0.0138472
Wnt_beads_H3K27me3_scSET-seq_8_B7	ATAGAGGCAGCTTCAG	Proximal	H3K27me3	6219312	2024834	786147	394167	2945	1019560	543939	472956	4108	0.388836	Mix	-1.57148	0.469024
Wnt_beads_H3K27me3_scSET-seq_8_B8	ATAGAGGCGCGCATTA	Distal	H3K27me3	2618297	842072	282870	141849	2090	726884	120605	91926	1616	0.1892	Mix	2.18028	-3.33035
Wnt_beads_H3K27me3_scSET-seq_8_B9	ATAGAGGCCATAGCCG	Proximal	H3K27me3	12279435	4423995	1950239	976779	3182	837772	264457	175397	1336	0.124404	Mix	0.996668	-2.78429
Wnt_beads_H3K27me3_scSET-seq_8_C10	CCTATCCTTTCGCGGA	Distal	H3K27me3	5709426	2031125	1048471	525409	2646	1690894	553877	422719	2704	0.167441	Mix	4.55521	-0.181856
Wnt_beads_H3K27me3_scSET-seq_8_C3	CCTATCCTAATGAGCG	Proximal	H3K27me3	2865437	1104670	428351	214459	1884	774890	112093	82613	875	0.117048	Mix	4.51535	0.0617136
Wnt_beads_H3K27me3_scSET-seq_8_C4	CCTATCCTGGAATCTC	Distal	H3K27me3	3862515	1208189	647768	324529	2305	5307632	4066362	3383920	26316	0.229735	Mix	4.95584	-0.760717
Wnt_beads_H3K27me3_scSET-seq_8_C5	CCTATCCTTTCTGAAT	Proximal	H3K27me3	3833113	1260911	560231	280609	2210	1470502	448430	349779	3497	0.187738	Mix	4.88908	-0.42771
Wnt_beads_H3K27me3_scSET-seq_8_C6	CCTATCCTACGAATTC	Distal	H3K27me3	5217603	1836638	748033	374595	2383	1302154	323222	227616	2692	0.352514	Mix	0.581879	-4.29015
Wnt_beads_H3K27me3_scSET-seq_8_C7	CCTATCCTAGCTTCAG	Proximal	H3K27me3	4786075	1724332	763530	382940	2465	1323718	730173	630126	3771	0.150641	Dista	-1.91629	-1.86237
Wnt_beads_H3K27me3_scSET-seq_8_C8	CCTATCCTGCGCATTA	Distal	H3K27me3	2013604	754461	328045	164332	1899	998514	460927	392940	9879	0.0788347	Mix	2.67896	-0.444837
Wnt_beads_H3K27me3_scSET-seq_8_C9	CCTATCCTCATAGCCG	Proximal	H3K27me3	10197570	3345249	1359775	682312	3030	1732506	68610	42661	1074	0.0894705	Mix	1.5881	-2.38088
Wnt_beads_H3K27me3_scSET-seq_8_D10	GGCTCTGATTCGCGGA	Distal	H3K27me3	15577226	4900953	1772231	889052	3288	856608	225619	163436	2644	0.262023	Mix	1.61429	-3.80679
Wnt_beads_H3K27me3_scSET-seq_8_D3	GGCTCTGAAATGAGCG	Proximal	H3K27me3	6067827	3217930	1891904	948874	2174	1718450	743834	613031	2384	0.198565	Proxi	-2.98574	-0.460203
Wnt_beads_H3K27me3_scSET-seq_8_D4	GGCTCTGAGGAATCTC	Distal	H3K27me3	6550769	2752255	890471	445725	2604	1071728	99514	87266	1205	0.182616	Mix	4.72596	-1.18883
Wnt_beads_H3K27me3_scSET-seq_8_D5	GGCTCTGATTCTGAAT	Proximal	H3K27me3	8061775	2468378	1033787	517857	2774	1493424	277638	208703	2264	0.203921	Proxi	-2.49124	-0.835412
Wnt_beads_H3K27me3_scSET-seq_8_D6	GGCTCTGAACGAATTC	Distal	H3K27me3	6024459	1958344	1121606	561643	2690	3942298	2600237	2094997	22745	0.156318	Mix	0.703105	-2.89958
Wnt_beads_H3K27me3_scSET-seq_8_D7	GGCTCTGAAGCTTCAG	Proximal	H3K27me3	6472271	2210466	1093513	547560	2761	1379174	421681	346270	5906	0.185876	Proxi	-2.893	-1.78888
Wnt_beads_H3K27me3_scSET-seq_8_D8	GGCTCTGAGCGCATTA	Distal	H3K27me3	1973496	718407	262116	131278	1949	717564	123873	110499	1849	0.0926004	Mix	1.12646	-0.767715
Wnt_beads_H3K27me3_scSET-seq_8_D9	GGCTCTGACATAGCCG	Proximal	H3K27me3	15391566	5506411	2133512	1068601	3582	1256858	307933	255134	1229	0.17458	Proxi	-1.68471	-2.33982
Wnt_beads_H3K27me3_scSET-seq_8_E10	AGGCGAAGTTCGCGGA	Distal	H3K27me3	10847460	3397979	1166130	585509	3043	675468	270259	214898	2211	0.259557	Mix	1.21417	-3.84183
Wnt_beads_H3K27me3_scSET-seq_8_E3	AGGCGAAGAATGAGCG	Proximal	H3K27me3	4832518	1820988	706216	353653	2410	1011708	352732	280477	3357	0.0636639	Mix	4.59916	-1.18217
Wnt_beads_H3K27me3_scSET-seq_8_E4	AGGCGAAGGGAATCTC	Distal	H3K27me3	2728127	805025	240801	120700	1977	446400	17137	15326	1188	0.15774	Mix	2.43141	-3.35724
Wnt_beads_H3K27me3_scSET-seq_8_E5	AGGCGAAGTTCTGAAT	Proximal	H3K27me3	5956001	2167896	782211	391695	2508	840488	50059	35818	1598	0.226752	Proxi	-3.16931	-2.82351
Wnt_beads_H3K27me3_scSET-seq_8_E6	AGGCGAAGACGAATTC	Distal	H3K27me3	6174838	2277270	1022586	512201	2392	1965786	972742	772603	7742	0.136161	Mix	3.95918	-0.125519
Wnt_beads_H3K27me3_scSET-seq_8_E7	AGGCGAAGAGCTTCAG	Proximal	H3K27me3	5649333	2210409	780317	391090	2624	1227078	576317	463278	3388	0.214993	Mix	1.65035	-4.0833
Wnt_beads_H3K27me3_scSET-seq_8_E8	AGGCGAAGGCGCATTA	Distal	H3K27me3	2122364	794269	418105	209409	1927	289088	14850	14033	579	0.22465	Mix	4.84815	-0.334514
Wnt_beads_H3K27me3_scSET-seq_8_E9	AGGCGAAGCATAGCCG	Proximal	H3K27me3	14420125	4682482	1896083	951290	3051	692026	133290	123325	776	0.172969	Mix	0.436964	-3.65382
Wnt_beads_H3K27me3_scSET-seq_8_F10	TAATCTTATTCGCGGA	Distal	H3K27me3	10206375	2834262	1226290	618001	3025	994188	374552	310783	2286	0.127833	Mix	1.93493	-3.66605
Wnt_beads_H3K27me3_scSET-seq_8_F3	TAATCTTAAATGAGCG	Proximal	H3K27me3	4133739	1447741	674480	337666	2367	659910	149776	117150	919	0.202312	Mix	0.346526	-3.16506
Wnt_beads_H3K27me3_scSET-seq_8_F4	TAATCTTAGGAATCTC	Distal	H3K27me3	4234274	1488284	732562	366880	2321	803384	154092	132364	1739	0.190852	Mix	4.61419	-0.900767
Wnt_beads_H3K27me3_scSET-seq_8_F5	TAATCTTATTCTGAAT	Proximal	H3K27me3	5149972	1533180	609893	305734	2439	1760044	756851	654820	7170	0.189752	Mix	0.556645	-3.71243
Wnt_beads_H3K27me3_scSET-seq_8_F6	TAATCTTAACGAATTC	Distal	H3K27me3	7995001	2839304	1051528	526854	2813	1023974	288440	206255	2308	0.31218	Mix	2.30445	-3.56
Wnt_beads_H3K27me3_scSET-seq_8_F7	TAATCTTAAGCTTCAG	Proximal	H3K27me3	6551062	2149467	1110142	556192	2891	1263802	555404	488570	2085	0.110981	Mix	4.53213	-0.461827
Wnt_beads_H3K27me3_scSET-seq_8_F8	TAATCTTAGCGCATTA	Distal	H3K27me3	2276128	1084050	454222	227347	1930	731864	217607	191149	1526	0.377202	Mix	4.36147	0.196824
Wnt_beads_H3K27me3_scSET-seq_8_F9	TAATCTTACATAGCCG	Proximal	H3K27me3	18124263	5624424	2167609	1086140	3521	895916	22248	9664	671	0.442686	Mix	1.00359	-2.59021
Wnt_beads_H3K27me3_scSET-seq_8_G10	CAGGACGTTTCGCGGA	Distal	H3K27me3	3168521	974326	443773	222660	2327	1313162	195346	144377	1393	0.458241	Mix	1.97741	-3.14491
Wnt_beads_H3K27me3_scSET-seq_8_G3	CAGGACGTAATGAGCG	Proximal	H3K27me3	419907	194498	106877	53474	1078	637722	109278	97354	593	0.359976	Mix	4.68748	0.601311
Wnt_beads_H3K27me3_scSET-seq_8_G4	CAGGACGTGGAATCTC	Distal	H3K27me3	288569	87455	23936	12030	995	448862	31077	18855	1451	0.172374	Filtered	Filtered	Filtered
Wnt_beads_H3K27me3_scSET-seq_8_G5	CAGGACGTTTCTGAAT	Proximal	H3K27me3	1188497	452750	252388	126309	1484	1654396	424756	341286	1455	0.133521	Mix	1.86674	-3.0156
Wnt_beads_H3K27me3_scSET-seq_8_G6	CAGGACGTACGAATTC	Distal	H3K27me3	1322735	584493	402988	201719	1507	896384	276952	234766	1526	0.541136	Mix	-0.535095	0.714575
Wnt_beads_H3K27me3_scSET-seq_8_G7	CAGGACGTAGCTTCAG	Proximal	H3K27me3	444145	139756	70976	35590	1400	10908952	463705	381850	2235	0.211377	Mix	-1.13323	-2.77999
Wnt_beads_H3K27me3_scSET-seq_8_G8	CAGGACGTGCGCATTA	Distal	H3K27me3	176451	52444	21633	10842	875	540322	189757	168049	3001	0.0644299	Filtered	Filtered	Filtered
Wnt_beads_H3K27me3_scSET-seq_8_G9	CAGGACGTCATAGCCG	Proximal	H3K27me3	4715473	1636034	639301	320325	2348	542180	17332	16993	637	0.124224	Mix	0.861137	-4.21758
Wnt_beads_H3K27me3_scSET-seq_8_H10	GTACTGACTTCGCGGA	Distal	H3K27me3	9242725	2611893	1045843	525158	3069	3500836	2736055	2037417	13963	0.291291	Mix	3.69694	-1.23072
Wnt_beads_H3K27me3_scSET-seq_8_H3	GTACTGACAATGAGCG	Proximal	H3K27me3	1445422	408585	219205	109797	1597	618744	102387	69512	688	0.150891	Mix	4.57401	0.723181
Wnt_beads_H3K27me3_scSET-seq_8_H4	GTACTGACGGAATCTC	Distal	H3K27me3	1433081	442789	208641	104437	1578	972832	340707	279693	1816	0.247256	Mix	-0.743781	-2.52733
Wnt_beads_H3K27me3_scSET-seq_8_H5	GTACTGACTTCTGAAT	Proximal	H3K27me3	2627828	1116341	426124	213340	1967	1245808	936360	656855	3942	0.224882	Mix	0.740091	-3.75908
Wnt_beads_H3K27me3_scSET-seq_8_H6	GTACTGACACGAATTC	Distal	H3K27me3	3176281	1181947	749900	375343	2016	366866	123369	79694	2856	0.204334	Mix	4.84003	0.171508
Wnt_beads_H3K27me3_scSET-seq_8_H7	GTACTGACAGCTTCAG	Proximal	H3K27me3	2524166	852309	392544	196785	2288	387146	89373	72960	1231	0.142857	Mix	0.295893	-3.25279
Wnt_beads_H3K27me3_scSET-seq_8_H8	GTACTGACGCGCATTA	Distal	H3K27me3	1654664	583779	153656	77260	1658	644340	108028	101833	961	0.172414	Mix	4.76899	-0.176548
Wnt_beads_H3K27me3_scSET-seq_8_H9	GTACTGACCATAGCCG	Proximal	H3K27me3	7446614	2770966	1146834	574383	2801	452914	43475	31261	742	0.194778	Mix	3.19305	-2.30987
Wnt_beads_H3K27me3_scSET-seq_9_A3	TATAGCCTAATGAGCG	Proximal	H3K27me3	16999177	6357056	2431865	1217597	3056	2116186	79457	68082	1367	0.0898533	Mix	0.690063	-1.35389
Wnt_beads_H3K27me3_scSET-seq_9_A4	TATAGCCTGGAATCTC	Distal	H3K27me3	15403800	4947655	2481003	1242712	3043	2012054	166753	145371	2201	0.180666	Mix	3.30183	0.880135
Wnt_beads_H3K27me3_scSET-seq_9_A5	TATAGCCTTTCTGAAT	Proximal	H3K27me3	16855737	5663742	2531325	1268463	3236	3364596	256488	200411	1913	0.160498	Mix	-0.354423	-1.96752
Wnt_beads_H3K27me3_scSET-seq_9_A6	TATAGCCTACGAATTC	Distal	H3K27me3	23997279	9051547	4081655	2044569	3467	4245860	114705	92023	5208	0.29371	Mix	3.67778	0.362745
Wnt_beads_H3K27me3_scSET-seq_9_A7	TATAGCCTAGCTTCAG	Proximal	H3K27me3	16147354	5326927	2068474	1037218	3440	2316932	187437	160684	3204	0.221832	Mix	1.89153	-1.76927
Wnt_beads_H3K27me3_scSET-seq_9_A8	TATAGCCTGCGCATTA	Distal	H3K27me3	9255893	2161030	697273	350223	2643	1308942	137336	113701	1833	0.152842	Mix	0.346647	-1.49811
Wnt_beads_H3K27me3_scSET-seq_9_B3	ATAGAGGCAATGAGCG	Proximal	H3K27me3	4246566	1183121	556327	278704	2208	1886204	355105	306928	4259	0.214121	Mix	0.700122	-1.38442
Wnt_beads_H3K27me3_scSET-seq_9_B4	ATAGAGGCGGAATCTC	Distal	H3K27me3	3745627	1390701	376664	188924	2191	1444002	28083	23207	1926	0.23987	Mix	4.19356	0.885222
Wnt_beads_H3K27me3_scSET-seq_9_B5	ATAGAGGCTTCTGAAT	Proximal	H3K27me3	4226297	1329924	632119	316786	2302	1713378	24862	16606	779	0.201493	Proxi	-1.54805	0.223316
Wnt_beads_H3K27me3_scSET-seq_9_B6	ATAGAGGCACGAATTC	Distal	H3K27me3	5247040	1900598	877979	439596	2350	2372216	736327	626273	8376	0.133375	Mix	0.476586	-1.62535
Wnt_beads_H3K27me3_scSET-seq_9_B7	ATAGAGGCAGCTTCAG	Proximal	H3K27me3	4151476	1207603	541886	271957	2463	1097956	92371	71924	2623	0.264804	Mix	0.920557	-0.135188
Wnt_beads_H3K27me3_scSET-seq_9_B8	ATAGAGGCGCGCATTA	Distal	H3K27me3	4382528	1573460	608990	305133	2267	470702	21541	17766	542	0.154135	Mix	0.505065	-0.939198
Wnt_beads_H3K27me3_scSET-seq_9_C3	CCTATCCTAATGAGCG	Proximal	H3K27me3	2602944	1213817	336455	168588	1943	1058186	27374	21482	460	0.127733	Mix	2.29886	-0.41808
Wnt_beads_H3K27me3_scSET-seq_9_C4	CCTATCCTGGAATCTC	Distal	H3K27me3	3318410	1084569	523053	261995	2110	1615924	32049	30836	1394	0.173625	Mix	2.89937	0.859091
Wnt_beads_H3K27me3_scSET-seq_9_C5	CCTATCCTTTCTGAAT	Proximal	H3K27me3	4214315	1442124	873803	437606	2226	1619880	15783	11068	558	0.167266	Mix	4.55416	0.86456
Wnt_beads_H3K27me3_scSET-seq_9_C6	CCTATCCTACGAATTC	Distal	H3K27me3	4413304	1711832	667601	334332	2182	2846586	392587	309589	4218	0.177781	Mix	0.140097	-0.530521
Wnt_beads_H3K27me3_scSET-seq_9_C7	CCTATCCTAGCTTCAG	Proximal	H3K27me3	3801856	1351600	523177	262291	2297	873480	12006	6395	926	0.0945612	Dista	0.262081	1.94516
Wnt_beads_H3K27me3_scSET-seq_9_C8	CCTATCCTGCGCATTA	Distal	H3K27me3	1716184	595295	252576	126505	1759	804758	159800	131239	2468	0.0639924	Mix	2.26103	-1.08658
Wnt_beads_H3K27me3_scSET-seq_9_D3	GGCTCTGAAATGAGCG	Proximal	H3K27me3	4814720	1635621	560349	280769	2381	1503004	209471	168571	1064	0.316181	Mix	-0.557056	-1.43939
Wnt_beads_H3K27me3_scSET-seq_9_D4	GGCTCTGAGGAATCTC	Distal	H3K27me3	4638957	1376300	474674	238034	2305	2397000	16875	11670	794	0.657449	Mix	1.31871	-2.93386
Wnt_beads_H3K27me3_scSET-seq_9_D5	GGCTCTGATTCTGAAT	Proximal	H3K27me3	6493608	2718105	1059525	530545	2476	2041312	288848	216085	3297	0.234897	Mix	0.940352	-1.88704
Wnt_beads_H3K27me3_scSET-seq_9_D6	GGCTCTGAACGAATTC	Distal	H3K27me3	5175629	1805387	756026	378715	2338	3086414	361838	302822	5378	0.190673	Mix	0.705807	-1.50485
Wnt_beads_H3K27me3_scSET-seq_9_D7	GGCTCTGAAGCTTCAG	Proximal	H3K27me3	6696995	2479456	1079819	540733	2642	1178084	150682	106105	1559	0.203883	Proxi	-3.0167	-1.04876
Wnt_beads_H3K27me3_scSET-seq_9_D8	GGCTCTGAGCGCATTA	Distal	H3K27me3	1796733	626914	268818	134685	1790	1206426	29468	21928	580	0.111434	Mix	0.384371	-1.11631
Wnt_beads_H3K27me3_scSET-seq_9_E3	AGGCGAAGAATGAGCG	Proximal	H3K27me3	675886	259670	96226	48186	1418	1759416	102806	71415	730	0.123529	Mix	0.127635	-2.18511
Wnt_beads_H3K27me3_scSET-seq_9_E4	AGGCGAAGGGAATCTC	Distal	H3K27me3	5087513	1506977	570227	285803	2362	941690	10042	6837	970	0.17119	Mix	0.761023	-2.01229
Wnt_beads_H3K27me3_scSET-seq_9_E5	AGGCGAAGTTCTGAAT	Proximal	H3K27me3	4697159	1871524	818418	409853	2398	946732	8827	7938	409	0.157122	Dista	-4.37819	-1.59942
Wnt_beads_H3K27me3_scSET-seq_9_E6	AGGCGAAGACGAATTC	Distal	H3K27me3	7013098	2880604	1156301	579558	2423	1486946	307465	252545	2919	0.217496	Mix	0.405327	-0.445353
Wnt_beads_H3K27me3_scSET-seq_9_E7	AGGCGAAGAGCTTCAG	Proximal	H3K27me3	3343752	1222827	467498	234486	2319	2078554	1174227	932382	15731	0.0718326	Mix	3.46947	0.295732
Wnt_beads_H3K27me3_scSET-seq_9_E8	AGGCGAAGGCGCATTA	Distal	H3K27me3	3610701	1389034	467766	234390	2186	414588	13541	13208	413	0.1	Mix	0.286214	-2.37325
Wnt_beads_H3K27me3_scSET-seq_9_F3	TAATCTTAAATGAGCG	Proximal	H3K27me3	17880823	5360225	2227970	1116598	3542	824020	8060	4283	606	0.168201	Mix	1.35482	-1.51877
Wnt_beads_H3K27me3_scSET-seq_9_F4	TAATCTTAGGAATCTC	Distal	H3K27me3	4669893	1950798	869250	435137	2238	2269320	130112	100743	1046	0.197542	Mix	1.65685	-0.524021
Wnt_beads_H3K27me3_scSET-seq_9_F5	TAATCTTATTCTGAAT	Proximal	H3K27me3	5568784	1953588	625011	313181	2491	1746872	113560	89203	1330	0.139674	Mix	1.5918	-1.12692
Wnt_beads_H3K27me3_scSET-seq_9_F6	TAATCTTAACGAATTC	Distal	H3K27me3	8553883	3212846	1564190	783249	2791	1345464	62158	49112	2877	0.239392	Mix	-0.0147115	-0.0845856
Wnt_beads_H3K27me3_scSET-seq_9_F7	TAATCTTAAGCTTCAG	Proximal	H3K27me3	6240583	1972593	888891	445354	2739	1268230	192879	133855	3756	0.12955	Mix	0.604039	-0.454632
Wnt_beads_H3K27me3_scSET-seq_9_F8	TAATCTTAGCGCATTA	Distal	H3K27me3	2798088	1192165	262458	131654	2002	806966	129536	104181	1212	0.164514	Mix	3.97694	-0.00658721
Wnt_beads_H3K27me3_scSET-seq_9_G3	CAGGACGTAATGAGCG	Proximal	H3K27me3	613330	150228	46678	23381	1060	626224	62456	53723	380	0.18928	Mix	1.48187	-1.12596
Wnt_beads_H3K27me3_scSET-seq_9_G4	CAGGACGTGGAATCTC	Distal	H3K27me3	277492	197292	16287	8166	713	2110578	722187	590003	9688	0.114594	Filtered	Filtered	Filtered
Wnt_beads_H3K27me3_scSET-seq_9_G5	CAGGACGTTTCTGAAT	Proximal	H3K27me3	1328780	394912	229337	114808	1535	1142296	19667	14963	330	0.159016	Mix	0.231465	-0.805674
Wnt_beads_H3K27me3_scSET-seq_9_G6	CAGGACGTACGAATTC	Distal	H3K27me3	1968826	623433	322359	161531	1716	882904	17550	15127	859	0.205228	Mix	-0.544288	1.51691
Wnt_beads_H3K27me3_scSET-seq_9_G7	CAGGACGTAGCTTCAG	Proximal	H3K27me3	378639	195087	98113	49093	1068	489242	42751	39920	2011	0.146055	Mix	-0.408306	-1.1157
Wnt_beads_H3K27me3_scSET-seq_9_G8	CAGGACGTGCGCATTA	Distal	H3K27me3	422586	159109	73716	36945	1124	804268	76507	65798	409	0.264336	Mix	1.79493	-1.62466
Wnt_beads_H3K27me3_scSET-seq_9_H3	GTACTGACAATGAGCG	Proximal	H3K27me3	2867737	1196108	479200	239813	1973	849060	132336	104550	1040	0.327177	Mix	3.30015	-0.0582511
Wnt_beads_H3K27me3_scSET-seq_9_H4	GTACTGACGGAATCTC	Distal	H3K27me3	1913916	664356	300469	150446	1703	1105570	48534	36063	1577	0.108555	Mix	1.08196	-1.71872
Wnt_beads_H3K27me3_scSET-seq_9_H5	GTACTGACTTCTGAAT	Proximal	H3K27me3	2289742	841087	307171	153964	1839	1510784	177119	150626	1560	0.0875	Mix	0.1153	-1.69571
Wnt_beads_H3K27me3_scSET-seq_9_H6	GTACTGACACGAATTC	Distal	H3K27me3	3241118	1145911	318175	159477	2123	4969718	3063135	2477200	42035	0.174321	Mix	0.723642	-2.24135
Wnt_beads_H3K27me3_scSET-seq_9_H7	GTACTGACAGCTTCAG	Proximal	H3K27me3	2162887	868546	395609	198015	1939	1129152	257994	198954	3876	0.0835655	Mix	3.83817	-0.0147666
Wnt_beads_H3K27me3_scSET-seq_9_H8	GTACTGACGCGCATTA	Distal	H3K27me3	1630714	585494	315092	157795	1658	744338	121505	106944	1372	0.188326	Mix	3.59134	0.47
Wnt_beads_H3K27me3_scSET-seq_10_A10	TATAGCCTTTCGCGGA	Distal	H3K27me3	7608314	2096402	835318	418987	2591	5972606	428011	349917	9212	0.286676	Mix	3.19957	-0.872097
Wnt_beads_H3K27me3_scSET-seq_10_A3	TATAGCCTAATGAGCG	Proximal	H3K27me3	5793314	1735722	776360	388728	2203	6133580	661752	524304	6078	0.218446	Mix	2.78119	-2.11406
Wnt_beads_H3K27me3_scSET-seq_10_A4	TATAGCCTGGAATCTC	Distal	H3K27me3	7466442	2545919	657374	329530	2474	6775484	1687804	1479854	30707	0.139571	Mix	1.09841	0.193273
Wnt_beads_H3K27me3_scSET-seq_10_A5	TATAGCCTTTCTGAAT	Proximal	H3K27me3	12607638	3959154	1713461	858929	2992	7270364	661055	526122	9468	0.217213	Mix	3.66579	-0.625209
Wnt_beads_H3K27me3_scSET-seq_10_A6	TATAGCCTACGAATTC	Distal	H3K27me3	10798209	3273610	1529861	766690	2907	34663232	2175424	1703231	14285	0.235891	Mix	2.26134	0.531364
Wnt_beads_H3K27me3_scSET-seq_10_A7	TATAGCCTAGCTTCAG	Proximal	H3K27me3	7032055	2312316	895138	448535	2536	6396788	513819	446257	12235	0.186618	Proxi	-1.9763	0.0585969
Wnt_beads_H3K27me3_scSET-seq_10_A8	TATAGCCTGCGCATTA	Distal	H3K27me3	2568176	614939	269524	135343	1924	6796972	1301892	1175004	16519	0.168591	Mix	3.14779	-0.525573
Wnt_beads_H3K27me3_scSET-seq_10_A9	TATAGCCTCATAGCCG	Proximal	H3K27me3	11032721	3900197	1387320	695656	3284	11140962	380248	347725	8833	0.13808	Mix	3.80263	-0.853275
Wnt_beads_H3K27me3_scSET-seq_10_B10	ATAGAGGCTTCGCGGA	Distal	H3K27me3	2036050	462687	205270	103327	1857	4992530	621644	540710	15742	0.198083	Mix	3.35059	-0.148627
Wnt_beads_H3K27me3_scSET-seq_10_B3	ATAGAGGCAATGAGCG	Proximal	H3K27me3	2812277	1532329	327700	164020	1582	3678768	592340	486685	10788	0.305433	Mix	-1.00425	-1.78225
Wnt_beads_H3K27me3_scSET-seq_10_B4	ATAGAGGCGGAATCTC	Distal	H3K27me3	1600557	857668	488109	244220	1422	12516008	6938826	5432162	49643	0.223739	Dista	-0.896617	4.80343
Wnt_beads_H3K27me3_scSET-seq_10_B5	ATAGAGGCTTCTGAAT	Proximal	H3K27me3	2942245	639848	262640	131870	1908	6043770	1372897	1101829	10867	0.281772	Mix	1.3964	-0.110161
Wnt_beads_H3K27me3_scSET-seq_10_B6	ATAGAGGCACGAATTC	Distal	H3K27me3	3904294	1695931	391761	196346	2055	7708414	1492851	1210976	13103	0.253522	Mix	2.61334	1.49035
Wnt_beads_H3K27me3_scSET-seq_10_B7	ATAGAGGCAGCTTCAG	Proximal	H3K27me3	2104482	772427	313262	156869	1917	10374022	6619566	5430900	33568	0.216676	Mix	1.9241	-0.795547
Wnt_beads_H3K27me3_scSET-seq_10_B8	ATAGAGGCGCGCATTA	Distal	H3K27me3	1459916	562720	160753	80583	1655	5631240	494759	385856	6987	0.262106	Mix	1.96921	0.557433
Wnt_beads_H3K27me3_scSET-seq_10_B9	ATAGAGGCCATAGCCG	Proximal	H3K27me3	4974591	1546844	751521	376791	2365	7002588	975488	841188	21501	0.108276	Mix	2.65742	-0.210913
Wnt_beads_H3K27me3_scSET-seq_10_C10	CCTATCCTTTCGCGGA	Distal	H3K27me3	1300767	369285	181917	91293	1594	5866806	653591	530050	5220	0.165239	Mix	2.79439	0.446429
Wnt_beads_H3K27me3_scSET-seq_10_C3	CCTATCCTAATGAGCG	Proximal	H3K27me3	1909039	431495	119722	59989	1533	4073454	435734	296207	3817	0.180699	Mix	0.447244	-2.69761
Wnt_beads_H3K27me3_scSET-seq_10_C4	CCTATCCTGGAATCTC	Distal	H3K27me3	1548638	313392	84539	42468	1391	5081590	666572	483801	8258	0.271611	Mix	2.2919	-0.487198
Wnt_beads_H3K27me3_scSET-seq_10_C5	CCTATCCTTTCTGAAT	Proximal	H3K27me3	1914527	435972	139913	70521	1688	5303352	438737	314106	5333	0.16182	Mix	2.92891	0.941486
Wnt_beads_H3K27me3_scSET-seq_10_C6	CCTATCCTACGAATTC	Distal	H3K27me3	3303399	905432	353854	177493	1928	18798926	1026112	910061	8555	0.261108	Mix	2.92137	-0.354851
Wnt_beads_H3K27me3_scSET-seq_10_C7	CCTATCCTAGCTTCAG	Proximal	H3K27me3	737199	158782	60307	30324	1294	2789468	224973	187565	7402	0.144351	Mix	2.01222	1.56917
Wnt_beads_H3K27me3_scSET-seq_10_C8	CCTATCCTGCGCATTA	Distal	H3K27me3	399574	133584	50588	25348	980	9011956	119013	93388	2744	0.239818	Filtered	Filtered	Filtered
Wnt_beads_H3K27me3_scSET-seq_10_C9	CCTATCCTCATAGCCG	Proximal	H3K27me3	6064175	2436706	706546	353880	2384	6122260	885414	791241	6000	0.175138	Mix	2.1598	1.51344
Wnt_beads_H3K27me3_scSET-seq_10_D10	GGCTCTGATTCGCGGA	Distal	H3K27me3	8499204	2539635	935749	469662	2671	6533434	1832518	1351516	24277	0.246326	Mix	2.23704	1.65231
Wnt_beads_H3K27me3_scSET-seq_10_D3	GGCTCTGAAATGAGCG	Proximal	H3K27me3	1761274	392066	132166	66296	1619	3103224	485560	402753	3869	0.537735	Mix	-1.1618	-1.62211
Wnt_beads_H3K27me3_scSET-seq_10_D4	GGCTCTGAGGAATCTC	Distal	H3K27me3	2109580	1080651	697534	348922	1595	4940408	990100	795504	10088	0.400051	Mix	0.740518	-1.05677
Wnt_beads_H3K27me3_scSET-seq_10_D5	GGCTCTGATTCTGAAT	Proximal	H3K27me3	6561834	2504098	1072379	536953	2333	10463138	4535278	3874792	22597	0.220642	Mix	3.21558	-2.03611
Wnt_beads_H3K27me3_scSET-seq_10_D6	GGCTCTGAACGAATTC	Distal	H3K27me3	4770905	1284990	515154	258475	2204	7472150	1223444	1012561	10126	0.206782	Mix	3.29463	1.1222
Wnt_beads_H3K27me3_scSET-seq_10_D7	GGCTCTGAAGCTTCAG	Proximal	H3K27me3	1853181	573391	291932	146225	1729	8007842	501854	404518	6717	0.294982	Mix	-0.580984	-3.46826
Wnt_beads_H3K27me3_scSET-seq_10_D8	GGCTCTGAGCGCATTA	Distal	H3K27me3	878981	150965	64778	33061	1354	6338142	201295	144269	4573	0.235124	Mix	3.55948	-0.774688
Wnt_beads_H3K27me3_scSET-seq_10_D9	GGCTCTGACATAGCCG	Proximal	H3K27me3	5741160	1841320	870361	436037	2731	5361108	232038	181760	5562	0.258454	Mix	1.09928	-3.11293
Wnt_beads_H3K27me3_scSET-seq_10_E10	AGGCGAAGTTCGCGGA	Distal	H3K27me3	4813302	921084	395199	198298	2206	3078322	438320	320878	4756	0.304267	Mix	3.78661	-0.586364
Wnt_beads_H3K27me3_scSET-seq_10_E3	AGGCGAAGAATGAGCG	Proximal	H3K27me3	1958532	525395	197035	98770	1678	2259886	98329	89583	2494	0.205638	Mix	2.9788	0.941188
Wnt_beads_H3K27me3_scSET-seq_10_E4	AGGCGAAGGGAATCTC	Distal	H3K27me3	2143082	739961	437298	219008	1721	3467270	639712	536545	8843	0.264811	Mix	3.24823	1.34004
Wnt_beads_H3K27me3_scSET-seq_10_E5	AGGCGAAGTTCTGAAT	Proximal	H3K27me3	1213251	249925	111246	56057	1553	4738892	232894	203232	4465	0.207103	Mix	3.51661	1.55777
Wnt_beads_H3K27me3_scSET-seq_10_E6	AGGCGAAGACGAATTC	Distal	H3K27me3	1644073	395406	178053	89614	1866	5103582	843516	788607	9191	0.170349	Mix	3.32032	0.62584
Wnt_beads_H3K27me3_scSET-seq_10_E7	AGGCGAAGAGCTTCAG	Proximal	H3K27me3	916970	230596	99336	49873	1656	3043176	426390	353412	6622	0.173991	Mix	1.77208	-0.180266
Wnt_beads_H3K27me3_scSET-seq_10_E8	AGGCGAAGGCGCATTA	Distal	H3K27me3	719275	198133	81420	41175	1361	2015374	70808	55934	2442	0.186288	Mix	2.80277	0.959078
Wnt_beads_H3K27me3_scSET-seq_10_E9	AGGCGAAGCATAGCCG	Proximal	H3K27me3	8665915	2641481	1048393	525535	2652	6358164	713753	484692	6421	0.21041	Mix	4.52613	0.604204
Wnt_beads_H3K27me3_scSET-seq_10_F10	TAATCTTATTCGCGGA	Distal	H3K27me3	5462828	1790558	702142	352249	2327	2783152	156820	111320	4365	0.33237	Mix	2.52861	1.20542
Wnt_beads_H3K27me3_scSET-seq_10_F3	TAATCTTAAATGAGCG	Proximal	H3K27me3	3976736	1426322	728233	364450	2045	3074576	750998	585146	3688	0.156535	Mix	2.8531	0.491191
Wnt_beads_H3K27me3_scSET-seq_10_F4	TAATCTTAGGAATCTC	Distal	H3K27me3	1414648	267605	119810	60084	1450	5162772	1729005	1392041	14583	0.232896	Mix	3.64613	-1.13626
Wnt_beads_H3K27me3_scSET-seq_10_F5	TAATCTTATTCTGAAT	Proximal	H3K27me3	3995963	1401876	883538	442440	2037	4938814	950100	812372	6129	0.188836	Mix	3.14232	0.0256739
Wnt_beads_H3K27me3_scSET-seq_10_F6	TAATCTTAACGAATTC	Distal	H3K27me3	3272007	549353	260220	130475	1913	5614302	851634	686462	6539	0.206176	Mix	2.35115	1.32281
Wnt_beads_H3K27me3_scSET-seq_10_F7	TAATCTTAAGCTTCAG	Proximal	H3K27me3	1663977	913033	137148	68652	1525	2725874	245295	202085	5570	0.212231	Mix	1.93578	0.670065
Wnt_beads_H3K27me3_scSET-seq_10_F8	TAATCTTAGCGCATTA	Distal	H3K27me3	1567667	305691	142477	71332	1463	3527222	527380	444737	4798	0.506832	Mix	2.97359	-0.729032
Wnt_beads_H3K27me3_scSET-seq_10_F9	TAATCTTACATAGCCG	Proximal	H3K27me3	10805403	4187815	1596699	799666	2817	7607832	159338	141417	4157	0.187491	Mix	1.11503	1.96131
Wnt_beads_H3K27me3_scSET-seq_10_G10	CAGGACGTTTCGCGGA	Distal	H3K27me3	745762	211807	124733	62532	1190	3749342	659926	520891	3146	0.23014	Mix	4.15281	-0.0878567
Wnt_beads_H3K27me3_scSET-seq_10_G3	CAGGACGTAATGAGCG	Proximal	H3K27me3	249541	85420	31450	15750	854	2107588	515445	409402	3140	0.167848	Filtered	Filtered	Filtered
Wnt_beads_H3K27me3_scSET-seq_10_G4	CAGGACGTGGAATCTC	Distal	H3K27me3	348826	81288	33237	16681	1027	4816474	638506	526301	5408	0.276969	Mix	2.6305	-1.60479
Wnt_beads_H3K27me3_scSET-seq_10_G5	CAGGACGTTTCTGAAT	Proximal	H3K27me3	1199684	149609	59448	29762	1247	4158902	106974	96405	2783	0.23186	Mix	3.73747	-1.03172
Wnt_beads_H3K27me3_scSET-seq_10_G6	CAGGACGTACGAATTC	Distal	H3K27me3	1152800	697741	42720	21413	832	4846686	251733	204217	4110	0.182042	Filtered	Filtered	Filtered
Wnt_beads_H3K27me3_scSET-seq_10_G7	CAGGACGTAGCTTCAG	Proximal	H3K27me3	420013	102002	71103	35576	944	2067258	348421	298553	4218	0.208284	Filtered	Filtered	Filtered
Wnt_beads_H3K27me3_scSET-seq_10_G8	CAGGACGTGCGCATTA	Distal	H3K27me3	341199	57002	22473	11312	892	1504496	49341	43117	2229	0.157815	Filtered	Filtered	Filtered
Wnt_beads_H3K27me3_scSET-seq_10_G9	CAGGACGTCATAGCCG	Proximal	H3K27me3	1719092	473961	179599	90006	1796	4653156	87128	77185	2346	0.186198	Mix	4.14752	-0.937377
Wnt_beads_H3K27me3_scSET-seq_10_H10	GTACTGACTTCGCGGA	Distal	H3K27me3	386660	122899	60869	30524	945	2880358	483441	397595	5737	0.160886	Filtered	Filtered	Filtered
Wnt_beads_H3K27me3_scSET-seq_10_H3	GTACTGACAATGAGCG	Proximal	H3K27me3	450595	67870	24950	12517	962	1723654	209272	148397	2098	0.344609	Filtered	Filtered	Filtered
Wnt_beads_H3K27me3_scSET-seq_10_H4	GTACTGACGGAATCTC	Distal	H3K27me3	895890	131888	39208	19704	1246	6020854	803062	628458	6115	0.195914	Mix	3.17831	1.45591
Wnt_beads_H3K27me3_scSET-seq_10_H5	GTACTGACTTCTGAAT	Proximal	H3K27me3	1367862	523083	194692	97580	1593	7091020	185657	109506	7424	0.300712	Mix	2.54014	-2.51379
Wnt_beads_H3K27me3_scSET-seq_10_H6	GTACTGACACGAATTC	Distal	H3K27me3	1191224	819209	115831	57978	1063	5473720	541475	442832	11854	0.127997	Mix	0.498757	-0.697016
Wnt_beads_H3K27me3_scSET-seq_10_H7	GTACTGACAGCTTCAG	Proximal	H3K27me3	572291	156376	48704	24429	1227	2574304	311643	256871	5311	0.213168	Mix	1.63583	-0.233599
Wnt_beads_H3K27me3_scSET-seq_10_H8	GTACTGACGCGCATTA	Distal	H3K27me3	571250	142340	43023	21580	838	2662582	386841	284124	4660	0.199364	Filtered	Filtered	Filtered
Wnt_beads_H3K27me3_scSET-seq_10_H9	GTACTGACCATAGCCG	Proximal	H3K27me3	3965359	1148525	455267	228251	2016	8310360	1080877	959288	24359	0.0921439	Mix	0.203904	-3.5934
Wnt_beads_H3K4me3_scSET-seq_1_A10	TATAGCCTTTCGCGGA	Distal	H3K4me3	13238626	6207689	3916102	1958868	511	1399868	262965	220998	3410	0.180455	Filtered	Filtered	Filtered
Wnt_beads_H3K4me3_scSET-seq_1_A3	TATAGCCTAATGAGCG	Proximal	H3K4me3	4751117	653836	393980	197071	787	1196746	158656	128594	2217	0.259377	Filtered	Filtered	Filtered
Wnt_beads_H3K4me3_scSET-seq_1_A4	TATAGCCTGGAATCTC	Distal	H3K4me3	4628305	1217290	805747	403513	738	933732	211904	168052	4088	0.179641	Filtered	Filtered	Filtered
Wnt_beads_H3K4me3_scSET-seq_1_A5	TATAGCCTTTCTGAAT	Proximal	H3K4me3	10209827	5793490	3258669	1630778	1191	1437622	419650	311073	6011	0.263009	Proxi	-2.94745	-0.513537
Wnt_beads_H3K4me3_scSET-seq_1_A6	TATAGCCTACGAATTC	Distal	H3K4me3	5710335	1390065	1148186	574143	1019	1364306	256719	200719	3583	0.199643	Mix	2.20695	-2.90835
Wnt_beads_H3K4me3_scSET-seq_1_A7	TATAGCCTAGCTTCAG	Proximal	H3K4me3	8432808	4304552	2165536	1082929	1202	707202	99096	82600	1999	0.183451	Mix	1.97007	-3.27678
Wnt_beads_H3K4me3_scSET-seq_1_A8	TATAGCCTGCGCATTA	Distal	H3K4me3	1265302	726860	504926	252521	449	522774	56156	45825	1830	0.157402	Filtered	Filtered	Filtered
Wnt_beads_H3K4me3_scSET-seq_1_A9	TATAGCCTCATAGCCG	Proximal	H3K4me3	10902873	5182776	2747974	1374636	369	1385136	56106	47006	1456	0.116505	Filtered	Filtered	Filtered
Wnt_beads_H3K4me3_scSET-seq_1_B10	ATAGAGGCTTCGCGGA	Distal	H3K4me3	2925963	781285	768365	397561	220	1110476	96405	82992	1475	0.118123	Filtered	Filtered	Filtered
Wnt_beads_H3K4me3_scSET-seq_1_B3	ATAGAGGCAATGAGCG	Proximal	H3K4me3	911951	47694	45030	22521	286	407050	19935	12809	746	0.151644	Filtered	Filtered	Filtered
Wnt_beads_H3K4me3_scSET-seq_1_B4	ATAGAGGCGGAATCTC	Distal	H3K4me3	1128320	104148	97375	48691	222	492754	18098	16754	1162	0.206295	Filtered	Filtered	Filtered
Wnt_beads_H3K4me3_scSET-seq_1_B5	ATAGAGGCTTCTGAAT	Proximal	H3K4me3	2086629	417524	261913	131480	659	940594	393581	302063	3667	0.233814	Filtered	Filtered	Filtered
Wnt_beads_H3K4me3_scSET-seq_1_B6	ATAGAGGCACGAATTC	Distal	H3K4me3	1618189	270776	251276	125663	779	1264298	80168	61455	1526	0.161139	Filtered	Filtered	Filtered
Wnt_beads_H3K4me3_scSET-seq_1_B7	ATAGAGGCAGCTTCAG	Proximal	H3K4me3	4448533	1179632	741303	370680	908	669786	58559	49820	946	0.172603	Filtered	Filtered	Filtered
Wnt_beads_H3K4me3_scSET-seq_1_B8	ATAGAGGCGCGCATTA	Distal	H3K4me3	672788	194998	186343	93187	377	391212	95702	77473	1502	0.230047	Filtered	Filtered	Filtered
Wnt_beads_H3K4me3_scSET-seq_1_B9	ATAGAGGCCATAGCCG	Proximal	H3K4me3	4825598	469662	275454	137740	194	863000	110039	74670	4191	0.0668233	Filtered	Filtered	Filtered
Wnt_beads_H3K4me3_scSET-seq_1_C10	CCTATCCTTTCGCGGA	Distal	H3K4me3	105212	2639	1841	925	174	553656	12031	10381	823	0.125283	Filtered	Filtered	Filtered
Wnt_beads_H3K4me3_scSET-seq_1_C3	CCTATCCTAATGAGCG	Proximal	H3K4me3	1185562	409690	395856	197954	373	472142	87360	68283	1016	0.137575	Filtered	Filtered	Filtered
Wnt_beads_H3K4me3_scSET-seq_1_C4	CCTATCCTGGAATCTC	Distal	H3K4me3	1895489	565874	416330	208177	426	1713312	169016	126174	3879	0.268934	Filtered	Filtered	Filtered
Wnt_beads_H3K4me3_scSET-seq_1_C5	CCTATCCTTTCTGAAT	Proximal	H3K4me3	2710932	996000	296786	149119	628	1121292	225889	184617	4069	0.122713	Filtered	Filtered	Filtered
Wnt_beads_H3K4me3_scSET-seq_1_C6	CCTATCCTACGAATTC	Distal	H3K4me3	1618720	425662	411659	206154	393	702034	104030	92236	1788	0.139149	Filtered	Filtered	Filtered
Wnt_beads_H3K4me3_scSET-seq_1_C7	CCTATCCTAGCTTCAG	Proximal	H3K4me3	3137259	1119446	820217	412979	787	438082	52509	43525	824	0.152394	Filtered	Filtered	Filtered
Wnt_beads_H3K4me3_scSET-seq_1_C8	CCTATCCTGCGCATTA	Distal	H3K4me3	1244835	153134	117946	58994	419	432458	68515	53352	763	0.124254	Filtered	Filtered	Filtered
Wnt_beads_H3K4me3_scSET-seq_1_C9	CCTATCCTCATAGCCG	Proximal	H3K4me3	266249	1917	1213	607	125	321898	13942	10239	532	0.264128	Filtered	Filtered	Filtered
Wnt_beads_H3K4me3_scSET-seq_1_D10	GGCTCTGATTCGCGGA	Distal	H3K4me3	8252528	2948904	1505561	753959	262	962300	27702	24787	789	0.179935	Filtered	Filtered	Filtered
Wnt_beads_H3K4me3_scSET-seq_1_D3	GGCTCTGAAATGAGCG	Proximal	H3K4me3	1217967	494938	257520	128766	334	408904	49922	39201	2020	0.165316	Filtered	Filtered	Filtered
Wnt_beads_H3K4me3_scSET-seq_1_D4	GGCTCTGAGGAATCTC	Distal	H3K4me3	3233048	844655	532698	266532	351	501030	17165	11372	686	0.17768	Filtered	Filtered	Filtered
Wnt_beads_H3K4me3_scSET-seq_1_D5	GGCTCTGATTCTGAAT	Proximal	H3K4me3	2834231	615770	336710	168387	490	869714	164563	127523	2491	0.23058	Filtered	Filtered	Filtered
Wnt_beads_H3K4me3_scSET-seq_1_D6	GGCTCTGAACGAATTC	Distal	H3K4me3	1842274	735990	690490	345321	376	581468	20511	16154	777	0.186034	Filtered	Filtered	Filtered
Wnt_beads_H3K4me3_scSET-seq_1_D7	GGCTCTGAAGCTTCAG	Proximal	H3K4me3	4549609	1712095	1121296	564867	776	487792	82704	70192	771	0.13563	Filtered	Filtered	Filtered
Wnt_beads_H3K4me3_scSET-seq_1_D8	GGCTCTGAGCGCATTA	Distal	H3K4me3	632474	99088	91547	45788	364	644158	83705	67581	876	0.143775	Filtered	Filtered	Filtered
Wnt_beads_H3K4me3_scSET-seq_1_D9	GGCTCTGACATAGCCG	Proximal	H3K4me3	4754471	1336593	1100464	550382	152	633766	25469	21892	448	0.134684	Filtered	Filtered	Filtered
Wnt_beads_H3K4me3_scSET-seq_1_E10	AGGCGAAGTTCGCGGA	Distal	H3K4me3	4376807	2116307	1472817	736457	339	477510	72328	55355	806	0.0775134	Filtered	Filtered	Filtered
Wnt_beads_H3K4me3_scSET-seq_1_E3	AGGCGAAGAATGAGCG	Proximal	H3K4me3	2095569	403796	129130	64573	377	282208	13322	11375	720	0.207226	Filtered	Filtered	Filtered
Wnt_beads_H3K4me3_scSET-seq_1_E4	AGGCGAAGGGAATCTC	Distal	H3K4me3	1309320	152049	123692	61868	429	685336	126710	102755	1279	0.441127	Filtered	Filtered	Filtered
Wnt_beads_H3K4me3_scSET-seq_1_E5	AGGCGAAGTTCTGAAT	Proximal	H3K4me3	2330056	406215	184566	93219	488	555070	100607	83700	1494	0.348434	Filtered	Filtered	Filtered
Wnt_beads_H3K4me3_scSET-seq_1_E6	AGGCGAAGACGAATTC	Distal	H3K4me3	2248645	437077	258987	129526	427	487178	82910	71076	1249	0.388508	Filtered	Filtered	Filtered
Wnt_beads_H3K4me3_scSET-seq_1_E7	AGGCGAAGAGCTTCAG	Proximal	H3K4me3	574285613	3636249	1404093	704572	827	347358	34466	29193	839	0.112236	Filtered	Filtered	Filtered
Wnt_beads_H3K4me3_scSET-seq_1_E8	AGGCGAAGGCGCATTA	Distal	H3K4me3	2649079	1416213	1100756	550483	580	327034	81973	69811	778	0.20337	Filtered	Filtered	Filtered
Wnt_beads_H3K4me3_scSET-seq_1_E9	AGGCGAAGCATAGCCG	Proximal	H3K4me3	5464544	1049357	833018	419528	224	491986	66746	51024	583	0.230282	Filtered	Filtered	Filtered
Wnt_beads_H3K4me3_scSET-seq_1_F10	TAATCTTATTCGCGGA	Distal	H3K4me3	6960781	4905967	2969641	1486071	361	991074	388345	332322	3599	0.114607	Filtered	Filtered	Filtered
Wnt_beads_H3K4me3_scSET-seq_1_F3	TAATCTTAAATGAGCG	Proximal	H3K4me3	408634	7574	3448	1734	392	505948	172524	131147	2056	0.116731	Filtered	Filtered	Filtered
Wnt_beads_H3K4me3_scSET-seq_1_F4	TAATCTTAGGAATCTC	Distal	H3K4me3	1288848	255487	246996	123504	516	894820	121837	103042	1982	0.383657	Filtered	Filtered	Filtered
Wnt_beads_H3K4me3_scSET-seq_1_F5	TAATCTTATTCTGAAT	Proximal	H3K4me3	3107717	1677715	701973	351028	1035	1102124	427410	346286	3706	0.1957	Mix	1.79563	-2.6527
Wnt_beads_H3K4me3_scSET-seq_1_F6	TAATCTTAACGAATTC	Distal	H3K4me3	3027828	1088778	225390	112773	726	1378436	131632	115137	2122	0.121125	Filtered	Filtered	Filtered
Wnt_beads_H3K4me3_scSET-seq_1_F7	TAATCTTAAGCTTCAG	Proximal	H3K4me3	3736948	1180158	605563	302869	884	579936	49462	37818	981	0.185918	Filtered	Filtered	Filtered
Wnt_beads_H3K4me3_scSET-seq_1_F8	TAATCTTAGCGCATTA	Distal	H3K4me3	1390343	108696	99459	49747	303	764850	47163	42186	1253	0.172193	Filtered	Filtered	Filtered
Wnt_beads_H3K4me3_scSET-seq_1_F9	TAATCTTACATAGCCG	Proximal	H3K4me3	5693942	1820998	1183962	593654	224	987878	196229	153910	1609	0.113041	Filtered	Filtered	Filtered
Wnt_beads_H3K4me3_scSET-seq_1_G10	CAGGACGTTTCGCGGA	Distal	H3K4me3	528034	126432	125350	62675	89	507098	41245	34779	648	0.0961366	Filtered	Filtered	Filtered
Wnt_beads_H3K4me3_scSET-seq_1_G3	CAGGACGTAATGAGCG	Proximal	H3K4me3	102376	3374	1580	796	220	268226	35499	26376	548	0.163866	Filtered	Filtered	Filtered
Wnt_beads_H3K4me3_scSET-seq_1_G4	CAGGACGTGGAATCTC	Distal	H3K4me3	58828	4652	2523	1266	302	539726	76681	61536	1527	0.126636	Filtered	Filtered	Filtered
Wnt_beads_H3K4me3_scSET-seq_1_G5	CAGGACGTTTCTGAAT	Proximal	H3K4me3	200738	84732	76324	38179	406	518194	61404	51083	1175	0.173729	Filtered	Filtered	Filtered
Wnt_beads_H3K4me3_scSET-seq_1_G6	CAGGACGTACGAATTC	Distal	H3K4me3	596469	142191	130453	65240	327	453078	109257	89828	2291	0.126867	Filtered	Filtered	Filtered
Wnt_beads_H3K4me3_scSET-seq_1_G7	CAGGACGTAGCTTCAG	Proximal	H3K4me3	1304395	15365	7576	3805	423	316804	20694	18450	500	0.141696	Filtered	Filtered	Filtered
Wnt_beads_H3K4me3_scSET-seq_1_G8	CAGGACGTGCGCATTA	Distal	H3K4me3	212708	53832	50462	25237	199	298170	40094	32774	1178	0.146649	Filtered	Filtered	Filtered
Wnt_beads_H3K4me3_scSET-seq_1_G9	CAGGACGTCATAGCCG	Proximal	H3K4me3	1487781	312065	260057	130030	62	344146	23352	16910	337	0.0945946	Filtered	Filtered	Filtered
Wnt_beads_H3K4me3_scSET-seq_1_H10	GTACTGACTTCGCGGA	Distal	H3K4me3	1400129	461105	258163	132611	184	629988	63704	51490	844	0.100942	Filtered	Filtered	Filtered
Wnt_beads_H3K4me3_scSET-seq_1_H3	GTACTGACAATGAGCG	Proximal	H3K4me3	1201503	605080	598210	300086	344	445432	92634	73905	958	0.245696	Filtered	Filtered	Filtered
Wnt_beads_H3K4me3_scSET-seq_1_H4	GTACTGACGGAATCTC	Distal	H3K4me3	1058193	557554	48689	24351	382	774674	84420	69567	753	0.184913	Filtered	Filtered	Filtered
Wnt_beads_H3K4me3_scSET-seq_1_H5	GTACTGACTTCTGAAT	Proximal	H3K4me3	1018586	165624	83171	41613	390	610602	98822	71203	1292	0.402097	Filtered	Filtered	Filtered
Wnt_beads_H3K4me3_scSET-seq_1_H6	GTACTGACACGAATTC	Distal	H3K4me3	1342165	402005	383485	191763	606	616882	79176	62873	886	0.158691	Filtered	Filtered	Filtered
Wnt_beads_H3K4me3_scSET-seq_1_H7	GTACTGACAGCTTCAG	Proximal	H3K4me3	1021655	237680	217803	108936	956	364764	45733	33461	996	0.106893	Filtered	Filtered	Filtered
Wnt_beads_H3K4me3_scSET-seq_1_H8	GTACTGACGCGCATTA	Distal	H3K4me3	731355	474179	186969	94840	278	399556	33752	25051	1326	0.093786	Filtered	Filtered	Filtered
Wnt_beads_H3K4me3_scSET-seq_1_H9	GTACTGACCATAGCCG	Proximal	H3K4me3	2890631	1145733	586117	293767	137	663772	87339	77731	1699	0.141509	Filtered	Filtered	Filtered
Wnt_beads_H3K4me3_scSET-seq_2_A1	TATAGCCTCGAGTAAT	Proximal	H3K4me3	6505067	1991465	1314314	658293	3092	3334432	474609	384304	5958	0.409623	Proxi	-4.41148	-0.584918
Wnt_beads_H3K4me3_scSET-seq_2_A2	TATAGCCTTCTCCGGA	Distal	H3K4me3	7923573	2606780	1619283	810552	3156	1858928	295769	219394	5409	0.593009	Dista	-2.52167	3.38473
Wnt_beads_H3K4me3_scSET-seq_2_A3	TATAGCCTAATGAGCG	Proximal	H3K4me3	2383759	985310	603549	302446	1465	1511678	183895	137988	5002	0.477935	Dista	-2.06758	1.18603
Wnt_beads_H3K4me3_scSET-seq_2_A4	TATAGCCTGGAATCTC	Distal	H3K4me3	2686806	902233	585590	293016	1743	1563528	291755	226648	5400	0.465752	Dista	-1.984	2.8773
Wnt_beads_H3K4me3_scSET-seq_2_A5	TATAGCCTTTCTGAAT	Proximal	H3K4me3	3937963	897435	496942	248684	2030	2041268	355207	261241	6278	0.523645	Proxi	-3.51944	-0.0542085
Wnt_beads_H3K4me3_scSET-seq_2_A6	TATAGCCTACGAATTC	Distal	H3K4me3	3883197	641442	426295	213490	1760	2238132	192326	138768	4651	0.642222	Mix	1.12954	1.20596
Wnt_beads_H3K4me3_scSET-seq_2_A7	TATAGCCTAGCTTCAG	Proximal	H3K4me3	1547116	326240	206886	103635	1155	1950456	153504	120148	3595	0.26244	Proxi	-1.68486	0.206162
Wnt_beads_H3K4me3_scSET-seq_2_A8	TATAGCCTGCGCATTA	Distal	H3K4me3	1235040	307749	196776	98542	911	717788	86496	72245	1749	0.208845	Filtered	Filtered	Filtered
Wnt_beads_H3K4me3_scSET-seq_2_B1	ATAGAGGCCGAGTAAT	Proximal	H3K4me3	9246042	5492450	3624747	1814893	3103	1589322	155066	113564	3003	0.58819	Proxi	-4.29974	0.441412
Wnt_beads_H3K4me3_scSET-seq_2_B2	ATAGAGGCTCTCCGGA	Distal	H3K4me3	4097139	1292788	820466	410876	2070	1220808	110523	82892	2821	0.594301	Dista	-0.506925	3.62834
Wnt_beads_H3K4me3_scSET-seq_2_B3	ATAGAGGCAATGAGCG	Proximal	H3K4me3	1135417	157985	121844	60977	834	682476	96786	64618	2155	0.650631	Filtered	Filtered	Filtered
Wnt_beads_H3K4me3_scSET-seq_2_B4	ATAGAGGCGGAATCTC	Distal	H3K4me3	1294313	106540	76226	38159	979	984592	110463	76257	3494	0.714742	Filtered	Filtered	Filtered
Wnt_beads_H3K4me3_scSET-seq_2_B5	ATAGAGGCTTCTGAAT	Proximal	H3K4me3	2155728	549136	361694	181260	1438	1343040	164743	121821	3313	0.650765	Proxi	-2.07047	0.398108
Wnt_beads_H3K4me3_scSET-seq_2_B6	ATAGAGGCACGAATTC	Distal	H3K4me3	3021587	1087488	693147	347210	1569	1396016	105310	73631	3645	0.661974	Dista	-0.125985	3.12497
Wnt_beads_H3K4me3_scSET-seq_2_B7	ATAGAGGCAGCTTCAG	Proximal	H3K4me3	1196186	395608	235536	117931	1063	1306796	439171	356412	2267	0.264503	Proxi	-2.97447	0.0701738
Wnt_beads_H3K4me3_scSET-seq_2_B8	ATAGAGGCGCGCATTA	Distal	H3K4me3	1014022	242813	154445	77368	754	865776	117882	98691	975	0.271041	Filtered	Filtered	Filtered
Wnt_beads_H3K4me3_scSET-seq_2_C1	CCTATCCTCGAGTAAT	Proximal	H3K4me3	2288123	682102	448062	224449	1908	1883562	258438	207744	5331	0.412972	Proxi	-2.24951	0.586201
Wnt_beads_H3K4me3_scSET-seq_2_C2	CCTATCCTTCTCCGGA	Distal	H3K4me3	3041293	956335	604160	302598	1767	1864742	645227	503485	9746	0.428638	Proxi	-2.94301	0.798402
Wnt_beads_H3K4me3_scSET-seq_2_C3	CCTATCCTAATGAGCG	Proximal	H3K4me3	1463641	359400	238453	119475	922	1039504	340268	265617	6537	0.470994	Filtered	Filtered	Filtered
Wnt_beads_H3K4me3_scSET-seq_2_C4	CCTATCCTGGAATCTC	Distal	H3K4me3	2070323	564706	354569	177540	1051	1003984	78736	50980	2380	0.646573	Dista	-1.98512	2.90394
Wnt_beads_H3K4me3_scSET-seq_2_C5	CCTATCCTTTCTGAAT	Proximal	H3K4me3	3164856	648192	417873	209197	1280	1088860	114200	82414	3501	0.590483	Proxi	-3.25309	0.174468
Wnt_beads_H3K4me3_scSET-seq_2_C6	CCTATCCTACGAATTC	Distal	H3K4me3	1693339	252177	171395	85823	889	1316572	78555	50217	2643	0.684528	Filtered	Filtered	Filtered
Wnt_beads_H3K4me3_scSET-seq_2_C7	CCTATCCTAGCTTCAG	Proximal	H3K4me3	1125695	364897	220868	110626	945	1297164	53962	45685	846	0.3206	Filtered	Filtered	Filtered
Wnt_beads_H3K4me3_scSET-seq_2_C8	CCTATCCTGCGCATTA	Distal	H3K4me3	868987	218281	132017	66178	729	671896	51237	43363	585	0.181759	Filtered	Filtered	Filtered
Wnt_beads_H3K4me3_scSET-seq_2_D1	GGCTCTGACGAGTAAT	Proximal	H3K4me3	2534660	931629	581691	291686	2005	1979728	364569	273085	4786	0.583209	Proxi	-3.20021	0.26708
Wnt_beads_H3K4me3_scSET-seq_2_D2	GGCTCTGATCTCCGGA	Distal	H3K4me3	3216174	1032337	679650	340482	2043	1517114	273407	200937	4739	0.599632	Dista	-1.31054	4.42884
Wnt_beads_H3K4me3_scSET-seq_2_D3	GGCTCTGAAATGAGCG	Proximal	H3K4me3	1697544	146504	108754	54584	868	987490	154533	105910	5464	0.657978	Filtered	Filtered	Filtered
Wnt_beads_H3K4me3_scSET-seq_2_D4	GGCTCTGAGGAATCTC	Distal	H3K4me3	2205744	327449	214877	107675	1295	1243848	146322	82028	6092	0.736284	Mix	3.55608	0.538482
Wnt_beads_H3K4me3_scSET-seq_2_D5	GGCTCTGATTCTGAAT	Proximal	H3K4me3	853394	104294	74572	37541	1000	1610894	68154	37652	2978	0.665433	Filtered	Filtered	Filtered
Wnt_beads_H3K4me3_scSET-seq_2_D6	GGCTCTGAACGAATTC	Distal	H3K4me3	1416596	194172	140313	70431	1017	1313690	204526	150680	4791	0.559396	Dista	-1.61288	3.90526
Wnt_beads_H3K4me3_scSET-seq_2_D7	GGCTCTGAAGCTTCAG	Proximal	H3K4me3	1043058	131310	76641	38451	809	1395000	202076	158973	2679	0.19319	Filtered	Filtered	Filtered
Wnt_beads_H3K4me3_scSET-seq_2_D8	GGCTCTGAGCGCATTA	Distal	H3K4me3	1038979	377841	237810	119122	686	624960	75380	59286	844	0.444329	Filtered	Filtered	Filtered
Wnt_beads_H3K4me3_scSET-seq_2_E1	AGGCGAAGCGAGTAAT	Proximal	H3K4me3	2332928	599224	364787	182634	1829	1085608	71822	42111	3209	0.624553	Proxi	-3.79813	-0.246926
Wnt_beads_H3K4me3_scSET-seq_2_E2	AGGCGAAGTCTCCGGA	Distal	H3K4me3	3062009	1121802	736079	368525	1803	1345350	292673	219978	3842	0.550939	Dista	-2.41976	3.76219
Wnt_beads_H3K4me3_scSET-seq_2_E3	AGGCGAAGAATGAGCG	Proximal	H3K4me3	2007632	326464	203274	101857	855	1400778	422492	293852	5705	0.593997	Filtered	Filtered	Filtered
Wnt_beads_H3K4me3_scSET-seq_2_E4	AGGCGAAGGGAATCTC	Distal	H3K4me3	1800571	434460	238584	119619	1362	1035000	242413	152807	6297	0.716145	Dista	-1.33463	3.58209
Wnt_beads_H3K4me3_scSET-seq_2_E5	AGGCGAAGTTCTGAAT	Proximal	H3K4me3	1291511	135912	94201	47165	879	1083464	76688	51773	2655	0.694248	Filtered	Filtered	Filtered
Wnt_beads_H3K4me3_scSET-seq_2_E6	AGGCGAAGACGAATTC	Distal	H3K4me3	938128	131305	84357	42229	727	890068	105368	73594	2360	0.656148	Filtered	Filtered	Filtered
Wnt_beads_H3K4me3_scSET-seq_2_E7	AGGCGAAGAGCTTCAG	Proximal	H3K4me3	1638546	232923	172313	86197	875	655622	81060	66337	730	0.172967	Filtered	Filtered	Filtered
Wnt_beads_H3K4me3_scSET-seq_2_E8	AGGCGAAGGCGCATTA	Distal	H3K4me3	407472	49982	35758	17903	658	407142	53731	44297	978	0.0880301	Filtered	Filtered	Filtered
Wnt_beads_H3K4me3_scSET-seq_2_F1	TAATCTTACGAGTAAT	Proximal	H3K4me3	8138191	2473785	1520648	761496	2685	1792488	150070	114879	5874	0.545326	Proxi	-4.44997	-1.16545
Wnt_beads_H3K4me3_scSET-seq_2_F2	TAATCTTATCTCCGGA	Distal	H3K4me3	4173054	2095572	1333767	668018	2539	1626008	174512	122592	3657	0.616274	Dista	-1.80592	3.99388
Wnt_beads_H3K4me3_scSET-seq_2_F3	TAATCTTAAATGAGCG	Proximal	H3K4me3	1570767	353605	221491	110964	962	1229562	108151	75469	2912	0.652752	Filtered	Filtered	Filtered
Wnt_beads_H3K4me3_scSET-seq_2_F4	TAATCTTAGGAATCTC	Distal	H3K4me3	2537591	645720	401583	201091	1545	1144168	162385	100266	5476	0.719227	Proxi	-1.8184	-0.187565
Wnt_beads_H3K4me3_scSET-seq_2_F5	TAATCTTATTCTGAAT	Proximal	H3K4me3	3077012	1003369	638585	319742	1690	962568	115132	77030	3408	0.633818	Proxi	-3.80646	-1.34255
Wnt_beads_H3K4me3_scSET-seq_2_F6	TAATCTTAACGAATTC	Distal	H3K4me3	1770978	552459	351612	176041	1284	1421892	315678	255123	6276	0.518864	Dista	1.98986	3.09297
Wnt_beads_H3K4me3_scSET-seq_2_F7	TAATCTTAAGCTTCAG	Proximal	H3K4me3	1330294	401041	256827	128637	1020	661990	12207	9307	497	0.18733	Proxi	-2.79753	-1.60559
Wnt_beads_H3K4me3_scSET-seq_2_F8	TAATCTTAGCGCATTA	Distal	H3K4me3	503135	77343	50722	25455	507	510298	50060	41514	887	0.309524	Filtered	Filtered	Filtered
Wnt_beads_H3K4me3_scSET-seq_2_G1	CAGGACGTCGAGTAAT	Proximal	H3K4me3	3349064	561210	361152	180779	1172	2159136	224866	165726	6599	0.575743	Proxi	-3.63273	-1.43042
Wnt_beads_H3K4me3_scSET-seq_2_G2	CAGGACGTTCTCCGGA	Distal	H3K4me3	1704953	577252	371836	186183	1138	1835282	302590	246185	3819	0.581831	Dista	-1.73416	4.94757
Wnt_beads_H3K4me3_scSET-seq_2_G3	CAGGACGTAATGAGCG	Proximal	H3K4me3	886860	225572	134640	67432	632	2386740	93978	63030	4594	0.645395	Filtered	Filtered	Filtered
Wnt_beads_H3K4me3_scSET-seq_2_G4	CAGGACGTGGAATCTC	Distal	H3K4me3	1524999	392575	253131	126733	977	741976	70575	40207	3352	0.715665	Filtered	Filtered	Filtered
Wnt_beads_H3K4me3_scSET-seq_2_G5	CAGGACGTTTCTGAAT	Proximal	H3K4me3	1169277	365816	235069	117741	839	1409484	357567	278722	3296	0.500462	Filtered	Filtered	Filtered
Wnt_beads_H3K4me3_scSET-seq_2_G6	CAGGACGTACGAATTC	Distal	H3K4me3	955530	242758	147988	74077	655	1003506	219666	184382	4337	0.51471	Filtered	Filtered	Filtered
Wnt_beads_H3K4me3_scSET-seq_2_G7	CAGGACGTAGCTTCAG	Proximal	H3K4me3	709558	199350	111587	55884	589	752374	33792	29906	688	0.316102	Filtered	Filtered	Filtered
Wnt_beads_H3K4me3_scSET-seq_2_G8	CAGGACGTGCGCATTA	Distal	H3K4me3	408467	56653	42101	21064	314	779622	97132	82374	821	0.197701	Filtered	Filtered	Filtered
Wnt_beads_H3K4me3_scSET-seq_2_H1	GTACTGACCGAGTAAT	Proximal	H3K4me3	3395269	760535	475417	238127	1473	4718836	390947	311937	7378	0.469251	Dista	-1.8732	1.62267
Wnt_beads_H3K4me3_scSET-seq_2_H2	GTACTGACTCTCCGGA	Distal	H3K4me3	1565162	533269	349783	175250	1230	2800684	183293	141391	3643	0.596873	Dista	-1.74137	4.99579
Wnt_beads_H3K4me3_scSET-seq_2_H3	GTACTGACAATGAGCG	Proximal	H3K4me3	917831	305317	198734	99421	778	1416618	209766	159161	8287	0.577957	Filtered	Filtered	Filtered
Wnt_beads_H3K4me3_scSET-seq_2_H4	GTACTGACGGAATCTC	Distal	H3K4me3	1496252	432799	257985	129267	960	3007380	101323	49190	4245	0.692611	Filtered	Filtered	Filtered
Wnt_beads_H3K4me3_scSET-seq_2_H5	GTACTGACTTCTGAAT	Proximal	H3K4me3	1043221	190393	131384	65823	792	4721932	232682	168779	8401	0.570003	Filtered	Filtered	Filtered
Wnt_beads_H3K4me3_scSET-seq_2_H6	GTACTGACACGAATTC	Distal	H3K4me3	1165208	469043	334534	167342	1087	2149652	212030	151646	5078	0.625965	Mix	0.819192	-4.05736
Wnt_beads_H3K4me3_scSET-seq_2_H7	GTACTGACAGCTTCAG	Proximal	H3K4me3	1004496	267614	166643	83473	873	2285218	248320	205871	1118	0.39081	Filtered	Filtered	Filtered
Wnt_beads_H3K4me3_scSET-seq_2_H8	GTACTGACGCGCATTA	Distal	H3K4me3	506723	89890	60685	30416	411	747962	31819	27513	421	0.166237	Filtered	Filtered	Filtered
Wnt_beads_H3K4me3_scSET-seq_3_A1	TATAGCCTCGAGTAAT	Proximal	H3K4me3	4552792	1112039	330076	165797	2914	3989992	472840	388789	18330	0.182246	Proxi	-3.35074	-2.40091
Wnt_beads_H3K4me3_scSET-seq_3_A2	TATAGCCTTCTCCGGA	Distal	H3K4me3	6034413	834963	427586	214058	2406	2929708	292572	231892	11106	0.248635	Proxi	-1.43247	0.797374
Wnt_beads_H3K4me3_scSET-seq_3_A3	TATAGCCTAATGAGCG	Proximal	H3K4me3	2097599	185380	88133	44163	1463	1387972	149693	125842	5823	0.199171	Proxi	-1.87934	-0.685769
Wnt_beads_H3K4me3_scSET-seq_3_A4	TATAGCCTGGAATCTC	Distal	H3K4me3	1607543	174230	104470	52315	1375	1579894	179407	152045	6364	0.2485	Dista	-2.67836	4.22043
Wnt_beads_H3K4me3_scSET-seq_3_A5	TATAGCCTTTCTGAAT	Proximal	H3K4me3	4613915	1430490	224348	113609	2877	2018912	306004	250257	7697	0.194407	Mix	-0.218671	-1.84891
Wnt_beads_H3K4me3_scSET-seq_3_A6	TATAGCCTACGAATTC	Distal	H3K4me3	6899160	1634743	310520	157133	3290	2866646	257871	203789	8372	0.171541	Mix	4.79629	0.373207
Wnt_beads_H3K4me3_scSET-seq_3_A7	TATAGCCTAGCTTCAG	Proximal	H3K4me3	3201032	979322	231913	116699	2822	2829562	253133	213010	9820	0.178655	Proxi	-2.06736	-2.13737
Wnt_beads_H3K4me3_scSET-seq_3_A8	TATAGCCTGCGCATTA	Distal	H3K4me3	2995321	745242	124039	62708	2713	926498	74092	64196	4698	0.162345	Mix	1.25258	0.193342
Wnt_beads_H3K4me3_scSET-seq_3_B1	ATAGAGGCCGAGTAAT	Proximal	H3K4me3	2495825	603513	97995	49464	2600	2947400	229240	189617	8181	0.317328	Mix	0.582465	-3.04046
Wnt_beads_H3K4me3_scSET-seq_3_B2	ATAGAGGCTCTCCGGA	Distal	H3K4me3	1265006	241054	83533	41999	1724	1326072	104257	84859	5625	0.279554	Dista	-1.25522	1.40058
Wnt_beads_H3K4me3_scSET-seq_3_B3	ATAGAGGCAATGAGCG	Proximal	H3K4me3	1292916	233079	151202	75685	1087	651402	45652	36136	2592	0.280295	Proxi	-3.106	-0.030076
Wnt_beads_H3K4me3_scSET-seq_3_B4	ATAGAGGCGGAATCTC	Distal	H3K4me3	1238689	103456	51567	25817	932	809282	52627	47196	2909	0.178189	Filtered	Filtered	Filtered
Wnt_beads_H3K4me3_scSET-seq_3_B5	ATAGAGGCTTCTGAAT	Proximal	H3K4me3	3462767	1171045	156864	79356	2320	972714	83389	69105	3184	0.307516	Proxi	-0.987225	-1.65555
Wnt_beads_H3K4me3_scSET-seq_3_B6	ATAGAGGCACGAATTC	Distal	H3K4me3	3456414	1260997	246697	124527	2524	1385556	55559	43312	3736	0.261208	Mix	2.16189	-1.99648
Wnt_beads_H3K4me3_scSET-seq_3_B7	ATAGAGGCAGCTTCAG	Proximal	H3K4me3	2581306	908069	244572	122765	2439	1435334	401956	343783	5490	0.177989	Proxi	-1.75016	-0.288033
Wnt_beads_H3K4me3_scSET-seq_3_B8	ATAGAGGCGCGCATTA	Distal	H3K4me3	1971764	732337	171587	86266	2396	783782	106116	92430	2347	0.198553	Mix	1.59331	2.65455
Wnt_beads_H3K4me3_scSET-seq_3_C1	CCTATCCTCGAGTAAT	Proximal	H3K4me3	1975154	446312	107177	54080	1934	2279286	216191	175386	7876	0.20139	Proxi	-0.956514	-1.10986
Wnt_beads_H3K4me3_scSET-seq_3_C2	CCTATCCTTCTCCGGA	Distal	H3K4me3	1847760	214890	83839	42051	1550	1472846	202857	153938	5683	0.437053	Dista	-0.490068	2.28756
Wnt_beads_H3K4me3_scSET-seq_3_C3	CCTATCCTAATGAGCG	Proximal	H3K4me3	1249214	117564	68905	34517	1047	667968	105836	87638	2694	0.201212	Proxi	-4.21897	-0.198785
Wnt_beads_H3K4me3_scSET-seq_3_C4	CCTATCCTGGAATCTC	Distal	H3K4me3	1072081	102458	63202	31640	931	1097588	103824	91050	2838	0.297933	Filtered	Filtered	Filtered
Wnt_beads_H3K4me3_scSET-seq_3_C5	CCTATCCTTTCTGAAT	Proximal	H3K4me3	2362420	749123	117745	59911	2074	721770	31717	27649	2781	0.178714	Proxi	-2.90335	-0.724922
Wnt_beads_H3K4me3_scSET-seq_3_C6	CCTATCCTACGAATTC	Distal	H3K4me3	2627825	836850	184601	93546	2171	1687518	104073	84343	2782	0.152458	Mix	1.3232	-2.08771
Wnt_beads_H3K4me3_scSET-seq_3_C7	CCTATCCTAGCTTCAG	Proximal	H3K4me3	2163868	716563	243251	122227	2246	1381202	139215	121464	3384	0.162589	Proxi	-1.15233	-1.29526
Wnt_beads_H3K4me3_scSET-seq_3_C8	CCTATCCTGCGCATTA	Distal	H3K4me3	2365454	930773	382699	191992	2330	769030	36898	31471	1981	0.210876	Proxi	-1.15839	0.0231966
Wnt_beads_H3K4me3_scSET-seq_3_D1	GGCTCTGACGAGTAAT	Proximal	H3K4me3	2146466	588952	93803	47444	2150	2024968	347108	289765	7585	0.247224	Mix	-0.0148115	-2.86175
Wnt_beads_H3K4me3_scSET-seq_3_D2	GGCTCTGATCTCCGGA	Distal	H3K4me3	1068920	247522	84628	42471	1829	1674778	171923	143073	5237	0.403194	Mix	1.4979	-2.14006
Wnt_beads_H3K4me3_scSET-seq_3_D3	GGCTCTGAAATGAGCG	Proximal	H3K4me3	1379519	196810	107520	53866	1043	934462	156850	127376	3115	0.253069	Proxi	-2.02948	-0.390004
Wnt_beads_H3K4me3_scSET-seq_3_D4	GGCTCTGAGGAATCTC	Distal	H3K4me3	1097409	108683	54164	27141	1097	1259038	94476	80061	3679	0.412172	Mix	1.13589	2.24513
Wnt_beads_H3K4me3_scSET-seq_3_D5	GGCTCTGATTCTGAAT	Proximal	H3K4me3	3185400	1080032	161012	81544	2080	1679936	118732	96823	3141	0.303218	Mix	-0.196313	-2.81131
Wnt_beads_H3K4me3_scSET-seq_3_D6	GGCTCTGAACGAATTC	Distal	H3K4me3	3612574	1202758	196264	99335	2176	1559238	105774	86068	3984	0.298634	Mix	0.713177	-1.61589
Wnt_beads_H3K4me3_scSET-seq_3_D7	GGCTCTGAAGCTTCAG	Proximal	H3K4me3	3240906	1138790	413273	207274	2323	1500156	93438	75011	3368	0.131406	Proxi	-1.83596	0.0731452
Wnt_beads_H3K4me3_scSET-seq_3_D8	GGCTCTGAGCGCATTA	Distal	H3K4me3	1602649	554376	65361	33182	2186	735768	25224	20451	2012	0.224784	Mix	0.581452	-1.75133
Wnt_beads_H3K4me3_scSET-seq_3_E1	AGGCGAAGCGAGTAAT	Proximal	H3K4me3	1527086	357702	92876	46753	2137	1451786	112114	94901	6141	0.23195	Mix	0.0559723	-2.91542
Wnt_beads_H3K4me3_scSET-seq_3_E2	AGGCGAAGTCTCCGGA	Distal	H3K4me3	1629731	165125	71232	35749	1602	1465062	242425	196795	4598	0.242321	Mix	0.937499	1.92735
Wnt_beads_H3K4me3_scSET-seq_3_E3	AGGCGAAGAATGAGCG	Proximal	H3K4me3	1083133	127230	65601	32848	1019	1117156	303246	218762	5093	0.125503	Proxi	-1.45059	-2.33744
Wnt_beads_H3K4me3_scSET-seq_3_E4	AGGCGAAGGGAATCTC	Distal	H3K4me3	620787	58659	31335	15706	979	1117114	178086	143281	3373	0.387892	Filtered	Filtered	Filtered
Wnt_beads_H3K4me3_scSET-seq_3_E5	AGGCGAAGTTCTGAAT	Proximal	H3K4me3	2822413	815250	228222	114910	2290	751462	121855	100920	2969	0.289924	Dista	-1.42041	2.12839
Wnt_beads_H3K4me3_scSET-seq_3_E6	AGGCGAAGACGAATTC	Distal	H3K4me3	2098671	705215	156232	78913	2374	1120238	96726	78156	3042	0.29793	Mix	-0.343189	-3.16557
Wnt_beads_H3K4me3_scSET-seq_3_E7	AGGCGAAGAGCTTCAG	Proximal	H3K4me3	2550249	682615	327135	163916	2315	1545144	113906	92417	2759	0.163934	Proxi	-4.01679	-1.12578
Wnt_beads_H3K4me3_scSET-seq_3_E8	AGGCGAAGGCGCATTA	Distal	H3K4me3	3216020	1365481	696318	348865	2617	649778	92144	77229	2369	0.14134	Dista	-2.15284	4.28988
Wnt_beads_H3K4me3_scSET-seq_3_F1	TAATCTTACGAGTAAT	Proximal	H3K4me3	2945731	774913	193135	97364	2571	2159822	248777	215293	10271	0.210247	Proxi	-3.39623	-1.81583
Wnt_beads_H3K4me3_scSET-seq_3_F2	TAATCTTATCTCCGGA	Distal	H3K4me3	1959127	337349	148598	74527	2146	1528028	236321	198216	5657	0.222008	Proxi	-1.58266	-1.06542
Wnt_beads_H3K4me3_scSET-seq_3_F3	TAATCTTAAATGAGCG	Proximal	H3K4me3	1074377	171978	73352	36820	1191	1012098	190936	145466	3713	0.23035	Proxi	-0.811798	-1.71318
Wnt_beads_H3K4me3_scSET-seq_3_F4	TAATCTTAGGAATCTC	Distal	H3K4me3	1253670	129163	77051	38576	1329	1101440	153823	127300	3192	0.265421	Dista	-2.13948	4.71727
Wnt_beads_H3K4me3_scSET-seq_3_F5	TAATCTTATTCTGAAT	Proximal	H3K4me3	3988520	1383631	222615	112840	2521	1159420	103358	87418	3605	0.198098	Mix	0.210405	-2.87562
Wnt_beads_H3K4me3_scSET-seq_3_F6	TAATCTTAACGAATTC	Distal	H3K4me3	4361537	1569607	285545	144868	2606	1176784	61846	53075	4434	0.188237	Mix	-3.27739	-3.30545
Wnt_beads_H3K4me3_scSET-seq_3_F7	TAATCTTAAGCTTCAG	Proximal	H3K4me3	2802657	923969	217500	109505	2604	1071802	100211	76371	3807	0.254383	Proxi	-1.60885	-2.78061
Wnt_beads_H3K4me3_scSET-seq_3_F8	TAATCTTAGCGCATTA	Distal	H3K4me3	2082865	738622	140243	70886	2475	649734	127924	108119	3143	0.168178	Mix	2.68552	-2.75068
Wnt_beads_H3K4me3_scSET-seq_3_G1	CAGGACGTCGAGTAAT	Proximal	H3K4me3	846416	267471	55885	28343	1443	2424346	297271	231845	8465	0.284415	Mix	-0.520405	-3.38625
Wnt_beads_H3K4me3_scSET-seq_3_G2	CAGGACGTTCTCCGGA	Distal	H3K4me3	810572	114779	47035	23594	1109	1691988	185431	161642	4098	0.202895	Mix	4.77584	-0.837387
Wnt_beads_H3K4me3_scSET-seq_3_G3	CAGGACGTAATGAGCG	Proximal	H3K4me3	487390	72564	36022	18049	678	2246770	82426	63248	3841	0.425467	Filtered	Filtered	Filtered
Wnt_beads_H3K4me3_scSET-seq_3_G4	CAGGACGTGGAATCTC	Distal	H3K4me3	1010656	226827	170726	85394	825	825210	63417	50287	2314	0.26261	Filtered	Filtered	Filtered
Wnt_beads_H3K4me3_scSET-seq_3_G5	CAGGACGTTTCTGAAT	Proximal	H3K4me3	1696224	534830	98460	49829	1529	1536500	413093	328313	3878	0.13219	Mix	-0.123526	-1.76781
Wnt_beads_H3K4me3_scSET-seq_3_G6	CAGGACGTACGAATTC	Distal	H3K4me3	1688461	527248	101911	51676	1580	862404	102359	88441	4930	0.0869614	Dista	-0.824066	3.48175
Wnt_beads_H3K4me3_scSET-seq_3_G7	CAGGACGTAGCTTCAG	Proximal	H3K4me3	1189805	364206	105911	53243	1480	1020636	144134	120942	3178	0.151506	Proxi	-2.6759	-2.89653
Wnt_beads_H3K4me3_scSET-seq_3_G8	CAGGACGTGCGCATTA	Distal	H3K4me3	1273264	356895	110462	55566	1525	805168	149573	124988	2398	0.157313	Proxi	-0.674535	-1.12046
Wnt_beads_H3K4me3_scSET-seq_3_H1	GTACTGACCGAGTAAT	Proximal	H3K4me3	2579073	504860	126088	63433	1846	3924058	276442	224730	7272	0.218439	Proxi	-1.86038	-2.77726
Wnt_beads_H3K4me3_scSET-seq_3_H2	GTACTGACTCTCCGGA	Distal	H3K4me3	1202671	228688	105919	53043	1294	2956684	170840	133627	3911	0.456043	Mix	1.70384	0.783253
Wnt_beads_H3K4me3_scSET-seq_3_H3	GTACTGACAATGAGCG	Proximal	H3K4me3	1384885	128435	63194	31640	912	1335724	184328	148348	6987	0.304258	Filtered	Filtered	Filtered
Wnt_beads_H3K4me3_scSET-seq_3_H4	GTACTGACGGAATCTC	Distal	H3K4me3	874812	75162	47477	23776	826	2531138	93684	74350	2055	0.203726	Filtered	Filtered	Filtered
Wnt_beads_H3K4me3_scSET-seq_3_H5	GTACTGACTTCTGAAT	Proximal	H3K4me3	2384983	793607	169568	85522	1800	2576018	134362	109330	3865	0.201591	Mix	4.35395	-0.60304
Wnt_beads_H3K4me3_scSET-seq_3_H6	GTACTGACACGAATTC	Distal	H3K4me3	3026754	1406142	646043	323980	2053	2102674	132012	105823	2461	0.234615	Mix	0.488107	-4.26935
Wnt_beads_H3K4me3_scSET-seq_3_H7	GTACTGACAGCTTCAG	Proximal	H3K4me3	1628252	567259	141503	71120	2081	2315840	222135	180291	2365	0.207802	Mix	-0.0102317	-1.90739
Wnt_beads_H3K4me3_scSET-seq_3_H8	GTACTGACGCGCATTA	Distal	H3K4me3	1322121	448418	96387	48566	1876	784004	40087	35391	1497	0.168296	Mix	4.78604	0.316917
Wnt_beads_H3K4me3_scSET-seq_4_A1	TATAGCCTCGAGTAAT	Proximal	H3K4me3	600291	217101	40024	20235	2018	7188620	700656	552820	18213	0.273571	Proxi	-3.21743	-3.07169
Wnt_beads_H3K4me3_scSET-seq_4_A2	TATAGCCTTCTCCGGA	Distal	H3K4me3	397242	148991	26897	13617	1934	3772856	436415	357767	11866	0.482809	Mix	1.45036	2.92523
Wnt_beads_H3K4me3_scSET-seq_4_A3	TATAGCCTAATGAGCG	Proximal	H3K4me3	234827	55633	16411	8263	1165	3507840	278447	199022	8346	0.41855	Proxi	-1.99448	-0.823594
Wnt_beads_H3K4me3_scSET-seq_4_A4	TATAGCCTGGAATCTC	Distal	H3K4me3	253311	81619	23196	11683	1253	1460944	126169	90854	8637	0.461942	Dista	-1.96722	4.77229
Wnt_beads_H3K4me3_scSET-seq_4_A5	TATAGCCTTTCTGAAT	Proximal	H3K4me3	1374631	544484	160551	80651	2639	2534786	387910	301048	10051	0.496424	Proxi	-2.27567	-1.13533
Wnt_beads_H3K4me3_scSET-seq_4_A6	TATAGCCTACGAATTC	Distal	H3K4me3	1638048	629063	206579	103739	3106	2974456	669886	558958	12426	0.435939	Dista	-2.57305	4.51392
Wnt_beads_H3K4me3_scSET-seq_4_A7	TATAGCCTAGCTTCAG	Proximal	H3K4me3	1046895	377735	112978	56759	2352	1966852	553497	420785	12008	0.184735	Mix	0.756258	-3.36333
Wnt_beads_H3K4me3_scSET-seq_4_A8	TATAGCCTGCGCATTA	Distal	H3K4me3	512544	189958	48090	24184	1606	1250240	236377	202100	7927	0.195727	Mix	1.34215	-3.02928
Wnt_beads_H3K4me3_scSET-seq_4_B1	ATAGAGGCCGAGTAAT	Proximal	H3K4me3	478245	170263	39768	20034	1797	1897956	495945	422033	6827	0.437087	Dista	-1.02815	1.688
Wnt_beads_H3K4me3_scSET-seq_4_B2	ATAGAGGCTCTCCGGA	Distal	H3K4me3	277425	100399	18676	9436	1275	1249278	269771	226851	5437	0.49584	Mix	1.16092	1.07208
Wnt_beads_H3K4me3_scSET-seq_4_B3	ATAGAGGCAATGAGCG	Proximal	H3K4me3	350656	49994	20363	10221	743	963882	138360	98411	2978	0.612245	Filtered	Filtered	Filtered
Wnt_beads_H3K4me3_scSET-seq_4_B4	ATAGAGGCGGAATCTC	Distal	H3K4me3	203074	49042	10913	5507	640	1107896	139247	92645	6535	0.531914	Filtered	Filtered	Filtered
Wnt_beads_H3K4me3_scSET-seq_4_B5	ATAGAGGCTTCTGAAT	Proximal	H3K4me3	701757	259187	64097	32261	1881	1252754	164294	122115	6280	0.527325	Mix	3.70106	-1.568
Wnt_beads_H3K4me3_scSET-seq_4_B6	ATAGAGGCACGAATTC	Distal	H3K4me3	773122	264496	69625	35040	2159	2121544	253522	198678	6202	0.52266	Mix	0.512535	0.792206
Wnt_beads_H3K4me3_scSET-seq_4_B7	ATAGAGGCAGCTTCAG	Proximal	H3K4me3	600142	188227	49485	24912	1848	711482	111508	97746	2663	0.177847	Proxi	-0.873604	-1.58241
Wnt_beads_H3K4me3_scSET-seq_4_B8	ATAGAGGCGCGCATTA	Distal	H3K4me3	315716	117053	27894	14030	1251	729826	123785	105979	3519	0.331497	Mix	2.46371	-2.49665
Wnt_beads_H3K4me3_scSET-seq_4_C1	CCTATCCTCGAGTAAT	Proximal	H3K4me3	460411	127130	29415	14868	1300	1348180	149722	111704	5170	0.547881	Proxi	-0.354937	-0.563632
Wnt_beads_H3K4me3_scSET-seq_4_C2	CCTATCCTTCTCCGGA	Distal	H3K4me3	240334	79433	13960	7106	1090	1807994	93178	67180	5415	0.567097	Mix	1.38581	-0.345944
Wnt_beads_H3K4me3_scSET-seq_4_C3	CCTATCCTAATGAGCG	Proximal	H3K4me3	170211	31090	10389	5237	684	1233728	129748	106879	2951	0.602053	Filtered	Filtered	Filtered
Wnt_beads_H3K4me3_scSET-seq_4_C4	CCTATCCTGGAATCTC	Distal	H3K4me3	260038	43126	10889	5503	773	1011744	118132	84540	3548	0.65829	Filtered	Filtered	Filtered
Wnt_beads_H3K4me3_scSET-seq_4_C5	CCTATCCTTTCTGAAT	Proximal	H3K4me3	680665	244382	69358	34908	1931	1141086	163314	128785	4559	0.532871	Mix	1.61552	-0.880599
Wnt_beads_H3K4me3_scSET-seq_4_C6	CCTATCCTACGAATTC	Distal	H3K4me3	694105	226862	64569	32490	1845	1528638	124798	87732	4004	0.66147	Mix	0.522826	-3.39286
Wnt_beads_H3K4me3_scSET-seq_4_C7	CCTATCCTAGCTTCAG	Proximal	H3K4me3	572917	190980	59443	29910	1825	2460958	127659	110517	2646	0.227057	Mix	3.54067	-2.1157
Wnt_beads_H3K4me3_scSET-seq_4_C8	CCTATCCTGCGCATTA	Distal	H3K4me3	262441	96185	25040	12607	1212	712108	75467	67502	2533	0.158592	Mix	1.48669	-3.5583
Wnt_beads_H3K4me3_scSET-seq_4_D1	GGCTCTGACGAGTAAT	Proximal	H3K4me3	398897	134871	26893	13597	1321	1607738	221651	174459	8058	0.554465	Proxi	-2.79176	-0.443088
Wnt_beads_H3K4me3_scSET-seq_4_D2	GGCTCTGATCTCCGGA	Distal	H3K4me3	329807	111837	29282	14751	1295	2547110	192560	117616	8752	0.644754	Dista	0.526731	2.22093
Wnt_beads_H3K4me3_scSET-seq_4_D3	GGCTCTGAAATGAGCG	Proximal	H3K4me3	166662	40021	15580	7828	706	1599180	98362	54677	5918	0.665376	Filtered	Filtered	Filtered
Wnt_beads_H3K4me3_scSET-seq_4_D4	GGCTCTGAGGAATCTC	Distal	H3K4me3	282496	50170	13961	7044	792	1202634	160220	99025	8373	0.592484	Filtered	Filtered	Filtered
Wnt_beads_H3K4me3_scSET-seq_4_D5	GGCTCTGATTCTGAAT	Proximal	H3K4me3	928647	355265	114299	57398	2103	1971372	170696	123455	5545	0.590275	Mix	-0.450071	-2.9522
Wnt_beads_H3K4me3_scSET-seq_4_D6	GGCTCTGAACGAATTC	Distal	H3K4me3	811651	260077	70548	35496	1933	1371236	122846	80017	4229	0.675642	Mix	2.40309	2.73712
Wnt_beads_H3K4me3_scSET-seq_4_D7	GGCTCTGAAGCTTCAG	Proximal	H3K4me3	948430	212284	67972	34162	1862	1105796	128057	111627	3074	0.166022	Mix	4.57522	-0.303187
Wnt_beads_H3K4me3_scSET-seq_4_D8	GGCTCTGAGCGCATTA	Distal	H3K4me3	275406	100843	23231	11690	1169	1082812	173667	137581	3117	0.226092	Mix	1.259	-2.04648
Wnt_beads_H3K4me3_scSET-seq_4_E1	AGGCGAAGCGAGTAAT	Proximal	H3K4me3	286455	92454	21019	10615	1129	1228168	95567	61429	5851	0.559385	Mix	1.90149	-2.21975
Wnt_beads_H3K4me3_scSET-seq_4_E2	AGGCGAAGTCTCCGGA	Distal	H3K4me3	226273	70030	17839	8995	1189	1023280	167386	115687	5923	0.5659	Mix	4.82806	-1.16637
Wnt_beads_H3K4me3_scSET-seq_4_E3	AGGCGAAGAATGAGCG	Proximal	H3K4me3	124288	26632	8938	4496	691	1466138	279958	200674	3255	0.65482	Filtered	Filtered	Filtered
Wnt_beads_H3K4me3_scSET-seq_4_E4	AGGCGAAGGGAATCTC	Distal	H3K4me3	164477	54697	21922	11005	848	1064704	239830	181470	6198	0.577117	Filtered	Filtered	Filtered
Wnt_beads_H3K4me3_scSET-seq_4_E5	AGGCGAAGTTCTGAAT	Proximal	H3K4me3	454137	163508	46906	23576	1651	934284	76870	40806	6014	0.592896	Mix	0.323473	-3.843
Wnt_beads_H3K4me3_scSET-seq_4_E6	AGGCGAAGACGAATTC	Distal	H3K4me3	505518	171753	57011	28658	1758	1219066	221473	166680	5844	0.558174	Proxi	-0.749084	-0.089339
Wnt_beads_H3K4me3_scSET-seq_4_E7	AGGCGAAGAGCTTCAG	Proximal	H3K4me3	1373309	176892	71463	35862	1800	726754	108816	89953	1931	0.181592	Mix	0.88581	-3.62162
Wnt_beads_H3K4me3_scSET-seq_4_E8	AGGCGAAGGCGCATTA	Distal	H3K4me3	199980	70773	19661	9896	1272	536318	95816	80778	2628	0.366799	Mix	4.12306	-0.466907
Wnt_beads_H3K4me3_scSET-seq_4_F1	TAATCTTACGAGTAAT	Proximal	H3K4me3	505166	174056	33628	17014	1692	1503742	228617	168369	7311	0.50277	Proxi	-3.08303	-1.96646
Wnt_beads_H3K4me3_scSET-seq_4_F2	TAATCTTATCTCCGGA	Distal	H3K4me3	433736	150073	38407	19343	1717	1435774	213723	153839	5333	0.575224	Dista	-2.10118	4.43357
Wnt_beads_H3K4me3_scSET-seq_4_F3	TAATCTTAAATGAGCG	Proximal	H3K4me3	138730	35344	7562	3831	764	1042774	62399	40854	3749	0.480994	Filtered	Filtered	Filtered
Wnt_beads_H3K4me3_scSET-seq_4_F4	TAATCTTAGGAATCTC	Distal	H3K4me3	211221	56503	13605	6887	862	1048310	161723	107009	4395	0.627628	Filtered	Filtered	Filtered
Wnt_beads_H3K4me3_scSET-seq_4_F5	TAATCTTATTCTGAAT	Proximal	H3K4me3	861063	323356	88092	44291	2206	1387504	323081	246002	4847	0.530462	Mix	0.99354	-3.50171
Wnt_beads_H3K4me3_scSET-seq_4_F6	TAATCTTAACGAATTC	Distal	H3K4me3	4026940	382155	100652	50657	2309	1451306	95561	66423	5806	0.487963	Mix	1.688	-3.74898
Wnt_beads_H3K4me3_scSET-seq_4_F7	TAATCTTAAGCTTCAG	Proximal	H3K4me3	759168	251232	78367	39429	1975	1279794	201649	164236	3157	0.260031	Proxi	-1.4196	-2.07071
Wnt_beads_H3K4me3_scSET-seq_4_F8	TAATCTTAGCGCATTA	Distal	H3K4me3	467220	172579	47064	23663	1443	1192326	390193	330008	6124	0.132216	Mix	0.402816	-4.00001
Wnt_beads_H3K4me3_scSET-seq_4_G1	CAGGACGTCGAGTAAT	Proximal	H3K4me3	184399	64648	14252	7200	930	1006130	89980	65652	6267	0.452353	Filtered	Filtered	Filtered
Wnt_beads_H3K4me3_scSET-seq_4_G2	CAGGACGTTCTCCGGA	Distal	H3K4me3	167880	61106	18785	9447	938	1068254	233321	171746	5769	0.502135	Filtered	Filtered	Filtered
Wnt_beads_H3K4me3_scSET-seq_4_G3	CAGGACGTAATGAGCG	Proximal	H3K4me3	70865	21443	8078	4061	518	1217250	200845	155371	3761	0.555414	Filtered	Filtered	Filtered
Wnt_beads_H3K4me3_scSET-seq_4_G4	CAGGACGTGGAATCTC	Distal	H3K4me3	121506	32587	14339	7193	622	766634	133123	93969	4134	0.528667	Filtered	Filtered	Filtered
Wnt_beads_H3K4me3_scSET-seq_4_G5	CAGGACGTTTCTGAAT	Proximal	H3K4me3	490026	173231	57907	29104	1659	667192	94983	64020	3599	0.655131	Mix	1.88486	-3.59269
Wnt_beads_H3K4me3_scSET-seq_4_G6	CAGGACGTACGAATTC	Distal	H3K4me3	389360	135476	40592	20417	1514	707124	92565	57805	3697	0.65804	Proxi	-1.53319	-3.20613
Wnt_beads_H3K4me3_scSET-seq_4_G7	CAGGACGTAGCTTCAG	Proximal	H3K4me3	345347	108981	36228	18199	1347	682160	60064	44720	1884	0.201035	Mix	-1.79731	-3.09584
Wnt_beads_H3K4me3_scSET-seq_4_G8	CAGGACGTGCGCATTA	Distal	H3K4me3	231743	77507	24115	12106	991	891152	132981	112022	2767	0.360545	Filtered	Filtered	Filtered
Wnt_beads_H3K4me3_scSET-seq_4_H1	GTACTGACCGAGTAAT	Proximal	H3K4me3	325843	96065	19859	10031	1377	1342392	126221	87283	9455	0.469344	Mix	1.69888	-3.26178
Wnt_beads_H3K4me3_scSET-seq_4_H2	GTACTGACTCTCCGGA	Distal	H3K4me3	240722	76540	18592	9375	1214	1216812	176845	136061	3414	0.614448	Mix	2.10466	1.01116
Wnt_beads_H3K4me3_scSET-seq_4_H3	GTACTGACAATGAGCG	Proximal	H3K4me3	163423	30876	11517	5788	795	1490956	147585	114618	4065	0.639922	Filtered	Filtered	Filtered
Wnt_beads_H3K4me3_scSET-seq_4_H4	GTACTGACGGAATCTC	Distal	H3K4me3	138826	35578	10255	5164	828	2342940	151332	102787	4861	0.592025	Filtered	Filtered	Filtered
Wnt_beads_H3K4me3_scSET-seq_4_H5	GTACTGACTTCTGAAT	Proximal	H3K4me3	643763	219479	64895	32658	1757	1429302	320227	229860	6024	0.609079	Mix	1.53033	-3.30012
Wnt_beads_H3K4me3_scSET-seq_4_H6	GTACTGACACGAATTC	Distal	H3K4me3	796849	290340	110860	55630	2093	1111734	163864	118167	4529	0.567718	Mix	1.14503	-4.16839
Wnt_beads_H3K4me3_scSET-seq_4_H7	GTACTGACAGCTTCAG	Proximal	H3K4me3	3144243	832911	300659	151118	2665	988682	189122	160103	2619	0.169529	Mix	2.22062	-2.61491
Wnt_beads_H3K4me3_scSET-seq_4_H8	GTACTGACGCGCATTA	Distal	H3K4me3	496249	173625	56775	28503	1436	673088	115107	98339	3480	0.25301	Mix	4.0766	-0.168128
Wnt_beads_H3K4me3_scSET-seq_5_A1	TATAGCCTCGAGTAAT	Proximal	H3K4me3	4605833	1422296	891569	446126	5464	3522946	475979	397118	2497	0.444576	Filtered	Filtered	Filtered
Wnt_beads_H3K4me3_scSET-seq_5_A2	TATAGCCTTCTCCGGA	Distal	H3K4me3	2368837	908326	533817	267127	5236	3734056	60643	38114	3281	0.463997	Filtered	Filtered	Filtered
Wnt_beads_H3K4me3_scSET-seq_5_A3	TATAGCCTAATGAGCG	Proximal	H3K4me3	1041674	434345	257087	128674	3959	3169074	913762	753495	2466	0.575419	Dista	-1.86032	0.985407
Wnt_beads_H3K4me3_scSET-seq_5_A4	TATAGCCTGGAATCTC	Distal	H3K4me3	1185363	520869	310057	155188	4097	2458440	367665	299660	3551	0.434341	Dista	-1.69377	3.33139
Wnt_beads_H3K4me3_scSET-seq_5_A5	TATAGCCTTTCTGAAT	Proximal	H3K4me3	1197152	325829	161324	80782	3820	5073162	1325718	1095253	6328	0.323712	Proxi	-3.50584	0.0855657
Wnt_beads_H3K4me3_scSET-seq_5_A6	TATAGCCTACGAATTC	Distal	H3K4me3	1545566	280004	151817	76017	3294	3273284	34233	21805	1539	0.601646	Dista	1.01508	1.13259
Wnt_beads_H3K4me3_scSET-seq_5_B1	ATAGAGGCCGAGTAAT	Proximal	H3K4me3	2064285	1083218	688115	344188	3902	2378144	461240	358821	2596	0.288685	Dista	-2.52276	2.12599
Wnt_beads_H3K4me3_scSET-seq_5_B2	ATAGAGGCTCTCCGGA	Distal	H3K4me3	1126241	349940	206068	103133	3303	2752780	444888	318874	6115	0.396595	Dista	-0.268605	3.48712
Wnt_beads_H3K4me3_scSET-seq_5_B3	ATAGAGGCAATGAGCG	Proximal	H3K4me3	610495	191862	115691	57879	2464	579204	66710	48471	1320	0.648352	Proxi	-2.98905	-1.71884
Wnt_beads_H3K4me3_scSET-seq_5_B4	ATAGAGGCGGAATCTC	Distal	H3K4me3	948664	339633	200633	100370	3062	792756	57626	35859	585	0.194982	Dista	0.360114	2.67665
Wnt_beads_H3K4me3_scSET-seq_5_B5	ATAGAGGCTTCTGAAT	Proximal	H3K4me3	853966	279048	158493	79349	2584	1921074	47493	29969	2170	0.117158	Dista	-0.964583	1.37909
Wnt_beads_H3K4me3_scSET-seq_5_B6	ATAGAGGCACGAATTC	Distal	H3K4me3	810519	266722	146112	73154	2442	1457076	65151	46291	943	0.651943	Dista	-0.139755	3.14837
Wnt_beads_H3K4me3_scSET-seq_5_C1	CCTATCCTCGAGTAAT	Proximal	H3K4me3	1161403	391024	238902	119585	3619	980528	42800	20535	2863	0.637065	Proxi	-1.6835	0.691341
Wnt_beads_H3K4me3_scSET-seq_5_C2	CCTATCCTTCTCCGGA	Distal	H3K4me3	954664	279045	164181	82143	3145	4849054	877660	730583	7596	0.258898	Dista	0.122441	2.82207
Wnt_beads_H3K4me3_scSET-seq_5_C3	CCTATCCTAATGAGCG	Proximal	H3K4me3	1042264	311228	191718	96001	2488	1553118	216535	172418	1724	0.118694	Dista	-0.405525	2.01046
Wnt_beads_H3K4me3_scSET-seq_5_C4	CCTATCCTGGAATCTC	Distal	H3K4me3	883577	309048	186004	93140	2911	2724248	393016	324167	2954	0.408207	Dista	-1.4775	2.45459
Wnt_beads_H3K4me3_scSET-seq_5_C5	CCTATCCTTTCTGAAT	Proximal	H3K4me3	967670	231325	132492	66330	2462	5426154	624571	507239	2619	0.496907	Proxi	-2.82763	0.629108
Wnt_beads_H3K4me3_scSET-seq_5_C6	CCTATCCTACGAATTC	Distal	H3K4me3	659100	148648	81296	40730	2060	2887016	587224	453546	7156	0.408301	Mix	0.742297	0.649346
Wnt_beads_H3K4me3_scSET-seq_5_D1	GGCTCTGACGAGTAAT	Proximal	H3K4me3	2937745	347887	202414	101394	3768	1373176	31839	14230	1588	0.778661	Proxi	-2.88114	0.276987
Wnt_beads_H3K4me3_scSET-seq_5_D2	GGCTCTGATCTCCGGA	Distal	H3K4me3	1396465	506714	318325	159336	3381	2140506	33183	19616	2748	0.590124	Dista	-1.97903	4.0823
Wnt_beads_H3K4me3_scSET-seq_5_D3	GGCTCTGAAATGAGCG	Proximal	H3K4me3	899231	208423	123767	61959	2577	1495934	213316	159605	2135	0.606086	Proxi	-2.90898	-1.90595
Wnt_beads_H3K4me3_scSET-seq_5_D4	GGCTCTGAGGAATCTC	Distal	H3K4me3	1034265	267245	160709	80511	3152	2553538	290334	245772	3146	0.103857	Mix	1.5314	2.39395
Wnt_beads_H3K4me3_scSET-seq_5_D5	GGCTCTGATTCTGAAT	Proximal	H3K4me3	698057	225676	126052	63151	2573	2799346	407757	317628	1978	0.383339	Proxi	-0.635246	-0.122526
Wnt_beads_H3K4me3_scSET-seq_5_D6	GGCTCTGAACGAATTC	Distal	H3K4me3	661338	165464	96649	48537	2397	3679786	511927	444949	9461	0.175538	Dista	1.14384	2.78076
Wnt_beads_H3K4me3_scSET-seq_5_E1	AGGCGAAGCGAGTAAT	Proximal	H3K4me3	978203	383440	227694	113968	3256	1001134	230566	209360	1780	0.528941	Mix	-0.591565	1.51411
Wnt_beads_H3K4me3_scSET-seq_5_E2	AGGCGAAGTCTCCGGA	Distal	H3K4me3	961264	392147	237888	119038	2938	1039330	41082	36504	3220	0.439902	Dista	-1.75983	3.94986
Wnt_beads_H3K4me3_scSET-seq_5_E3	AGGCGAAGAATGAGCG	Proximal	H3K4me3	878822	322019	190402	95304	2482	349542	14765	14472	407	0.232432	Proxi	-1.58983	-2.66589
Wnt_beads_H3K4me3_scSET-seq_5_E4	AGGCGAAGGGAATCTC	Distal	H3K4me3	976859	382901	225316	112797	2965	739966	27201	18462	1183	0.703955	Dista	-1.29808	4.52563
Wnt_beads_H3K4me3_scSET-seq_5_E5	AGGCGAAGTTCTGAAT	Proximal	H3K4me3	552925	122936	63742	32044	2304	1936884	327073	232225	4273	0.485088	Proxi	-1.11596	-1.82263
Wnt_beads_H3K4me3_scSET-seq_5_E6	AGGCGAAGACGAATTC	Distal	H3K4me3	424750	103306	52228	26196	2000	1626254	365406	288466	1119	0.25423	Dista	-0.829636	5.08168
Wnt_beads_H3K4me3_scSET-seq_5_F1	TAATCTTACGAGTAAT	Proximal	H3K4me3	2136911	793000	477713	239008	4224	2039158	261690	205182	1332	0.52892	Proxi	-4.46353	-1.34826
Wnt_beads_H3K4me3_scSET-seq_5_F2	TAATCTTATCTCCGGA	Distal	H3K4me3	1381564	642326	374833	187574	3740	3006652	290577	237795	2327	0.507401	Dista	-1.67071	4.0515
Wnt_beads_H3K4me3_scSET-seq_5_F3	TAATCTTAAATGAGCG	Proximal	H3K4me3	973800	363083	209043	104583	2706	2125328	716409	557115	8415	0.359732	Dista	-0.327674	1.21052
Wnt_beads_H3K4me3_scSET-seq_5_F4	TAATCTTAGGAATCTC	Distal	H3K4me3	1030868	340064	204993	102593	3577	1424484	28510	24755	3565	0.16146	Dista	-1.89299	4.61827
Wnt_beads_H3K4me3_scSET-seq_5_F5	TAATCTTATTCTGAAT	Proximal	H3K4me3	963149	306248	170412	85294	2872	1853104	32923	17743	1943	0.628834	Proxi	-3.19575	-1.63213
Wnt_beads_H3K4me3_scSET-seq_5_F6	TAATCTTAACGAATTC	Distal	H3K4me3	777157	182908	91455	45787	2521	1184566	45651	38003	660	0.184937	Mix	1.71059	2.85819
Wnt_beads_H3K4me3_scSET-seq_5_G1	CAGGACGTCGAGTAAT	Proximal	H3K4me3	1052766	283187	170809	85451	2604	1653450	498595	436123	4321	0.272842	Proxi	-4.12719	-1.1936
Wnt_beads_H3K4me3_scSET-seq_5_G2	CAGGACGTTCTCCGGA	Distal	H3K4me3	1078884	337295	198189	99210	2240	1738224	34550	24008	1805	0.600683	Dista	-1.56807	5.01249
Wnt_beads_H3K4me3_scSET-seq_5_G3	CAGGACGTAATGAGCG	Proximal	H3K4me3	476901	150846	88359	44214	1584	940248	240267	202413	487	0.188564	Mix	1.68881	-0.0952243
Wnt_beads_H3K4me3_scSET-seq_5_G4	CAGGACGTGGAATCTC	Distal	H3K4me3	648839	208425	133856	66970	2044	1531762	332381	291643	1136	0.676509	Dista	-0.969197	2.19849
Wnt_beads_H3K4me3_scSET-seq_5_G5	CAGGACGTTTCTGAAT	Proximal	H3K4me3	379094	119670	62298	31188	1797	1742256	234130	179173	4334	0.0680519	Mix	1.87511	-1.01353
Wnt_beads_H3K4me3_scSET-seq_5_G6	CAGGACGTACGAATTC	Distal	H3K4me3	411853	97201	52057	26056	1521	969850	28177	14963	1941	0.0995976	Proxi	-2.25618	-3.1
Wnt_beads_H3K4me3_scSET-seq_5_H1	GTACTGACCGAGTAAT	Proximal	H3K4me3	1232534	388536	235055	117699	3153	1033224	74233	46077	1933	0.6219	Dista	-1.6749	1.90427
Wnt_beads_H3K4me3_scSET-seq_5_H2	GTACTGACTCTCCGGA	Distal	H3K4me3	1094392	433975	239510	119825	2816	3807594	2407229	1949350	14394	0.305134	Dista	-1.17582	4.9372
Wnt_beads_H3K4me3_scSET-seq_5_H3	GTACTGACAATGAGCG	Proximal	H3K4me3	630424	260584	156262	78185	2169	1464364	316332	291247	1730	0.465797	Proxi	-2.21089	0.924968
Wnt_beads_H3K4me3_scSET-seq_5_H4	GTACTGACGGAATCTC	Distal	H3K4me3	1007879	393921	229673	114962	2951	2838986	919565	812728	4440	0.140324	Dista	0.562785	2.67046
Wnt_beads_H3K4me3_scSET-seq_5_H5	GTACTGACTTCTGAAT	Proximal	H3K4me3	492670	133655	75446	37865	2489	9049900	995689	839239	13819	0.142784	Proxi	-3.1694	-1.62071
Wnt_beads_H3K4me3_scSET-seq_5_H6	GTACTGACACGAATTC	Distal	H3K4me3	448588	156038	90345	45215	2065	12472110	439121	349838	2251	0.225855	Mix	0.202535	-0.136894
Wnt_beads_H3K4me3_scSET-seq_6_A1	TATAGCCTCGAGTAAT	Proximal	H3K4me3	231628674	5629059	3414096	1708103	10426	1437746	291646	186342	23356	0.462225	Filtered	Filtered	Filtered
Wnt_beads_H3K4me3_scSET-seq_6_A2	TATAGCCTTCTCCGGA	Distal	H3K4me3	11425009	6871811	4148750	2075526	9642	2342680	167531	86798	21814	0.530102	Filtered	Filtered	Filtered
Wnt_beads_H3K4me3_scSET-seq_6_A3	TATAGCCTAATGAGCG	Proximal	H3K4me3	5426808	2965866	1854913	928073	7877	2672	246	77	49	0.347305	Filtered	Filtered	Filtered
Wnt_beads_H3K4me3_scSET-seq_6_A4	TATAGCCTGGAATCTC	Distal	H3K4me3	6047485	2767283	1720614	860938	8491	804	185	102	51	0.507692	Filtered	Filtered	Filtered
Wnt_beads_H3K4me3_scSET-seq_6_A5	TATAGCCTTTCTGAAT	Proximal	H3K4me3	6215365	1744377	784052	392585	8393	2736	19	19	11	0	Filtered	Filtered	Filtered
Wnt_beads_H3K4me3_scSET-seq_6_A6	TATAGCCTACGAATTC	Distal	H3K4me3	4587933	1103485	476219	238505	7854	52	9	6	6	0.222222	Filtered	Filtered	Filtered
Wnt_beads_H3K4me3_scSET-seq_6_A7	TATAGCCTAGCTTCAG	Proximal	H3K4me3	4001588	1077756	440662	220625	7059	900	85	52	31	0.507042	Filtered	Filtered	Filtered
Wnt_beads_H3K4me3_scSET-seq_6_A8	TATAGCCTGCGCATTA	Distal	H3K4me3	2870375	802508	331613	166028	6358	58	5	3	2	0.6	Filtered	Filtered	Filtered
Wnt_beads_H3K4me3_scSET-seq_6_B1	ATAGAGGCCGAGTAAT	Proximal	H3K4me3	7156205	2763685	1718357	859641	8770	7533062	1869196	1593754	48677	0.311587	Filtered	Filtered	Filtered
Wnt_beads_H3K4me3_scSET-seq_6_B2	ATAGAGGCTCTCCGGA	Distal	H3K4me3	2717848	1793849	1118145	559480	7654	3657444	1847985	1558628	39165	0.401585	Filtered	Filtered	Filtered
Wnt_beads_H3K4me3_scSET-seq_6_B3	ATAGAGGCAATGAGCG	Proximal	H3K4me3	1639587	997364	609078	304677	5913	4078	2111	1173	79	0.314685	Filtered	Filtered	Filtered
Wnt_beads_H3K4me3_scSET-seq_6_B4	ATAGAGGCGGAATCTC	Distal	H3K4me3	1695173	1057177	608604	304417	6878	16452	8881	7127	139	0.278626	Filtered	Filtered	Filtered
Wnt_beads_H3K4me3_scSET-seq_6_B5	ATAGAGGCTTCTGAAT	Proximal	H3K4me3	1363295	611023	256114	128252	6098	2350	222	213	139	0.115646	Filtered	Filtered	Filtered
Wnt_beads_H3K4me3_scSET-seq_6_B6	ATAGAGGCACGAATTC	Distal	H3K4me3	1786242	783397	337446	168998	5922	240	32	29	23	0.12	Filtered	Filtered	Filtered
Wnt_beads_H3K4me3_scSET-seq_6_B7	ATAGAGGCAGCTTCAG	Proximal	H3K4me3	1120441	483608	226074	113157	4863	5030	1112	1081	63	0.353535	Proxi	-2.21574	-1.44708
Wnt_beads_H3K4me3_scSET-seq_6_B8	ATAGAGGCGCGCATTA	Distal	H3K4me3	784441	279844	124065	62110	4187	236	74	67	47	0.196429	Proxi	-3.33347	-3.14651
Wnt_beads_H3K4me3_scSET-seq_6_C1	CCTATCCTCGAGTAAT	Proximal	H3K4me3	7008430	3083235	1848246	924687	8189	3837868	1426839	1194048	44971	0.3493	Filtered	Filtered	Filtered
Wnt_beads_H3K4me3_scSET-seq_6_C2	CCTATCCTTCTCCGGA	Distal	H3K4me3	4418946	3062711	1845509	923364	7240	4600080	2590256	2269926	63524	0.332202	Filtered	Filtered	Filtered
Wnt_beads_H3K4me3_scSET-seq_6_C3	CCTATCCTAATGAGCG	Proximal	H3K4me3	1389779	889604	538131	269199	5195	10536	3847	3705	86	0.366667	Filtered	Filtered	Filtered
Wnt_beads_H3K4me3_scSET-seq_6_C4	CCTATCCTGGAATCTC	Distal	H3K4me3	2919489	1632242	993911	497344	6331	7338	2367	780	123	0.449838	Filtered	Filtered	Filtered
Wnt_beads_H3K4me3_scSET-seq_6_C5	CCTATCCTTTCTGAAT	Proximal	H3K4me3	1569647	709725	315552	157991	6066	2474	99	97	79	0.0740741	Filtered	Filtered	Filtered
Wnt_beads_H3K4me3_scSET-seq_6_C6	CCTATCCTACGAATTC	Distal	H3K4me3	1627536	713979	301737	151098	5682	416	56	54	29	0.171429	Filtered	Filtered	Filtered
Wnt_beads_H3K4me3_scSET-seq_6_C7	CCTATCCTAGCTTCAG	Proximal	H3K4me3	1297158	627763	287760	144044	4930	7098	4034	3930	51	0.354167	Mix	0.681314	1.62006
Wnt_beads_H3K4me3_scSET-seq_6_C8	CCTATCCTGCGCATTA	Distal	H3K4me3	782738	357955	166536	83379	4166	244	71	69	59	0.121212	Mix	2.22549	2.78404
Wnt_beads_H3K4me3_scSET-seq_6_D1	GGCTCTGACGAGTAAT	Proximal	H3K4me3	8100545	3692626	2235439	1118291	8500	6441636	1993267	1679458	50783	0.423647	Filtered	Filtered	Filtered
Wnt_beads_H3K4me3_scSET-seq_6_D2	GGCTCTGATCTCCGGA	Distal	H3K4me3	2655963	1746442	960872	480747	7311	4737078	1961335	1584102	54666	0.421255	Filtered	Filtered	Filtered
Wnt_beads_H3K4me3_scSET-seq_6_D3	GGCTCTGAAATGAGCG	Proximal	H3K4me3	2197697	1529883	955356	477923	5797	14702	7167	5027	95	0.514151	Filtered	Filtered	Filtered
Wnt_beads_H3K4me3_scSET-seq_6_D4	GGCTCTGAGGAATCTC	Distal	H3K4me3	3090831	2129275	1321772	661245	6755	14644	4550	4385	614	0.214018	Filtered	Filtered	Filtered
Wnt_beads_H3K4me3_scSET-seq_6_D5	GGCTCTGATTCTGAAT	Proximal	H3K4me3	1781892	860096	390817	195627	6271	2104	219	215	136	0.028777	Filtered	Filtered	Filtered
Wnt_beads_H3K4me3_scSET-seq_6_D6	GGCTCTGAACGAATTC	Distal	H3K4me3	1539766	703729	314108	157254	6052	734	42	40	27	0.233333	Filtered	Filtered	Filtered
Wnt_beads_H3K4me3_scSET-seq_6_D7	GGCTCTGAAGCTTCAG	Proximal	H3K4me3	1276799	601805	283263	141815	5161	5214	2703	2635	63	0.433824	Filtered	Filtered	Filtered
Wnt_beads_H3K4me3_scSET-seq_6_D8	GGCTCTGAGCGCATTA	Distal	H3K4me3	997944	447763	203252	101719	4526	1682	98	95	58	0.19697	Proxi	-3.28659	-0.612057
Wnt_beads_H3K4me3_scSET-seq_6_E1	AGGCGAAGCGAGTAAT	Proximal	H3K4me3	4414718	1331692	812695	406586	7739	2625696	555747	423729	23760	0.517138	Filtered	Filtered	Filtered
Wnt_beads_H3K4me3_scSET-seq_6_E2	AGGCGAAGTCTCCGGA	Distal	H3K4me3	1702549	1018541	551162	275766	6522	1746940	654896	529386	28112	0.489904	Filtered	Filtered	Filtered
Wnt_beads_H3K4me3_scSET-seq_6_E3	AGGCGAAGAATGAGCG	Proximal	H3K4me3	620973	165030	94762	47413	4649	4634	1808	1755	44	0.504762	Proxi	-4.34609	-0.0989978
Wnt_beads_H3K4me3_scSET-seq_6_E4	AGGCGAAGGGAATCTC	Distal	H3K4me3	639577	269942	157118	78621	5766	9506	327	169	72	0.538071	Filtered	Filtered	Filtered
Wnt_beads_H3K4me3_scSET-seq_6_E5	AGGCGAAGTTCTGAAT	Proximal	H3K4me3	1018243	458974	204330	102317	4787	922	40	38	28	0	Proxi	-1.96069	-1.60277
Wnt_beads_H3K4me3_scSET-seq_6_E6	AGGCGAAGACGAATTC	Distal	H3K4me3	1307231	598841	258205	129252	4546	2432	15	8	7	0.5	Mix	3.7073	0.708636
Wnt_beads_H3K4me3_scSET-seq_6_E7	AGGCGAAGAGCTTCAG	Proximal	H3K4me3	887326	417263	199415	99846	3877	244	96	59	33	0.269231	Mix	0.0592809	-2.96509
Wnt_beads_H3K4me3_scSET-seq_6_E8	AGGCGAAGGCGCATTA	Distal	H3K4me3	816877	392951	179048	89623	3326	208	19	17	13	0	Proxi	-2.23173	-0.458586
Wnt_beads_H3K4me3_scSET-seq_6_F1	TAATCTTACGAGTAAT	Proximal	H3K4me3	5900326	2206758	1203636	602168	8430	2802100	1320098	1117143	39105	0.42284	Filtered	Filtered	Filtered
Wnt_beads_H3K4me3_scSET-seq_6_F2	TAATCTTATCTCCGGA	Distal	H3K4me3	2807645	1751514	964445	482561	7219	4404568	186545	112898	20457	0.535527	Filtered	Filtered	Filtered
Wnt_beads_H3K4me3_scSET-seq_6_F3	TAATCTTAAATGAGCG	Proximal	H3K4me3	1077744	593653	354810	177532	5282	1032	297	233	96	0.365854	Filtered	Filtered	Filtered
Wnt_beads_H3K4me3_scSET-seq_6_F4	TAATCTTAGGAATCTC	Distal	H3K4me3	3111170	2192760	1322456	661579	6864	5070	3961	3838	105	0.360976	Filtered	Filtered	Filtered
Wnt_beads_H3K4me3_scSET-seq_6_F5	TAATCTTATTCTGAAT	Proximal	H3K4me3	1501250	657224	286342	143379	5691	3628	84	80	64	0.0434783	Filtered	Filtered	Filtered
Wnt_beads_H3K4me3_scSET-seq_6_F6	TAATCTTAACGAATTC	Distal	H3K4me3	1971780	788974	342024	171212	5500	172	14	14	11	0.0833333	Filtered	Filtered	Filtered
Wnt_beads_H3K4me3_scSET-seq_6_F7	TAATCTTAAGCTTCAG	Proximal	H3K4me3	1453717	595269	245620	122977	4674	3092	135	56	42	0.413043	Mix	1.501	1.49609
Wnt_beads_H3K4me3_scSET-seq_6_F8	TAATCTTAGCGCATTA	Distal	H3K4me3	1093783	458686	202470	101368	4133	160	23	15	15	0.26087	Mix	1.42072	-1.78119
Wnt_beads_H3K4me3_scSET-seq_6_G1	CAGGACGTCGAGTAAT	Proximal	H3K4me3	3026204	1313716	784537	392546	6258	3454140	1845069	1570494	39513	0.372041	Filtered	Filtered	Filtered
Wnt_beads_H3K4me3_scSET-seq_6_G2	CAGGACGTTCTCCGGA	Distal	H3K4me3	1076905	459078	273082	136627	4777	2509030	1248240	988646	39185	0.40036	Dista	-1.08484	4.28321
Wnt_beads_H3K4me3_scSET-seq_6_G3	CAGGACGTAATGAGCG	Proximal	H3K4me3	689233	392143	243617	121905	3503	2546	1316	1225	56	0.372263	Proxi	-2.64648	0.368056
Wnt_beads_H3K4me3_scSET-seq_6_G4	CAGGACGTGGAATCTC	Distal	H3K4me3	1366058	714050	445288	222816	4510	2180	726	655	121	0.401786	Proxi	-2.82093	-0.46149
Wnt_beads_H3K4me3_scSET-seq_6_G5	CAGGACGTTTCTGAAT	Proximal	H3K4me3	702717	271274	105470	52825	3993	528	213	211	141	0.0704225	Mix	1.40841	-0.553173
Wnt_beads_H3K4me3_scSET-seq_6_G6	CAGGACGTACGAATTC	Distal	H3K4me3	1143317	465404	222289	111255	3782	130	57	55	20	0.173913	Mix	0.360929	0.233453
Wnt_beads_H3K4me3_scSET-seq_6_G7	CAGGACGTAGCTTCAG	Proximal	H3K4me3	636444	280635	123136	61622	3087	1336	1087	883	235	0.112782	Proxi	-3.13304	-3.1945
Wnt_beads_H3K4me3_scSET-seq_6_G8	CAGGACGTGCGCATTA	Distal	H3K4me3	549981	249630	109718	54934	2743	130	37	31	26	0	Mix	2.81842	1.23351
Wnt_beads_H3K4me3_scSET-seq_6_H1	GTACTGACCGAGTAAT	Proximal	H3K4me3	4591600	2117847	1299292	650087	7234	6538158	651909	484950	26897	0.479567	Filtered	Filtered	Filtered
Wnt_beads_H3K4me3_scSET-seq_6_H2	GTACTGACTCTCCGGA	Distal	H3K4me3	2258491	1502926	908023	454258	6137	3579518	1629427	1368468	35032	0.364564	Filtered	Filtered	Filtered
Wnt_beads_H3K4me3_scSET-seq_6_H3	GTACTGACAATGAGCG	Proximal	H3K4me3	976254	534527	315315	157773	4400	8506	661	617	44	0.354839	Proxi	-3.59228	-2.40697
Wnt_beads_H3K4me3_scSET-seq_6_H4	GTACTGACGGAATCTC	Distal	H3K4me3	4228270	1885813	1183352	592052	5968	5004	1030	364	45	0.552448	Filtered	Filtered	Filtered
Wnt_beads_H3K4me3_scSET-seq_6_H5	GTACTGACTTCTGAAT	Proximal	H3K4me3	1824287	1013707	520722	260647	5525	2342	73	69	48	0.037037	Filtered	Filtered	Filtered
Wnt_beads_H3K4me3_scSET-seq_6_H6	GTACTGACACGAATTC	Distal	H3K4me3	1195648	548645	234298	117327	5142	186	35	33	14	0.25	Filtered	Filtered	Filtered
Wnt_beads_H3K4me3_scSET-seq_6_H7	GTACTGACAGCTTCAG	Proximal	H3K4me3	1025936	528722	253278	126752	4196	1840	112	80	41	0.457143	Mix	1.0953	0.435121
Wnt_beads_H3K4me3_scSET-seq_6_H8	GTACTGACGCGCATTA	Distal	H3K4me3	887044	444004	204366	102283	3831	2084	30	30	29	0.0357143	Mix	0.88967	-1.34522
