# Supplementary material for: Joint single-cell multiomic analysis in Wnt3a induced asymmetric stem cell division
Source: Nat Commun. 2021 Oct 12;12:5941. doi: 10.1038/s41467-021-26203-0 (PMC8511096; doi:10.1038/s41467-021-26203-0)
Supplement: Supplementary file 7 — Dataset 4 [file 41467_2021_26203_MOESM7_ESM.xlsx]

## Sheet: Sheet1
Mix cluster marker					Proxi cluster marker					Dista cluster marker
P_value	Marker	Comparision	Epi		P_value	Marker	Comparision	Epi		P_value	Marker	Comparision	Epi
7.2e-05	Aebp2	Mix_Proxi	H3K4me3		4.2e-14	Ftl1	Mix_Proxi	H3K4me3		0.0028	Rps4x	Mix_Proxi	H3K4me3
1.2e-10	Aebp2	Mix_Dista	H3K4me3		5.9e-13	Ftl1	Mix_Dista	H3K4me3		6.2e-07	Rps4x	Mix_Dista	H3K4me3
0.0046	Aebp2	Proxi_Dista	H3K4me3		0.76	Ftl1	Proxi_Dista	H3K4me3		0.015	Rps4x	Proxi_Dista	H3K4me3
2.3e-11	Aebp2	Mix_Proxi	H3K27me3		5.2e-06	Ftl1	Mix_Proxi	H3K27me3		0.00032	Rps4x	Mix_Proxi	H3K27me3
p<2.22E-16	Aebp2	Mix_Dista	H3K27me3		4.3e-13	Ftl1	Mix_Dista	H3K27me3		5.8e-08	Rps4x	Mix_Dista	H3K27me3
0.68	Aebp2	Proxi_Dista	H3K27me3		0.64	Ftl1	Proxi_Dista	H3K27me3		0.22	Rps4x	Proxi_Dista	H3K27me3
7.7e-08	Peak1	Mix_Proxi	H3K4me3		0.00092	Rpl10a	Mix_Proxi	H3K4me3		0.69	Ndufb10	Mix_Proxi	H3K4me3
2.4e-14	Peak1	Mix_Dista	H3K4me3		0.0019	Rpl10a	Mix_Dista	H3K4me3		7.2e-05	Ndufb10	Mix_Dista	H3K4me3
0.22	Peak1	Proxi_Dista	H3K4me3		0.79	Rpl10a	Proxi_Dista	H3K4me3		8.6e-05	Ndufb10	Proxi_Dista	H3K4me3
p=0.0001	Peak1	Mix_Proxi	H3K27me3		0.0017	Rpl10a	Mix_Proxi	H3K27me3		0.018	Ndufb10	Mix_Proxi	H3K27me3
2.4e-07	Peak1	Mix_Dista	H3K27me3		0.046	Rpl10a	Mix_Dista	H3K27me3		1.1e-06	Ndufb10	Mix_Dista	H3K27me3
0.41	Peak1	Proxi_Dista	H3K27me3		0.13	Rpl10a	Proxi_Dista	H3K27me3		0.078	Ndufb10	Proxi_Dista	H3K27me3
0.018	Ywhae	Mix_Proxi	H3K4me3		0.00021	Rnf7	Mix_Proxi	H3K4me3		0.011	Rpl37	Mix_Proxi	H3K4me3
3.5e-06	Ywhae	Mix_Dista	H3K4me3		0.82	Rnf7	Mix_Dista	H3K4me3		1.7e-05	Rpl37	Mix_Dista	H3K4me3
0.013	Ywhae	Proxi_Dista	H3K4me3		0.0037	Rnf7	Proxi_Dista	H3K4me3		0.049	Rpl37	Proxi_Dista	H3K4me3
0.0011	Ywhae	Mix_Proxi	H3K27me3		0.0048	Rnf7	Mix_Proxi	H3K27me3		0.0099	Rpl37	Mix_Proxi	H3K27me3
0.34	Ywhae	Mix_Dista	H3K27me3		0.01	Rnf7	Mix_Dista	H3K27me3		0.0045	Rpl37	Mix_Dista	H3K27me3
0.82	Ywhae	Proxi_Dista	H3K27me3		0.00037	Rnf7	Proxi_Dista	H3K27me3		0.71	Rpl37	Proxi_Dista	H3K27me3
