# Supplementary material for: Joint single-cell multiomic analysis in Wnt3a induced asymmetric stem cell division
Source: Nat Commun. 2021 Oct 12;12:5941. doi: 10.1038/s41467-021-26203-0 (PMC8511096; doi:10.1038/s41467-021-26203-0)
Supplement: Supplementary file 8 — Dataset 5 [file 41467_2021_26203_MOESM8_ESM.xlsx]

## Sheet: K4me3_cor
Supplemental Table S2. Correlations and p values among WCGNA modules clusterd from H3K27me3 and H3K4me3 scSET-seqs.
	ME94	ME129	ME128	ME55	ME112	ME145	ME157	ME125	ME137	ME153	ME136	ME140	ME150	ME152	ME119	ME139	ME159	ME116	ME7	ME97	ME35	ME134	ME151	ME144	ME155	ME154	ME158	ME107	ME126	ME65	ME113	ME121	ME127	ME102	ME130	ME148	ME5	ME23	ME122	ME124	ME24	ME64	ME93	ME78	ME156	ME118	ME101	ME75	ME142
ME1	-0.0227358	-0.0610573	-0.0218515	-0.053917	-0.0514871	-0.0226762	-0.0381443	-0.0532556	-0.0440179	-0.0305429	0.00401663	-0.0362016	-0.0175624	0.122974	-0.0337114	-0.0711537	-0.0580345	-0.0607632	-0.0102461	-0.0693756	-0.0562107	-0.0100734	0.131153	-0.0365626	-0.041962	-0.0500581	0.00613336	-0.0672306	-0.0619349	-0.0570588	-0.0498974	-0.043381	-0.027612	-0.0451228	-0.0104288	0.0864846	0.0967046	-0.0627676	0.169135	-0.0321486	-0.0401716	-0.0695713	0.13587	0.0606263	0.0303799	-0.0104959	-0.0147758	0.00747998	-0.00523917
ME32	0.146187	0.00900464	-0.0486952	-0.0766384	-0.0847054	-0.0507142	-0.0449807	0.113698	0.132353	0.110803	-0.0254922	-0.0544122	-0.0339237	0.0657648	-0.0592594	-0.080445	-0.0476883	-0.0952761	-0.0320839	-0.0727634	-0.0636506	-0.042874	0.0955769	-0.0652615	-0.052803	-0.0396901	-0.0421747	-0.062099	-0.058179	-0.0431102	-0.0419683	-0.0503559	0.143537	-0.0508339	-0.0416189	0.0528569	0.0682958	-0.0490799	0.116155	-0.0499134	-0.0453462	-0.0779276	0.0981827	0.0188805	-0.0101314	-0.0534571	-0.034161	-0.0165488	-0.0188662
ME29	-0.0251178	-0.064891	-0.0209761	-0.059438	-0.0553217	-0.044802	-0.0278202	-0.0327388	-0.0510889	-0.0379737	-0.0286313	-0.0497377	-0.0474221	0.0840423	-0.0377367	-0.0695062	-0.058515	-0.0939294	-0.00293368	-0.0501353	-0.0519004	-0.0147842	0.102177	-0.0616638	-0.0377236	-0.0245199	-0.00798004	-0.065256	-0.0442311	-0.0641376	-0.057265	-0.0525056	-0.0447524	-0.0649594	-0.0438495	0.0624991	0.154622	0.155722	0.137991	-0.0467709	-0.033164	-0.0405343	0.115778	0.0350992	-0.0141657	-0.0260963	-0.0212735	0.0194094	0.00706454
ME53	-0.0566689	-0.0311605	0.00310835	-0.0483786	0.00862196	-0.0499869	0.00743468	-0.0282268	-0.0929044	-0.0561103	0.080057	-0.0844649	-0.0936276	0.089462	0.0092576	-0.0756623	0.027592	-0.0864178	-0.0298098	-0.0482452	-0.0224007	-0.000897211	0.0643399	0.0358045	0.0421643	-0.0267022	-0.0934097	-0.0234372	0.0361128	0.0336065	0.00308169	-0.0570722	-0.123903	-0.136969	-0.0517252	0.0491311	0.0696964	-0.0277035	0.129606	-0.00598858	-0.108859	-0.0201963	0.100659	0.00977929	-0.00827817	0.028217	0.035906	0.0269029	-0.028351
ME54	-0.0389723	0.155369	-0.0594798	-0.0465164	-0.0437151	-0.0291412	-0.0474103	-0.0267699	-0.0413879	-0.0265167	-0.00394666	0.15974	0.163021	-0.0431023	-0.0316701	-0.0634533	-0.0486985	-0.0779551	-0.0553354	-0.0331805	-0.0638073	-0.0623057	-0.0454944	-0.0226072	-0.06313	-0.040511	-0.0341621	-0.0225689	-0.0117389	-0.0259666	-0.000972875	-0.0137194	0.0144304	0.186546	-0.00481799	-0.00803802	-0.0371651	-0.0381398	-0.0432899	-0.0262101	0.0310823	0.190334	0.03779	-0.0183987	-0.0117039	-0.0395438	0.0274148	0.00642118	-0.020762
ME12	-0.0140398	-0.0286166	-0.0376908	-0.0334196	-0.0109156	-0.0176346	-0.0273474	-0.0134542	-0.0218901	-0.0229403	-0.0343919	-0.0118718	-0.038023	-0.040031	-0.0190151	-0.0474766	-0.0178791	-0.0328828	-0.0145615	-0.00822878	-0.0258712	-0.022994	-0.0177062	-0.0214668	-0.035278	-0.00980242	-0.0109102	-0.00066301	0.00964519	0.00199618	0.0179007	0.00430899	-0.0117454	0.00102919	-0.00650441	-0.0125468	0.00771579	0.00989246	0.00712235	-0.0199927	0.081848	0.284759	0.00477514	0.00528779	-0.0201623	-0.0294548	0.0665252	0.0621799	-0.00632335
ME63	-0.0458271	-0.0727682	-0.0607738	-0.0814033	-0.0518983	-0.043327	-0.0665277	-0.0432809	-0.0412768	-0.0436494	-0.0636896	-0.0448697	-0.0427489	0.0594423	-0.0521866	-0.0628265	-0.053635	-0.0697617	0.00167439	-0.028117	-0.0757085	-0.049445	0.0800252	-0.0540986	-0.0633742	-0.0393469	-0.00596667	-0.0254757	-0.0227862	-0.0319136	-0.0104778	-0.00927525	-0.0388183	-0.0380739	-0.0321819	0.0477585	0.0985764	-0.00688596	0.150894	-0.048896	0.0401936	0.188594	0.105418	0.0329044	-0.016457	-0.0505851	0.0674446	0.0543696	-0.0326495
ME27	-0.0275837	-0.0305673	0.204645	-0.0358723	-0.0448186	-0.0416799	0.159094	-0.0169625	-0.0320366	-0.0279758	-0.0441749	-0.0133449	-0.0292594	0.148173	-0.0485976	-0.0345564	-0.0255538	-0.0645734	0.00935848	-0.0520936	0.115035	0.137753	0.156655	-0.0507797	-0.0396057	0.0268447	-0.00180254	-0.0730074	-0.0329554	-0.0626475	-0.0324476	-0.0672443	0.00260397	-0.00311036	-0.0265412	0.172843	0.0240469	0.157923	-0.0345633	-0.0119452	-0.0417806	-0.0435223	-0.00514087	-0.0215427	-0.0339292	0.202063	-0.0384431	0.104502	0.167336
ME36	-0.0257333	-0.0428173	-0.0325212	0.12292	0.180601	0.0872845	-0.013589	-0.0436456	-0.0514446	-0.0366006	0.0218056	-0.0440005	-0.0362675	-0.040887	0.0927552	-0.0433887	-0.0266713	-0.114164	-0.0907564	-0.0523466	-0.0845704	-0.0325333	-0.00698874	0.12068	0.172307	-0.0437083	0.0623244	-0.0492044	-0.0137876	-0.0636812	-0.0282773	-0.0443739	-0.018693	-0.0154247	0.115521	-0.0427065	0.0264269	0.159264	-0.0546416	-0.0525061	-0.0522538	-0.0537835	-0.0158695	-0.0464329	-0.044773	-0.0787389	-0.0599636	-0.071277	-0.0470869
ME28	-0.0267007	-0.0131261	-0.0475542	-0.0409014	-0.0376584	-0.0376088	-0.0332882	0.20686	-0.0228661	-0.0284669	-0.0175424	-0.0191479	0.0272766	-0.0424755	-0.036968	-0.0396628	-0.026543	-0.0264573	-0.0443131	-0.0305808	-0.0388881	-0.0341099	-0.0206909	-0.0439733	0.157876	0.152683	-0.022674	-0.0478186	-0.0297978	-0.0452855	-0.0347584	-0.0315399	-0.0150919	0.0619452	-0.0307925	-0.00257374	0.0375917	0.17823	-0.0175571	0.0580144	-0.030027	-0.0262915	-0.0104734	-0.00894062	-0.0135938	-0.043208	-0.0343164	-0.0283495	-0.0249491
ME2	-0.00617893	-0.0141911	-0.0406468	-0.0196558	-0.0255075	-0.0185332	-0.0207142	-0.0165198	-0.0131099	-0.0205506	-0.0307531	0.00305901	-0.0264299	-0.0406503	-0.0174418	-0.0304378	-0.0245395	-0.041767	-0.0167119	-0.00329294	-0.0328655	-0.0237974	-0.0211982	-0.0393371	-0.0254167	-0.0122137	0.00242885	-0.0153126	0.0124665	-0.0141629	0.00169027	-9.69907e-05	-0.0129604	-0.00370074	-0.0168805	-0.0171461	0.082273	0.245982	0.00327158	-0.0134285	0.00948708	0.00582202	0.0207835	0.009978	-0.0189828	-0.0432701	-0.00203006	0.0158875	-0.00185782
ME39	0.170281	0.0366191	-0.0570383	-0.0276559	-0.040743	-0.0214437	-0.035429	0.135587	0.155817	0.122367	-0.0410533	-0.011909	-0.0376781	-0.0668372	-0.0321281	-0.060131	-0.0281756	-0.0730999	-0.0584654	-0.0313281	-0.0526774	-0.056794	-0.0447939	-0.0564512	-0.0140097	-0.0216634	-0.0272838	-0.0351719	-0.0145517	-0.0187485	-0.0266803	-0.0162337	0.135818	-0.0377341	-0.0320124	-0.0389255	0.0311173	0.167685	-0.00800499	-0.0391561	-0.0128531	-0.0179256	-0.00923123	-0.0130618	-0.0501754	-0.0657113	-0.0213009	-0.00466848	-0.0157209
ME14	-0.055665	0.0246147	0.0263571	-0.00791823	0.0522428	-0.0193685	0.0473727	-0.0174813	-0.0543857	-0.0379378	0.115652	-0.0407913	-0.0902751	-0.00638729	0.0371734	-0.0385981	0.0763402	-0.0423716	-0.0503261	-0.00282893	0.0236292	0.0259416	-0.0383238	0.0806509	0.0856024	-0.00722577	-0.104557	0.0202637	0.0911502	0.085259	0.0652591	-0.0256859	-0.08402	-0.0641311	-0.0176362	0.0281247	-0.0455812	0.013918	-0.0366908	0.0332089	-0.092164	0.0217996	0.026044	0.00394246	-0.0028218	0.0443247	0.0672971	0.0346095	-0.0342448
ME64	-0.0669492	0.0190121	-0.00382865	-0.0379539	0.0150048	-0.0451924	0.0173122	-0.000752063	-0.049234	-0.0412284	0.085737	-0.0161843	0.155416	0.200352	0.190746	0.168436	0.0489964	-0.0678872	-0.0942097	-0.0512879	-0.00479281	0.00909142	-0.0586144	0.0469277	0.0382766	-0.0266188	-0.127436	0.16264	0.0476059	0.0381404	0.0145182	-0.0630773	-0.0587393	-0.0080096	-0.0394171	0.00201138	-0.0844934	-0.0588317	-0.0795509	0.00754181	-0.118417	-0.039485	0.00630424	-0.0227524	0.16872	0.0256796	0.028208	-0.0121839	-0.0515367
ME37	0.14645	0.139552	-0.0754906	-0.0368573	-0.0404163	-0.0314776	-0.0527626	0.131684	0.154397	0.127128	0.00981772	0.129903	0.149438	-0.0374454	-0.0211185	-0.0433881	-0.0194181	-0.0827083	-0.0958785	-0.0602455	-0.0631938	-0.0581578	-0.0388818	0.00544353	-0.0221254	-0.0454553	-0.0311461	-0.0473509	-0.0654449	-0.0356418	-0.0370439	-0.0591348	0.163633	0.141426	-0.0112015	-0.03287	-0.0588885	-0.0486951	-0.062276	-0.0386788	-0.0714935	-0.0516614	0.0069058	-0.0714288	-0.041626	-0.0578655	-0.0402657	-0.0461602	-0.0158064
ME43	0.179523	0.0469815	-0.0368906	0.143252	-0.0481264	0.136635	-0.0299178	0.139667	0.209402	0.135062	0.20008	0.149047	-0.0572022	-0.0530215	0.142072	-0.0625986	-0.0333192	-0.0346569	-0.0594992	-0.0396077	-0.0242601	-0.0405605	-0.0397455	-0.0356429	-0.0352678	-0.0425391	-0.075738	-0.0424483	-0.0312714	0.129137	-0.0295526	-0.0545004	0.161256	-0.0486013	0.151215	-0.00811862	-0.0638619	-0.0357016	-0.05481	-0.052788	-0.0508047	-0.0455799	-0.0487848	-0.0598177	-0.0654978	0.136352	-0.0394464	0.00150493	0.031725
ME7	0.235755	0.0599201	-0.0396446	-0.0273039	-0.0381721	-0.0252106	-0.0258688	0.194727	0.226595	0.185967	-0.0253045	-0.0277551	-0.0303313	-0.040996	-0.0235515	-0.0322491	-0.00310656	-0.043312	-0.0483967	-0.0361361	-0.0202986	-0.0398188	-0.0190281	-0.0283761	-0.0151433	-0.015626	-0.0494973	-0.0250486	-0.0326152	-0.0108869	-0.0143646	-0.0322127	0.218624	-0.0276194	-0.0218141	-0.019803	-0.0247298	-0.0192365	-0.0203038	-0.0149087	-0.027045	-0.0204408	-0.0186303	-0.03001	-0.0331532	-0.0469878	-0.0349689	-0.0282255	-0.0159997
ME49	0.179419	0.0536481	-0.0777899	-0.0484193	-0.0470924	-0.0349776	-0.0463929	0.138871	0.166815	0.139613	-0.0465503	-0.0423806	-0.0188866	-0.0407574	-0.0120176	-0.0340956	-0.0194196	-0.0587156	-0.00502683	0.0982003	-0.0466944	-0.0516299	-0.0360572	-0.0424623	-0.0287681	-0.034739	-0.0581199	-0.0106396	-0.0376772	-0.0230277	-0.026806	-0.0229086	0.14672	-0.0344149	-0.0436713	-0.0505006	0.0172983	0.104175	0.00362995	-0.0494916	-0.0260258	-0.0254884	-0.0361107	-0.0299153	-0.0483177	-0.0767489	0.155883	0.0999077	-0.0244363
ME23	-0.0252201	-0.0168683	-0.0384193	-0.00193892	0.035408	-0.00156552	-0.0330425	0.0170279	-0.0129953	-0.0296131	-0.0125847	0.00914209	-0.0284803	-0.0244954	0.0268625	0.126654	-0.0113517	0.0988071	0.0544364	0.189597	-0.0363391	-0.0242584	-0.0335354	-0.0152173	-0.00957006	-0.0326858	-0.0315015	-0.0209127	-0.0310531	-0.0209252	-0.0207668	-0.0252579	-0.0294202	-0.0185295	-0.000130731	-0.0223762	0.0449626	0.176468	0.120872	-0.0232219	0.0452486	0.171883	0.00673439	-0.0203906	-0.0165708	-0.0264132	-0.0179047	-0.00262992	0.00841403
ME8	-0.0179857	-0.0147213	-0.0412809	-0.0319178	-0.0297808	-0.0255454	-0.0214587	-0.0170189	-0.0199782	-0.0266223	-0.0200771	-0.0256524	-0.0345847	-0.0388038	-0.0184823	-0.0335476	-0.0321607	-0.0264917	0.0451778	0.167125	-0.0282454	-0.0210488	-0.0214301	-0.0321473	-0.0209046	-0.0187493	-0.0286269	-0.000932844	-0.00727266	-0.00468131	0.00288586	0.000657929	-0.0260102	-0.00293813	-0.0190178	-0.0147112	0.0451585	0.14818	0.0168456	-0.0176494	-0.0118884	-0.00833362	-0.0147341	-0.00572965	-0.038767	-0.0231978	0.257978	0.190758	0.00745185
ME57	-0.0335776	-0.0177951	-0.0639094	-0.0385565	-0.00704127	-0.0314877	-0.0453568	-0.0274588	-0.0321065	-0.0382301	-0.0272634	-0.0198986	0.174811	0.196369	0.194941	0.178365	-0.0451351	-0.0546411	-0.0245361	0.0908566	-0.0600911	-0.0446673	-0.062504	-0.0228732	-0.0476852	-0.0612662	-0.0592171	0.166413	-0.0256522	-0.0348777	-0.0257197	-0.0266674	-0.0229326	0.0230495	-0.0202743	-0.0310864	-0.0211395	0.0714875	-0.0352779	-0.0367304	-0.0360597	-0.0400011	-0.0121122	0.00264002	0.171658	-0.0434794	0.173962	0.0954643	-0.0355872
ME19	-0.0367508	-0.0180015	-0.0438988	-0.042541	-0.0169151	-0.0431645	-0.0380528	-0.0332838	0.0936361	-0.0329485	-0.00604319	0.160464	-0.018536	-0.0394411	-0.0349199	-0.00694454	-0.0145523	-0.0484256	-0.0556334	-0.0387213	-0.0335536	0.0185649	-0.0234817	-0.00462762	-0.0170815	-0.0197681	0.0130219	-0.0416398	-0.0280523	0.0090337	-0.0216645	-0.0493123	-0.0212961	-0.0136804	-0.0272018	-0.0233708	-0.0532173	-0.0452352	-0.0455495	-0.0249995	-0.0483462	-0.0384133	-0.0344278	-0.0330993	-0.033146	0.0375584	-0.0281349	0.103023	0.173864
ME10	-0.0896887	-0.0620749	0.0470258	-0.102722	-0.0640365	-0.0900266	0.0174012	-0.0862432	-0.096269	-0.0807857	0.0526823	-0.031512	0.0302416	0.00674978	-0.0866648	0.0129707	0.0155524	-0.0426973	0.0192548	-0.108551	-0.00569834	0.0819716	0.0294373	-0.00509895	-0.0438319	0.0712656	0.0624636	-0.0489459	-0.100442	-0.0383434	-0.0716555	-0.101368	-0.0801059	-0.0823264	-0.0993384	-0.0721265	0.0342319	-0.126523	-0.0657541	-0.0229794	0.0896637	-0.105265	-0.05089	-0.0501056	0.0231525	0.0292664	-0.0833076	0.0285299	0.10421
ME61	-0.0782465	-0.0836314	-0.00374885	-0.130921	-0.0942326	-0.11682	-0.00995056	-0.0587858	-0.0833859	-0.0766929	0.0214734	-0.0423993	-0.00409969	-0.038436	-0.113704	-0.00798546	0.00413756	-0.0773627	0.00131336	-0.0973164	-0.0462209	0.043316	0.00269973	-0.050304	-0.0447905	0.066682	0.0591044	-0.0709887	-0.103704	-0.0505603	-0.0806861	-0.10714	-0.0818413	-0.101885	-0.129922	-0.0999347	0.122053	0.125167	-0.0527713	-0.0380778	0.0896361	-0.101749	-0.0454904	-0.0527095	-0.00436725	-0.0237283	-0.0930861	0.0320961	0.0980104
ME6	-0.0478749	-0.0413055	0.30697	-0.0252045	-0.0199456	-0.0335307	0.229111	-0.0158465	-0.0338529	-0.0365406	-0.0194201	-0.0194123	-0.0169791	0.231217	-0.0309197	-0.0276676	-0.0158853	-0.057311	0.0426509	-0.0441439	0.187243	0.206222	0.2352	-0.0129698	-0.0190133	0.0315993	-0.0272269	-0.0495252	-0.0412132	-0.038859	-0.0198557	-0.070202	0.0131596	0.00525762	-0.00773724	0.241926	-0.0702499	-0.0621062	-0.0658978	-0.0174036	-0.0693306	-0.0239979	-0.0384439	-0.0518141	-0.031099	0.315076	-0.0366564	0.135058	0.227922
ME38	0.0246327	-0.0194825	0.244027	0.0470195	0.130071	-0.0439234	0.149431	-0.0193789	-0.0632207	-0.0411949	-0.0377026	-0.0663495	-0.0563356	0.138403	-0.0495464	-0.0701477	-0.024214	-0.102918	-0.0113519	-0.0767715	0.102641	0.127085	0.138568	-0.0242606	0.0221492	0.01859	-0.0351259	-0.089324	-0.0129683	-0.0798371	-0.035559	-0.0939955	0.00147432	-0.0101599	-0.0106146	0.152064	-0.102747	-0.0970946	-0.103116	-0.0154439	-0.0838826	-0.0672512	-0.033107	-0.0474598	-0.0356133	0.195235	-0.0626298	0.0424085	0.130754
ME45	0.0563058	-0.0038746	0.0772694	0.0586381	0.127835	-0.0414736	-0.059795	-0.0368337	-0.0281863	-0.0590422	-0.021334	-0.00644207	-0.057164	-0.0602556	-0.0223202	-0.0748742	-0.0520872	-0.0933864	-0.0645009	-0.0500534	-0.0660848	-0.041461	-0.0341817	-0.0506071	-0.0077764	-0.0331098	-0.0292289	-0.0741109	0.0167217	-0.0453565	-0.0579302	-0.0683868	-0.0327062	-0.0433426	-0.0299483	-0.0414262	0.0208011	0.150908	-0.0502716	-0.0610477	-0.0505498	-0.0499333	-0.0349694	-0.050668	-0.0735183	-0.0448941	-0.0436648	-0.037739	-0.0294936
ME62	0.0663074	-0.00679565	0.079254	0.0388757	0.150639	-0.0470395	-0.0647238	-0.0402184	-0.0438915	-0.0388928	-0.0635882	-0.0474065	-0.0566551	-0.0636627	-0.0390964	-0.0603446	-0.0479189	-0.0893466	-0.0908804	-0.0503882	-0.089748	-0.0676999	-0.060219	-0.0470753	-0.0111153	-0.0326693	-0.024171	-0.0344601	0.0367571	-0.0432042	-0.0346246	-0.0313478	-0.0380319	-0.0485816	-0.0447912	-0.0604183	-0.0438187	-0.0421051	-0.0373129	-0.0537877	0.0225577	0.161895	-0.0455695	-0.0269995	-0.050301	-0.0751898	0.0312484	-0.00264073	-0.0502718
ME55	0.0516035	-0.0118235	0.087968	0.0295614	0.112491	-0.0560684	-0.0544632	-0.0569276	-0.0731336	-0.0339614	-0.0267943	-0.0784151	-0.0647	0.0578197	-0.0652876	-0.0764882	-0.061378	-0.0956701	-0.0420669	-0.0793225	-0.0869818	-0.0559885	0.0716737	-0.0661956	-0.0168646	-0.037211	-0.0232281	-0.0952023	-0.0125236	-0.0877945	-0.0764927	-0.0757727	-0.0334295	-0.0571931	-0.0490727	0.0363102	0.0519381	-0.0780917	0.0932545	-0.0535012	-0.0543734	-0.0794779	0.0797756	0.00750372	-0.0270581	-0.0569743	-0.0609072	-0.0625668	-0.0502231
ME52	0.184177	0.0832317	0.0796208	0.0344967	0.10365	-0.0515099	-0.0459625	0.11758	0.131194	0.110488	-0.0478828	-0.0233744	-0.0296056	-0.0851821	-0.0767675	-0.0790486	-0.0360654	-0.0996	-0.106407	-0.0723983	-0.0766647	-0.077783	-0.0435311	-0.0610081	-0.013589	-0.0255374	-0.0521791	-0.0735007	0.00888269	-0.046901	-0.0474051	-0.0492089	0.139719	-0.0167098	-0.0693276	-0.0609294	-0.0563966	-0.0661313	-0.0572048	-0.0473578	-0.0433437	-0.0805323	-0.0477452	-0.0479122	-0.07559	-0.086763	-0.0584625	-0.0786294	-0.0508421
ME4	0.0771792	0.0125231	0.135341	0.0695033	0.189301	-0.0439589	-0.0400903	-0.030623	-0.0502378	-0.035512	-0.0303195	-0.0482366	-0.0431885	-0.040221	-0.0292708	-0.0424252	-0.0201616	-0.0670784	-0.0651252	-0.0525191	-0.0480073	-0.0336486	-0.033604	-0.0118567	0.01916	-0.0277245	-0.0412127	-0.0505597	0.0304696	-0.0519642	-0.0319955	-0.0562475	-0.00840693	-0.021332	-0.0334039	-0.0333705	-0.0614465	-0.0711158	-0.0709946	-0.0310909	-0.0516246	-0.0620087	-0.0385986	-0.0396205	-0.0356961	-0.05445	-0.0528083	-0.0825014	-0.0548683
ME47	0.0403779	0.151384	0.0801591	0.0433558	0.120876	-0.0478977	-0.0591252	-0.0360413	-0.0392052	-0.0443731	-0.000324093	0.138627	0.143248	-0.0564011	-0.0426317	-0.0557537	-0.0480775	-0.088066	-0.102145	-0.0664776	-0.0808132	-0.0612968	-0.0624703	-0.0211573	-0.0159518	-0.0482569	-0.0448496	-0.0586303	0.0142218	-0.0468202	-0.0594693	-0.0536788	-0.0181379	0.138124	-0.0530212	-0.0611431	-0.0906518	-0.078506	-0.0985391	-0.0644407	-0.0789641	-0.0735237	-0.0393446	-0.078809	-0.0643701	-0.0461527	-0.0576242	-0.0800887	-0.0335767
ME22	-0.0422356	-0.0108271	-0.0383208	-0.0395431	-0.0380003	-0.0308918	-0.0270628	0.319571	-0.0226383	-0.0241397	-0.00216325	-0.0271036	0.0571201	-0.0208853	-0.0262283	-0.0162524	-0.0245234	0.000859492	-0.0423741	-0.0266737	-0.0289682	-0.0374809	0.000430333	-0.0251247	0.249844	0.226357	-0.0405488	-0.0316136	-0.0413472	-0.0294864	-0.020095	-0.0226744	0.00165049	0.0890444	-0.00938352	0.00848213	-0.03862	-0.0377983	-0.0229367	0.0883366	-0.0413276	-0.0110543	-0.0239463	-0.0128378	0.0147222	-0.0138376	-0.0388983	-0.0557981	-0.0350719
ME48	-0.0394559	-0.0469102	-0.0561344	-0.0610932	-0.0346991	-0.0466028	-0.0380303	-0.02951	-0.0524187	-0.0384869	-0.0555983	-0.0514993	-0.0418284	-0.034421	-0.0244526	0.161051	-0.0335662	0.20549	-0.0611602	-0.023636	-0.0509209	-0.0326219	-0.0104298	-0.0403044	-0.00893805	0.168934	0.146864	-0.0125549	-0.00922129	-0.0276203	-0.0128378	-0.0122396	-0.0381188	-0.0258637	-0.0515587	-0.0421683	0.147025	-0.0162886	0.157854	0.180327	0.0173279	0.189484	-0.0523814	-0.0414783	-0.0470661	-0.0516921	0.0187349	-0.0111843	-0.040284
ME58	-0.0509424	-0.00883	-0.0110695	-0.0295909	0.00213888	-0.0504962	0.013196	-0.0130581	-0.0669596	-0.0388009	0.0545676	-0.0849244	-0.0941496	-0.0280721	0.011208	0.154393	0.0528856	0.209918	-0.0406729	-0.0327225	0.0243955	0.0310969	-0.0459614	0.0601328	0.0650751	0.157588	0.121385	-0.0234666	0.0328501	0.0222674	0.0106882	-0.0555401	-0.0968972	-0.105147	-0.061062	-0.00992645	0.121181	-0.00232077	0.143789	0.189789	-0.100047	-0.0299833	-0.0249057	-0.0370209	-0.0362716	0.000437684	0.0262929	-0.0121417	-0.0409228
ME31	-0.0700057	-0.0675832	-0.0355689	-0.0718787	-0.0650847	-0.0547622	-0.0415518	-0.0517438	-0.0710392	-0.0572538	-0.0250754	-0.055101	-0.0277062	0.0885374	-0.0349051	0.137927	-0.045284	0.180897	-0.0228899	-0.065301	-0.043386	-0.00125279	0.093245	-0.0436399	-0.0121231	0.139122	0.135991	-0.0773292	-0.083945	-0.0793887	-0.0684551	-0.075038	-0.048687	-0.0419189	-0.0331359	0.063956	0.131611	-0.0658385	0.182679	0.172902	-0.0714244	-0.0665799	0.0737036	-0.00260026	-0.00700644	-0.0232329	-0.0511554	-0.0499916	-0.0264386
ME41	-0.0484787	-0.0462017	-0.0396457	0.123128	0.147977	0.0975094	-0.00172463	-0.0474433	-0.0402474	-0.0180833	0.0613124	-0.0285114	-0.0570352	-0.0657231	0.0718417	0.14002	0.0150256	0.180871	-0.105289	-0.0700177	-0.0602027	0.00239951	0.000591023	0.136106	0.17839	0.13342	0.17076	-0.100919	-0.0633031	-0.0550134	-0.0713781	-0.0726883	-0.0368065	-0.037485	0.108897	-0.0603216	0.084024	-0.092538	0.0919889	0.152502	-0.0699201	-0.0684191	-0.0768725	-0.0840852	-0.0874211	-0.0331612	-0.0796406	-0.112019	-0.0438819
ME34	0.0332918	-0.014441	0.068488	0.0397037	0.118445	-0.0462214	-0.0547747	-0.0488563	-0.0571055	-0.0469249	-0.0455873	-0.0589551	-0.0540132	-0.0678437	-0.0449735	0.141828	-0.0352065	0.187233	-0.0944963	-0.0577717	-0.0679042	-0.0407698	-0.0499505	-0.0277026	0.0348393	0.137315	0.139957	-0.0863429	-0.0122878	-0.0804186	-0.0715255	-0.0665558	-0.0453435	-0.0472726	-0.0457513	-0.0615317	0.100726	-0.0618681	0.106211	0.165568	-0.0668143	-0.0690928	-0.0736896	-0.0597732	-0.0676396	-0.0743998	-0.0554094	-0.109864	-0.0770779
ME30	0.123463	0.139248	0.101173	0.128752	-0.0350319	0.147312	0.141246	-0.06327	-0.054966	0.142421	-0.00700213	-0.0466362	-0.0252276	-0.0315133	-0.0312978	0.142989	-0.013186	0.19296	-0.0780058	-0.0834066	-0.0192425	-0.00540044	-0.0284601	-0.00277845	-0.00737462	0.133316	0.11845	-0.0704403	0.0945498	-0.0575266	-0.0297509	0.0824396	-0.00717773	0.00211758	-0.0272114	-0.00570612	0.0874327	-0.0924189	0.0981378	0.174409	0.0916128	-0.0623359	0.0573213	0.134381	0.0509122	-0.0351634	-0.0662001	-0.11129	-0.0411605
ME11	-0.0499276	-0.0203191	-0.0363484	-0.038613	-0.043095	-0.0359836	-0.0254517	-0.0347451	-0.0362336	-0.0391151	-0.018502	-0.0163255	-0.0142753	-0.0209103	-0.0224186	0.22725	-0.0131611	0.304625	-0.0542776	-0.0413292	-0.0179738	0.00232669	-0.00637902	-0.00992706	0.0200476	0.216342	0.204592	-0.0487757	-0.0465288	-0.0412942	-0.0366038	-0.0478716	-0.0206456	-0.000376438	-0.0232106	-0.0181793	0.167142	-0.048394	0.178463	0.255946	-0.0582299	-0.0365949	-0.0515766	-0.0521624	-0.0344564	-0.0212295	-0.0485015	-0.0744081	-0.0341998
ME59	-0.0127444	-0.0145369	-0.0542845	-0.0445802	-0.0684224	0.0467577	-0.0352583	-0.0701775	0.0620843	0.00260608	-0.0500923	0.0391691	0.0538966	-0.0520756	-0.0642023	0.147175	-0.046124	0.242625	-0.121772	-0.0818685	-0.0807598	-0.0323005	-0.0446715	-0.0435395	-0.00768124	0.144735	0.193342	-0.0587114	-0.0305814	-0.0363413	-0.0577937	0.0582896	-0.0576177	-0.0451306	0.0134816	-0.0506859	0.0932107	-0.0860821	0.171664	0.181347	0.0150664	-0.0697285	-0.0370534	0.0934529	0.0164065	-0.0136603	0.065852	-0.0117045	-0.0697697
ME9	-0.0371843	0.236752	-0.0301864	-0.0369541	-0.0460241	-0.0292212	-0.0260315	-0.0239668	-0.0384091	-0.0249002	0.00359146	0.225683	0.246799	-0.0232881	-0.042137	-0.0342534	-0.0333344	-0.0396512	-0.052259	-0.040989	-0.0377923	-0.0381623	-0.0316988	-0.00862913	-0.0435142	-0.0333629	-0.0339296	-0.0172657	-0.00786408	-0.0261806	0.00157524	-0.00341647	0.0227875	0.252391	-0.0150806	-0.00169185	-0.0543388	-0.0505547	-0.0635725	-0.00898812	-0.0466068	-0.0416838	0.0268743	-0.0316139	-0.0027376	-0.0321402	-0.0366786	-0.0652801	-0.0286467
ME25	0.147856	0.219021	0.11126	0.134768	-0.037485	0.16155	0.14437	-0.0443018	-0.0339964	0.160691	0.0218001	0.148624	0.156495	-0.0405013	-0.0572177	-0.060304	-0.0540917	-0.0756295	-0.0869145	-0.0678933	-0.0519589	-0.0609542	-0.0592273	-0.0118513	-0.0714952	-0.0646535	-0.0607714	-0.0438096	0.123224	-0.0310542	-0.0256612	0.115675	0.0106676	0.163345	-0.0503513	-0.0168385	-0.0679001	-0.0776474	-0.0957264	-0.0539111	0.108425	-0.0496347	0.081417	0.139824	0.0524208	-0.0402465	-0.049359	-0.0896728	-0.0279257
ME60	0.168999	0.171046	0.128772	0.170838	0.0253368	0.177687	0.1645	-0.0420134	-0.0519812	0.169583	0.0770041	-0.0668233	-0.0862979	-0.0397127	-0.00515626	-0.057458	0.0342367	-0.0660855	-0.0785809	-0.0462306	-0.0128567	-0.0105304	-0.0517505	0.038316	0.0284661	-0.0246373	-0.129662	-0.0109848	0.163885	0.0497406	0.0334321	0.130434	-0.0545246	-0.0495031	-0.0480399	-0.000999901	-0.0471661	-0.0408357	-0.0698431	0.00830911	0.11302	-0.0166784	0.0793065	0.166018	0.0359124	0.00660961	0.0291464	-0.0236197	-0.0382659
ME40	0.131355	0.145695	0.0968038	0.143378	0.00789357	0.157946	0.131361	-0.0128714	-0.0270583	0.149316	0.0239431	0.00628865	0.182754	0.196264	0.168899	0.169925	-0.0442691	-0.0678052	-0.085014	-0.064978	-0.0382688	-0.0414136	-0.0546697	0.00445011	-0.0358375	-0.055738	-0.0806716	0.138112	0.107534	-0.0349202	-0.0446112	0.0856053	-0.00855201	0.0339416	-0.0204139	-0.0360634	-0.0956339	-0.0929725	-0.115276	-0.0676721	0.0951048	-0.0527297	0.045578	0.139504	0.196444	-0.014756	-0.0532171	-0.106172	-0.0513846
ME5	0.222546	0.221998	0.181637	0.209145	-0.00793023	0.231818	0.21315	-0.0450676	-0.0243576	0.229721	-0.00925351	-0.033925	-0.0218685	-0.0443372	-0.0519366	-0.052651	-0.0433945	-0.0642138	-0.0646526	-0.0494348	-0.0317263	-0.0449463	-0.0411536	-0.0343578	-0.0504028	-0.0468478	-0.0594326	-0.0238424	0.179138	-0.0170419	0.00771671	0.165734	0.0144602	0.0137306	-0.028282	-0.00522033	-0.0491923	-0.058793	-0.0739552	-0.0296744	0.186	-0.0346356	0.117431	0.22402	0.0922184	-0.0401692	-0.0345581	-0.0757988	-0.0262832
ME33	0.161729	0.161696	0.103884	0.200592	-0.0238449	0.21093	0.140915	-0.00926662	0.135204	0.166797	0.196728	0.155959	-0.0254874	-0.0757726	0.127755	-0.0618347	-0.050467	-0.0288405	-0.0994075	-0.0779825	-0.0556434	-0.0623481	-0.077557	-0.00705924	-0.0335726	-0.0617195	-0.0699077	-0.0463803	0.126714	0.136183	-0.0149481	0.114215	0.0273355	0.00830779	0.14612	-0.0138801	-0.074612	-0.0683992	-0.100172	-0.0456356	0.11711	-0.0532651	0.0651118	0.149074	0.0534364	0.134609	-0.0602744	-0.0624351	0.0101101
ME46	0.156099	0.0352535	-0.0623225	-0.0535379	-0.0496198	0.0362044	-0.0509761	0.102108	0.191053	0.120012	-0.0588886	0.0264338	0.0517513	-0.0512506	-0.0562823	-0.0859332	-0.0499649	0.0220636	-0.127442	-0.090275	-0.0709212	-0.0530036	-0.0288414	-0.0292542	-0.0153181	-0.049186	0.0944838	-0.0418154	-0.0347544	-0.0158725	-0.0305875	0.0646087	0.148879	-0.0458369	0.0244493	-0.0394304	-0.0704852	-0.0771848	0.0770388	-0.0279338	0.0078999	-0.0834052	-0.0292223	0.0850061	0.017862	-0.0147605	0.0702865	0.0232296	-0.0530985
ME3	-0.00105085	-0.00510639	-0.0499478	-0.0512988	-0.0654728	0.0721588	-0.043383	-0.075483	0.117121	-0.00762924	-0.0504192	0.0719565	0.104201	-0.0302058	-0.0594862	-0.0636523	-0.0608868	0.0905229	-0.0942081	-0.0737103	-0.0581496	-0.0331134	-0.0413836	-0.0213592	-0.039257	-0.0502163	0.160266	-0.0114111	-0.00406247	-0.00398371	-0.0176395	0.124818	-0.0322184	-0.0280978	0.0405024	-0.0306946	-0.0551017	-0.0847891	0.121893	-0.00414647	0.0465996	-0.0729143	0.00310872	0.161717	0.0720156	0.0150905	0.129498	0.0512553	-0.0676057
ME56	-0.0364917	0.147865	-0.0581815	-0.0507101	-0.0651458	0.0478493	-0.055347	-0.0758139	0.0683924	-0.0248819	-0.0226042	0.179368	0.191165	-0.0446464	-0.0595675	-0.0686059	-0.063479	0.0399644	-0.109623	-0.0817038	-0.0735452	-0.0578948	-0.0527845	-0.0178041	-0.0766042	-0.0698059	0.111882	-0.0335865	-0.0145627	-0.0251574	-0.0243015	0.0807481	-0.00550133	0.162542	0.0420174	-0.0332556	-0.0818343	-0.0878593	0.0474119	-0.0198069	0.01174	-0.0798671	0.0109779	0.100198	0.0348103	0.00392014	0.0877842	0.00791996	-0.0655529
ME50	-0.0179424	-0.0487689	-0.0742047	0.146392	-0.00198811	0.139645	-0.0531054	0.02054	0.128769	-0.0417443	0.213609	0.16118	0.161265	0.186767	0.234132	0.177262	-0.0403922	-0.0159418	-0.0862547	-0.0504337	-0.0514112	-0.03931	-0.0463154	0.01647	-0.0163656	-0.0497538	-0.0633594	0.139495	-0.0249227	0.12671	-0.0203244	-0.0644153	0.0386936	0.0360239	0.165754	-0.00855183	-0.0822265	-0.0811152	-0.0894323	-0.0163611	-0.0595231	-0.0650491	-0.0305741	-0.0459146	0.162419	0.151183	-0.0563591	-0.0498222	-0.00263921
ME51	-0.0724698	-0.0513655	-0.0425656	0.10423	0.174916	0.0823609	-0.0148974	-0.032342	-0.0548433	-0.0539898	0.0367947	-0.034316	0.166412	0.195095	0.205241	0.182671	-0.0134626	-0.0599911	-0.103151	-0.0590508	-0.05626	-0.00733634	-0.0337166	0.148554	0.170572	-0.0491458	0.0434564	0.117828	-0.0568263	-0.0741396	-0.0428747	-0.0713161	-0.012085	0.0233157	0.119937	-0.0269603	-0.088937	-0.0739778	-0.0887481	-0.0241248	-0.0912765	-0.0694231	-0.0299918	-0.0477728	0.150472	-0.0436501	-0.0568966	-0.105477	-0.0697718
ME17	-0.0520234	-0.0429337	-0.0495402	-0.0448753	0.00139211	-0.042834	-0.0342472	-0.00425381	-0.0384937	-0.0399462	-0.029575	-0.025744	0.250206	0.302419	0.268044	0.271527	-0.0186206	-0.0384727	-0.0551948	-0.0319048	-0.0294724	-0.0158225	-0.0229755	0.00661171	-0.0193868	-0.030234	-0.0440923	0.216098	-0.0184522	-0.0291622	-0.00837908	-0.0341244	-0.000407242	0.0256399	-0.0206906	-0.0181463	-0.053361	-0.0501471	-0.0594102	-0.0160185	-0.0514096	-0.032534	-0.0133282	-0.0186393	0.24698	-0.025596	-0.0362636	-0.052803	-0.0322586
ME44	-0.0676919	0.127142	-0.0657104	-0.0398835	-0.00355432	-0.0441227	-0.0485216	0.00321543	-0.0512091	-0.0399595	0.000184165	0.133338	0.244254	0.216452	0.178286	0.188356	-0.0354143	-0.049554	-0.0796976	-0.0555944	-0.0498502	-0.0325725	-0.052371	0.0323479	-0.0283239	-0.0516342	-0.0417636	0.154712	-0.0389075	-0.0566686	-0.0534899	-0.0510594	-0.00533761	0.159106	-0.0353931	-0.037748	-0.0838719	-0.0809776	-0.0878331	-0.0459343	-0.0752363	-0.0690022	0.00262137	-0.0534967	0.170674	-0.029962	-0.0398097	-0.0749178	-0.0420668
ME18	0.00334677	-0.0283042	-0.0341961	0.229589	-0.0204488	0.212549	-0.0322365	0.00540744	0.20585	-0.0226912	0.312651	0.239522	-0.0334991	-0.0429412	0.221387	-0.0243547	-0.0380381	0.0217785	-0.0683304	-0.0501973	-0.0388619	-0.0306362	-0.0322344	-0.00249767	-0.00956109	-0.0387106	-0.0364412	-0.0378454	-0.0198444	0.195979	0.00397166	-0.039738	0.0517661	0.0193115	0.249571	0.01633	-0.0594872	-0.0540211	-0.0601612	0.00151386	-0.0432841	-0.0492912	-0.0140584	-0.0265608	-0.00660324	0.229063	-0.0456552	-0.0132001	0.0285515
ME35	-0.00653931	0.15429	-0.0379894	0.151913	-0.0284469	0.139535	-0.0441057	-0.00706357	0.136053	-0.0175207	0.222186	0.217075	0.152605	-0.0394221	0.146569	-0.0409417	-0.0536964	-0.0244101	-0.103993	-0.0721809	-0.0677447	-0.0501039	-0.0557772	0.011962	-0.0447536	-0.0656329	-0.0389157	-0.0511919	-0.0190306	0.125009	-0.0308384	-0.0457777	0.0355822	0.165758	0.165219	-0.00432199	-0.0791383	-0.0818135	-0.0912523	-0.0367972	-0.064571	-0.0737424	-0.00837692	-0.0644406	-0.0330493	0.157769	-0.0501566	-0.0365896	0.0180645
ME13	-0.0595005	-0.0384679	-0.0212407	0.188078	0.252614	0.144091	0.00187661	-0.057663	-0.0450987	-0.0408701	0.0738361	-0.0245556	-0.0326966	-0.0490001	0.132325	-0.0411048	0.00352408	-0.062317	-0.0677383	-0.041942	-0.0414143	0.00314098	-0.0076904	0.217071	0.256741	-0.0371833	0.090857	-0.0564165	-0.0366723	-0.0434215	-0.0253032	-0.0488295	-0.0188156	-0.00609604	0.187025	-0.0283079	-0.0644323	-0.061861	-0.0757838	-0.0306137	-0.0706295	-0.0478531	-0.0351527	-0.0586497	-0.0460389	-0.0390333	-0.0437807	-0.0769996	-0.0439478
ME42	-0.0551234	0.00883481	-0.0556613	0.0989167	0.163396	0.102896	-0.0462403	-0.0940449	0.0535768	-0.0477281	0.0371545	0.0843821	0.0964721	-0.0499004	0.0721224	-0.0532278	-0.0417657	-0.0151304	-0.131566	-0.0811168	-0.096282	-0.0304956	-0.0604477	0.143024	0.159171	-0.0807796	0.128281	-0.0629898	-0.0462798	-0.0540659	-0.0834145	0.0177823	-0.0672373	0.00517064	0.114474	-0.0802451	-0.109674	-0.0994673	0.0147449	-0.0635294	-0.037464	-0.0939382	-0.0579117	0.0429119	-0.0148307	-0.0135829	0.0621285	-0.00384245	-0.0532638
ME24	-0.0256872	-0.018274	-0.026844	-0.0204634	-0.0243819	-0.0268245	-0.0132263	-0.0363984	-0.0256945	-0.0166522	-0.0189595	-0.0293668	-0.0306058	-0.0349361	-0.0247738	-0.0262366	-0.0323727	-0.0318807	-0.0456893	-0.020092	-0.0348246	-0.027165	-0.00486162	-0.019428	-0.0356011	-0.0235668	-0.0290548	0.384692	0.406512	0.426469	0.423783	0.38969	-0.0246388	-0.0219681	-0.0330462	-0.0192353	-0.036916	-0.0269887	-0.0293384	-0.0240114	-0.0260304	-0.0228196	-0.021982	-0.0302784	-0.0298365	-0.0350794	-0.0209827	-0.0344846	-0.0221947
ME16	-0.0375054	-0.0269708	-0.0126566	-0.0382633	-0.0396923	-0.0373824	-0.0213613	-0.031949	-0.00755927	-0.0287283	-0.0201559	-0.0237863	-0.0164245	-0.0178903	-0.0274107	-0.0218265	-0.0351448	-0.0240607	-0.0402338	-0.0206105	-0.0349673	-0.0310097	-0.00937773	-0.030454	-0.0347649	-0.0297058	-0.0368859	-0.00711336	0.00515389	-0.00895182	0.287314	0.000239064	0.331627	0.353854	0.285309	0.317506	-0.0240268	-0.0303879	-0.0197168	0.289704	0.0196606	-0.0243919	0.38899	0.245761	0.332788	-0.0295314	-0.0237289	-0.0319527	-0.0310481
ME20	-0.0371189	-0.0352623	-0.0412237	-0.0299859	-0.0117797	-0.04256	-0.0258867	-0.0319748	-0.0258605	-0.0301719	-0.0217026	-0.0291208	-0.0298836	-0.0195502	-0.0271889	-0.0315441	-0.0303924	-0.0412792	-0.0382642	-0.021126	-0.0371396	-0.0186482	0.302904	-0.000796534	-0.000362967	-0.00207592	-0.0135389	-0.0215999	-0.0100482	-0.016489	0.118266	-0.0277867	0.210167	0.152463	0.0095306	-0.00755435	0.104835	-0.0298551	0.020884	0.00141258	-0.0362357	-0.030561	-0.0103073	-0.0384212	-0.030264	-0.0300211	-0.0330527	-0.0251621	-0.0213554
ME15	0.0246765	-0.0284562	-0.0386562	-0.0141947	0.0168057	-0.0273048	0.0137952	0.108279	0.0194041	0.140762	-0.0319538	-0.0308844	-0.0180357	-0.00474154	-0.028805	-0.0274905	0.220949	-0.0651645	-0.0716839	-0.0483474	-0.0346224	-0.0203763	-0.00418253	-0.0310907	-0.0156594	-0.0267226	-0.0153937	-0.0424683	-0.0371821	-0.0165061	-0.033534	-0.0492156	0.0217389	-0.0062472	-0.0227185	-0.0150305	-0.0448237	-0.0596507	-0.0532609	-0.031064	0.0954106	-0.0397738	-0.0278778	-0.0247104	-0.0231112	-0.0119975	-0.041781	-0.0316626	0.0319453
ME21	-0.0510246	-0.0390705	-0.037676	-0.0179943	-0.037876	-0.024813	-0.0021734	-0.0359109	-0.0282348	-0.0329237	-0.0323257	-0.0282829	-0.0224083	-0.0224909	-0.0235799	-0.0237673	0.275292	0.280754	0.291592	-0.0169981	0.35977	0.268243	-0.016794	0.297001	0.0275605	-0.0174361	-0.0223117	-0.00932099	-0.0355852	-0.0157443	-0.00382103	-0.0292988	-0.00222982	-0.0108196	-0.00657457	-0.00221901	-0.0483184	-0.0421009	-0.0607228	-0.0114424	-0.0511303	-0.0308097	-0.0323855	-0.0342156	-0.0178798	-0.0310706	-0.0283707	-0.0495799	-0.0407447
ME26	-0.0331103	-0.0196393	-0.046219	-0.0377391	-0.0377787	-0.0273435	-0.0230771	-0.011046	-0.0259258	-0.0144287	-0.0259459	-0.0274132	-0.0196453	-0.0317162	-0.0265041	-0.0336315	-0.0184692	0.0141702	0.388181	0.255161	0.223609	-0.012863	-0.0369173	-0.0319025	-0.0306093	-0.0234858	-0.0286968	0.151398	-0.0241907	-0.00433443	-0.00472982	0.107271	-0.0389946	-0.0130849	-0.0337219	-0.0245284	-0.0268802	-0.0245698	-0.0182371	-0.0379718	0.0259285	0.142019	-0.028203	-0.0207188	-0.0392097	-0.0221779	-0.0158069	-0.0298454	-0.0146737
ME0	0.108638	0.00521475	0.110823	0.111478	0.145599	0.0659172	0.0638991	0.113777	0.073108	0.0780826	0.0582202	-0.0748398	-0.0907366	-0.0321223	0.00728103	-0.0750212	0.0742919	-0.0489796	-0.130469	-0.200626	0.0268753	0.0847986	-0.0214681	0.119758	0.184214	0.041579	-0.000414942	-0.156147	-0.0397857	-0.0509303	-0.0857458	-0.14606	0.0657325	-0.107004	0.0644851	0.00135632	-0.116893	-0.168554	-0.145171	-0.0265225	-0.0558975	-0.0892397	-0.094005	-0.0651223	-0.0702223	0.0577124	-0.0708401	-0.0326783	0.0328806
[truncated: 111 more columns]

## Sheet: K4me3_pvalue
P values were calculated by Student's t-test, two-sided and no adjustments were made for multiple comparisons
	ME94	ME129	ME128	ME55	ME112	ME145	ME157	ME125	ME137	ME153	ME136	ME140	ME150	ME152	ME119	ME139	ME159	ME116	ME7	ME97	ME35	ME134	ME151	ME144	ME155	ME154	ME158	ME107	ME126	ME65	ME113	ME121	ME127	ME102	ME130	ME148	ME5	ME23	ME122	ME124	ME24	ME64	ME93	ME78	ME156	ME118	ME101	ME75	ME142
ME1	0.743253	0.378672	0.752909	0.437021	0.457992	0.743903	0.58255	0.442674	0.525833	0.659887	0.953861	0.601913	0.800265	0.0753749	0.627147	0.304768	0.402769	0.380978	0.88266	0.317043	0.417739	0.884624	0.0577681	0.598293	0.545363	0.470581	0.929598	0.332273	0.371845	0.410738	0.472009	0.531845	0.690761	0.515486	0.880584	0.21198	0.162626	0.365438	0.0141246	0.643209	0.562656	0.315676	0.0492618	0.382053	0.661589	0.87982	0.83144	0.914194	0.939841
ME32	0.034244	0.896793	0.482763	0.268902	0.221568	0.464778	0.51681	0.100353	0.0554976	0.109369	0.713416	0.432816	0.624978	0.342946	0.392897	0.245771	0.491871	0.168954	0.643878	0.29393	0.358718	0.536655	0.167607	0.34666	0.446566	0.567351	0.543325	0.370577	0.401597	0.534412	0.545302	0.467942	0.0376712	0.463723	0.548656	0.446101	0.324652	0.479308	0.0931735	0.471867	0.513406	0.260908	0.156267	0.785625	0.883964	0.440948	0.622558	0.811571	0.785783
ME29	0.717444	0.34941	0.762506	0.39147	0.425153	0.518479	0.688549	0.637123	0.461481	0.584239	0.679962	0.47343	0.494294	0.225219	0.586588	0.31613	0.398879	0.175086	0.966292	0.469897	0.454386	0.831346	0.140023	0.373946	0.586718	0.723894	0.908482	0.346701	0.523828	0.355045	0.409046	0.449134	0.518943	0.348901	0.527419	0.367496	0.0250387	0.0240115	0.0457914	0.500248	0.632753	0.559131	0.0942482	0.613028	0.838303	0.706933	0.759242	0.779772	0.918943
ME53	0.413948	0.653452	0.964286	0.485617	0.901156	0.471213	0.914712	0.68424	0.179862	0.418573	0.248063	0.222887	0.176482	0.196606	0.893911	0.275065	0.690972	0.212334	0.667557	0.486823	0.746908	0.989688	0.353527	0.605907	0.543425	0.700451	0.177496	0.735622	0.602805	0.62822	0.964592	0.410628	0.0731773	0.0474365	0.455912	0.478848	0.314805	0.689788	0.0608107	0.931255	0.115769	0.771086	0.146036	0.88797	0.905079	0.684344	0.604885	0.69831	0.682925
ME54	0.574385	0.0243375	0.391136	0.502586	0.528686	0.674584	0.494402	0.699729	0.550879	0.702434	0.954664	0.0205626	0.018072	0.534486	0.648161	0.360212	0.482734	0.260739	0.425038	0.632584	0.357534	0.368983	0.512029	0.744654	0.36267	0.559358	0.622546	0.745072	0.865715	0.708323	0.988819	0.84333	0.835323	0.0067078	0.944669	0.90782	0.592274	0.582595	0.532708	0.705714	0.654265	0.00565611	0.58606	0.790968	0.866113	0.568782	0.692857	0.926303	0.764859
ME12	0.83972	0.680117	0.587045	0.630133	0.875054	0.799462	0.693574	0.846321	0.752487	0.741025	0.620206	0.86421	0.58375	0.564025	0.784135	0.493798	0.796741	0.635642	0.833849	0.905642	0.709346	0.740441	0.798665	0.757122	0.611219	0.887707	0.875114	0.99238	0.889497	0.97706	0.796501	0.950506	0.865642	0.988171	0.92535	0.85657	0.9115	0.886683	0.918282	0.77333	0.237605	2.80226e-05	0.94516	0.939283	0.77146	0.671285	0.337382	0.369953	0.927423
ME63	0.508946	0.293898	0.380894	0.240173	0.454404	0.532356	0.337363	0.532792	0.55195	0.529307	0.358423	0.517846	0.537845	0.391435	0.451898	0.364987	0.439426	0.31435	0.980757	0.685403	0.274772	0.47604	0.248252	0.435477	0.360813	0.57071	0.931506	0.713594	0.742703	0.64564	0.880026	0.89371	0.5759	0.583247	0.642865	0.491233	0.154606	0.920985	0.0288047	0.480958	0.562442	0.00611924	0.127813	0.63542	0.812597	0.465917	0.330733	0.433176	0.638042
ME27	0.691061	0.659632	0.00288729	0.605224	0.518324	0.548069	0.0210862	0.806952	0.644367	0.686899	0.524356	0.847554	0.67334	0.0318508	0.483642	0.618534	0.712754	0.351779	0.892762	0.452706	0.0963961	0.0461704	0.0231694	0.4642	0.568176	0.69893	0.979285	0.292309	0.634896	0.366358	0.640123	0.332174	0.970078	0.964263	0.702172	0.0121179	0.72901	0.0220653	0.618464	0.863378	0.547103	0.530507	0.940967	0.75629	0.624921	0.00327055	0.579597	0.131178	0.0151994
ME36	0.710827	0.537194	0.639365	0.0755039	0.0087122	0.207767	0.844801	0.529343	0.458364	0.597913	0.753411	0.525997	0.601252	0.555715	0.180566	0.531772	0.700782	0.0989597	0.190182	0.45051	0.222308	0.63924	0.91981	0.0810258	0.0123917	0.528751	0.36884	0.478192	0.842561	0.358487	0.683705	0.522487	0.787703	0.824155	0.0949856	0.538249	0.703394	0.0209472	0.430876	0.44913	0.451315	0.438159	0.81917	0.503354	0.51875	0.255961	0.387287	0.303929	0.497355
ME28	0.700468	0.850024	0.493091	0.555575	0.587365	0.587858	0.63148	0.0025915	0.741833	0.6817	0.800488	0.782665	0.694327	0.540451	0.59424	0.567618	0.702153	0.703069	0.523058	0.659491	0.575213	0.623078	0.765641	0.526253	0.0221052	0.026941	0.743927	0.490688	0.667684	0.513971	0.616483	0.649511	0.827889	0.371765	0.657283	0.970426	0.588028	0.00964946	0.800324	0.402932	0.665282	0.704842	0.880076	0.897523	0.844746	0.533484	0.620974	0.682941	0.719262
ME2	0.929076	0.838016	0.558041	0.777049	0.713252	0.789476	0.765384	0.811896	0.850207	0.767184	0.657694	0.964853	0.703362	0.558007	0.801608	0.660984	0.723682	0.547233	0.809749	0.962167	0.635819	0.731713	0.760067	0.570806	0.714228	0.860339	0.97209	0.825412	0.857478	0.838334	0.980575	0.998885	0.851896	0.957486	0.807866	0.804904	0.23517	0.000319687	0.962412	0.846611	0.891297	0.933163	0.764622	0.885709	0.784492	0.532895	0.976671	0.818969	0.97865
ME39	0.0134757	0.597728	0.410906	0.690294	0.557108	0.757375	0.609693	0.0497412	0.0239249	0.0768385	0.554107	0.863788	0.58717	0.335116	0.643421	0.385962	0.684781	0.291697	0.39928	0.65171	0.44765	0.412916	0.518555	0.415747	0.840059	0.754968	0.694251	0.612292	0.83396	0.787088	0.700686	0.815094	0.0493494	0.586614	0.644617	0.574845	0.6539	0.0149851	0.908197	0.57258	0.853108	0.796224	0.894211	0.85075	0.469541	0.343339	0.758941	0.946383	0.820834
ME14	0.422281	0.722871	0.704141	0.909188	0.451411	0.780224	0.494745	0.801168	0.43304	0.584595	0.0946094	0.55664	0.192553	0.926691	0.592191	0.578069	0.270775	0.541443	0.468206	0.967495	0.733538	0.708592	0.580775	0.24456	0.216696	0.9171	0.130974	0.770344	0.188258	0.218552	0.346678	0.711335	0.225343	0.355094	0.799443	0.685321	0.511224	0.841093	0.597011	0.632293	0.183372	0.753477	0.707494	0.954712	0.967577	0.522949	0.331794	0.617994	0.621704
ME64	0.334305	0.784168	0.956018	0.584435	0.828867	0.514838	0.803053	0.991356	0.477927	0.552416	0.215972	0.815646	0.0242938	0.0035493	0.00555115	0.014534	0.480056	0.327562	0.173796	0.459735	0.944958	0.895804	0.398077	0.498812	0.581241	0.701343	0.0652961	0.0183472	0.49262	0.582588	0.834336	0.363072	0.397071	0.908145	0.570022	0.976886	0.222731	0.396328	0.251075	0.913488	0.0869318	0.569357	0.927641	0.743072	0.0143665	0.711403	0.684439	0.860676	0.457558
ME37	0.0339181	0.04337	0.276159	0.595346	0.560277	0.650157	0.446915	0.0567552	0.0252538	0.0659553	0.887533	0.0602156	0.0304025	0.589482	0.760943	0.531777	0.779676	0.232694	0.166263	0.385056	0.362184	0.401769	0.575275	0.937499	0.749914	0.512392	0.653601	0.494944	0.345304	0.607546	0.593483	0.393894	0.0176381	0.0406065	0.871809	0.635773	0.395871	0.482764	0.369212	0.577273	0.302459	0.456469	0.920758	0.302897	0.548588	0.404143	0.56174	0.505867	0.819876
ME43	0.00912794	0.498319	0.595013	0.0380567	0.487897	0.0479856	0.666426	0.0431966	0.00228615	0.0506401	0.00359549	0.0308438	0.409561	0.444685	0.0396879	0.366733	0.631161	0.617512	0.390981	0.568157	0.726702	0.558878	0.56681	0.607535	0.611322	0.539845	0.274584	0.540711	0.652299	0.0617583	0.670257	0.432069	0.0193769	0.483609	0.0284629	0.9069	0.357122	0.606943	0.429455	0.446696	0.46398	0.511235	0.481957	0.388445	0.344913	0.0484546	0.569735	0.982705	0.647592
ME7	0.000571691	0.387633	0.567796	0.694037	0.582275	0.716446	0.709372	0.00462319	0.000942358	0.00688318	0.715435	0.689241	0.662097	0.55466	0.734381	0.642171	0.964307	0.532498	0.485454	0.602571	0.769958	0.566095	0.783991	0.68266	0.827312	0.821898	0.475574	0.71819	0.638396	0.875379	0.836064	0.642547	0.00143309	0.690681	0.753318	0.775423	0.721628	0.781684	0.769902	0.829947	0.696795	0.768393	0.788399	0.66546	0.632865	0.498262	0.614348	0.684253	0.817712
ME49	0.0091691	0.439314	0.261754	0.48525	0.497305	0.614259	0.503723	0.0444138	0.0155235	0.0432778	0.502274	0.541357	0.785558	0.556969	0.862559	0.623224	0.77966	0.397261	0.942275	0.156193	0.500951	0.456744	0.603364	0.540577	0.678517	0.616679	0.402076	0.878188	0.587179	0.740074	0.699343	0.74137	0.0335868	0.619973	0.5291	0.466662	0.803208	0.132394	0.958298	0.475624	0.707689	0.713457	0.602827	0.666452	0.486168	0.268211	0.0238643	0.149085	0.724797
ME23	0.716343	0.808003	0.579832	0.977718	0.609906	0.982008	0.634	0.806222	0.8515	0.669622	0.856141	0.895227	0.681557	0.724158	0.698741	0.0669784	0.870105	0.153638	0.432611	0.00584831	0.600534	0.726721	0.628947	0.826482	0.890352	0.637668	0.649909	0.763203	0.654569	0.763065	0.764807	0.715936	0.671649	0.789517	0.998497	0.747175	0.516979	0.0104028	0.0805413	0.737961	0.514314	0.0126116	0.922719	0.768946	0.811325	0.70354	0.796456	0.96978	0.903529
ME8	0.795556	0.832052	0.55191	0.645595	0.667862	0.712845	0.757211	0.806322	0.77349	0.701305	0.772399	0.711695	0.618246	0.576042	0.790041	0.628822	0.643084	0.702701	0.514974	0.0153297	0.684043	0.761707	0.757524	0.643222	0.763291	0.787079	0.680009	0.989279	0.916564	0.946236	0.966841	0.992438	0.707856	0.966241	0.784105	0.832166	0.515153	0.0318423	0.808256	0.799296	0.864021	0.904446	0.831909	0.934221	0.576405	0.738224	0.000156623	0.00554816	0.914516
ME57	0.628515	0.797676	0.356764	0.578478	0.919209	0.650053	0.513308	0.692389	0.643645	0.581702	0.694468	0.774368	0.0111583	0.0042829	0.00457749	0.00959391	0.515371	0.43088	0.723719	0.189691	0.386277	0.519739	0.367458	0.741756	0.491899	0.37704	0.393235	0.0157779	0.711697	0.615272	0.710972	0.700824	0.741109	0.739837	0.770226	0.654222	0.760712	0.302499	0.611221	0.596614	0.603339	0.564317	0.861488	0.969664	0.0127301	0.530914	0.0115636	0.16811	0.608097
ME19	0.59641	0.79538	0.526955	0.539826	0.807481	0.533896	0.583455	0.631525	0.176443	0.634967	0.93063	0.0199885	0.789444	0.569787	0.614845	0.920315	0.833952	0.485193	0.422545	0.576854	0.628761	0.789124	0.735139	0.946852	0.805624	0.775809	0.8512	0.548455	0.686088	0.896462	0.754956	0.477227	0.758994	0.843769	0.695124	0.736343	0.443003	0.514439	0.511518	0.718719	0.48591	0.579892	0.619841	0.633418	0.632938	0.58836	0.685213	0.136752	0.0116114
ME10	0.19547	0.370763	0.497914	0.137907	0.355806	0.193785	0.802061	0.213263	0.164537	0.24377	0.447607	0.6498	0.663035	0.922543	0.211026	0.851778	0.822724	0.538337	0.781482	0.11681	0.934579	0.236895	0.671469	0.941448	0.527585	0.304006	0.367768	0.480509	0.146911	0.580581	0.301362	0.143202	0.247773	0.234865	0.151427	0.298187	0.621835	0.0672625	0.343024	0.7406	0.195595	0.128372	0.463229	0.47016	0.738716	0.673267	0.229314	0.681033	0.132266
ME61	0.258956	0.227503	0.956934	0.0582166	0.173691	0.0913016	0.886021	0.396696	0.228876	0.268561	0.75705	0.541179	0.952908	0.579668	0.100338	0.90842	0.952473	0.264391	0.984906	0.159971	0.505307	0.532461	0.968979	0.468402	0.518586	0.336242	0.394138	0.305893	0.134163	0.466135	0.244354	0.121672	0.237644	0.141163	0.060178	0.148975	0.0776038	0.0702748	0.44684	0.583208	0.195733	0.141697	0.512067	0.447373	0.949838	0.732463	0.179009	0.643752	0.156999
ME6	0.490176	0.551673	5.84944e-06	0.716511	0.77385	0.628995	0.000823038	0.819428	0.625701	0.598514	0.779653	0.779739	0.806766	0.000734076	0.655958	0.69017	0.818993	0.408669	0.538779	0.524647	0.0065022	0.00267377	0.00058959	0.851789	0.784155	0.648895	0.694857	0.475324	0.552564	0.5755	0.774842	0.311298	0.849646	0.939629	0.911255	0.000403768	0.310968	0.370521	0.341969	0.802034	0.317358	0.729541	0.579589	0.455137	0.654091	3.1957e-06	0.597354	0.0506476	0.000877593
ME38	0.722676	0.778964	0.000357951	0.497971	0.0598828	0.526723	0.0304102	0.780109	0.36198	0.55274	0.586927	0.338663	0.416704	0.045142	0.475135	0.311674	0.727202	0.137153	0.870102	0.26807	0.13822	0.0660475	0.0448841	0.726697	0.749654	0.788846	0.612758	0.197301	0.851806	0.249369	0.608381	0.174781	0.983056	0.88364	0.878472	0.0275739	0.137811	0.16093	0.136397	0.82394	0.226105	0.332124	0.633338	0.493951	0.607833	0.00451545	0.366493	0.541091	0.0585418
ME45	0.416951	0.95549	0.264968	0.397886	0.0644513	0.550054	0.388626	0.595582	0.684669	0.394637	0.758578	0.926064	0.409874	0.384976	0.747786	0.280111	0.452761	0.177604	0.352321	0.470623	0.340597	0.550175	0.622346	0.465722	0.910808	0.63331	0.673661	0.285056	0.80964	0.51331	0.403617	0.324006	0.637459	0.532208	0.666106	0.55051	0.764429	0.0287904	0.468688	0.378747	0.466228	0.471689	0.614342	0.465185	0.288936	0.517618	0.529162	0.586565	0.670877
ME62	0.338969	0.922018	0.252855	0.575335	0.0290794	0.497788	0.350656	0.562201	0.527023	0.575167	0.359191	0.494437	0.414062	0.358626	0.573167	0.384273	0.489778	0.197187	0.189575	0.467656	0.195174	0.328901	0.385265	0.497461	0.872787	0.637839	0.727666	0.619513	0.596348	0.53352	0.617841	0.651505	0.583662	0.483786	0.51858	0.383692	0.527709	0.543992	0.590802	0.438123	0.745194	0.0188955	0.511332	0.69728	0.468428	0.278083	0.652537	0.969656	0.468687
ME55	0.456974	0.864756	0.204216	0.670165	0.10404	0.418921	0.432384	0.411816	0.291474	0.624593	0.699468	0.257927	0.350833	0.404516	0.346467	0.269844	0.376168	0.167191	0.544357	0.252443	0.209354	0.419585	0.301238	0.339786	0.808044	0.591816	0.737894	0.169286	0.856832	0.205113	0.269816	0.274364	0.630032	0.409636	0.479373	0.600823	0.454057	0.259902	0.17822	0.44057	0.433144	0.251512	0.249735	0.913923	0.696655	0.411432	0.379848	0.366976	0.469118
ME52	0.00745098	0.22974	0.250658	0.61914	0.134368	0.457792	0.507693	0.0892018	0.0576893	0.110386	0.490105	0.736304	0.669701	0.218969	0.268094	0.25409	0.603282	0.150348	0.124259	0.296365	0.268737	0.261796	0.530425	0.379058	0.8448	0.71293	0.451963	0.289052	0.898183	0.499057	0.494449	0.478152	0.0431171	0.809772	0.317379	0.379674	0.416199	0.340257	0.40954	0.49488	0.532198	0.245257	0.491354	0.489838	0.275526	0.210507	0.399303	0.256625	0.463651
ME4	0.265528	0.856838	0.05016	0.316151	0.00592724	0.526388	0.563448	0.65905	0.468988	0.608856	0.66222	0.4869	0.533669	0.562175	0.67322	0.540931	0.771468	0.333371	0.34767	0.449017	0.488976	0.627789	0.628245	0.864381	0.78253	0.689565	0.552568	0.466141	0.660652	0.45383	0.644791	0.417434	0.90361	0.7586	0.630294	0.630636	0.375635	0.305026	0.305853	0.654175	0.45679	0.371274	0.578063	0.568032	0.606999	0.432496	0.44652	0.233869	0.428963
ME47	0.56065	0.0282836	0.247458	0.532083	0.0805308	0.489969	0.393971	0.603524	0.572098	0.522495	0.996275	0.0447921	0.0380632	0.416162	0.538961	0.421541	0.48834	0.20371	0.140144	0.337729	0.243609	0.376801	0.367717	0.760517	0.818248	0.486717	0.518034	0.397949	0.837671	0.499797	0.39122	0.439052	0.793864	0.0455805	0.444687	0.378002	0.190696	0.257374	0.154762	0.352772	0.2546	0.288901	0.570732	0.255537	0.3533	0.505936	0.406109	0.247875	0.628524
ME22	0.542743	0.876058	0.580804	0.568789	0.583975	0.656248	0.696605	2.26797e-06	0.744315	0.728006	0.975141	0.69617	0.410235	0.763504	0.705519	0.814884	0.723857	0.990122	0.541419	0.700756	0.676407	0.58913	0.995054	0.71737	0.000255035	0.000954401	0.55899	0.648746	0.551271	0.670953	0.772203	0.743922	0.981032	0.198712	0.892476	0.902751	0.577852	0.585977	0.741064	0.202319	0.55146	0.873479	0.7301	0.853281	0.832042	0.841998	0.575113	0.421171	0.613304
ME48	0.569642	0.498972	0.418373	0.378392	0.617085	0.501792	0.583678	0.670705	0.449886	0.579165	0.422838	0.457885	0.546644	0.619911	0.724621	0.0195337	0.628632	0.00277105	0.377868	0.733464	0.462957	0.638327	0.880572	0.561365	0.897552	0.0142414	0.033411	0.856478	0.894324	0.690672	0.85328	0.860045	0.582802	0.709426	0.457366	0.543387	0.0332156	0.81448	0.0221236	0.00881629	0.802877	0.00587838	0.450209	0.550009	0.497545	0.456201	0.787239	0.872004	0.561562
ME58	0.462768	0.898784	0.873306	0.669855	0.975421	0.466701	0.849235	0.850791	0.33423	0.576071	0.431501	0.220371	0.174072	0.685878	0.871735	0.0252573	0.445854	0.00222828	0.557788	0.637291	0.725238	0.654113	0.507703	0.385947	0.348042	0.0223523	0.0792549	0.735303	0.635978	0.748362	0.877636	0.423324	0.161787	0.128804	0.378636	0.886296	0.0797622	0.973331	0.0373343	0.00579778	0.148515	0.665739	0.71973	0.593712	0.60121	0.99497	0.704828	0.861154	0.555368
ME31	0.312657	0.329738	0.608281	0.299854	0.34797	0.429858	0.549302	0.45575	0.305549	0.409138	0.717901	0.427005	0.68976	0.201291	0.614994	0.0458935	0.513985	0.00860108	0.741574	0.346367	0.531797	0.985602	0.178264	0.529396	0.861364	0.0440259	0.0490578	0.264598	0.225759	0.252046	0.323522	0.279057	0.482837	0.545775	0.633042	0.356412	0.056893	0.342404	0.00795836	0.0120881	0.302927	0.336984	0.287719	0.970121	0.919607	0.737842	0.460897	0.471172	0.703269
ME41	0.484714	0.505484	0.567785	0.0750054	0.032081	0.159141	0.98018	0.494101	0.561919	0.794471	0.37668	0.681229	0.410932	0.343253	0.300104	0.0426654	0.828634	0.00861081	0.128285	0.312574	0.385394	0.972427	0.993207	0.0488646	0.00958377	0.0535409	0.0132117	0.144994	0.361353	0.427741	0.303241	0.29443	0.595853	0.589088	0.115641	0.384454	0.225321	0.181593	0.184209	0.0271246	0.31325	0.323777	0.267438	0.224982	0.207054	0.632782	0.25054	0.105508	0.527114
ME34	0.631443	0.835205	0.323289	0.567218	0.0868556	0.505302	0.429752	0.481315	0.410354	0.498837	0.511167	0.395336	0.436202	0.327873	0.516877	0.0400336	0.611942	0.0065051	0.172485	0.404906	0.32744	0.556848	0.471537	0.689798	0.615661	0.0468752	0.0427603	0.212732	0.859499	0.245927	0.302242	0.337159	0.513432	0.495658	0.509647	0.374972	0.145765	0.372362	0.124956	0.0163239	0.335282	0.319024	0.287811	0.388799	0.329333	0.283177	0.424418	0.112425	0.266159
ME30	0.0742116	0.0438329	0.143977	0.062544	0.613709	0.0328697	0.0408659	0.361605	0.42814	0.0391994	0.919657	0.501485	0.716263	0.649787	0.652024	0.0384158	0.849348	0.00501638	0.260428	0.228759	0.781617	0.937993	0.681771	0.968075	0.915398	0.0537283	0.0868433	0.309655	0.172241	0.406906	0.668176	0.23422	0.917649	0.975666	0.695022	0.93449	0.206993	0.182158	0.156458	0.0113487	0.186017	0.368751	0.408585	0.0518265	0.463034	0.612378	0.339753	0.107808	0.553072
ME11	0.471741	0.769732	0.60044	0.577921	0.534556	0.604104	0.713852	0.616617	0.601592	0.572983	0.789822	0.814067	0.837068	0.763229	0.746712	0.000909858	0.849628	6.94416e-06	0.433956	0.551445	0.795688	0.973263	0.926785	0.886289	0.772725	0.00161154	0.00289475	0.482039	0.502472	0.551782	0.597881	0.490206	0.766139	0.995673	0.738085	0.793405	0.0153194	0.485479	0.00955362	0.000177175	0.401185	0.59797	0.457209	0.452108	0.61955	0.759724	0.484508	0.283124	0.622162
ME59	0.854336	0.834126	0.433898	0.520554	0.323754	0.50037	0.611418	0.311468	0.37069	0.970054	0.470278	0.572453	0.437195	0.452862	0.354559	0.0330351	0.506201	0.000387947	0.0782944	0.237488	0.243922	0.64164	0.519699	0.530346	0.911895	0.0360869	0.00492885	0.397296	0.659484	0.600512	0.404727	0.400701	0.406162	0.515413	0.846012	0.465027	0.178425	0.214122	0.0127269	0.00843444	0.828176	0.314582	0.593388	0.177295	0.813161	0.843996	0.342305	0.866105	0.314295
ME9	0.592082	0.000540779	0.663612	0.594379	0.507123	0.673742	0.707628	0.729878	0.579933	0.71979	0.95874	0.000989351	0.00030487	0.737243	0.543686	0.621617	0.631006	0.567731	0.45127	0.554728	0.586037	0.582371	0.647864	0.901075	0.530585	0.630714	0.624917	0.803571	0.909806	0.70603	0.981897	0.960749	0.74269	0.000219304	0.828016	0.980557	0.433438	0.466185	0.359309	0.896981	0.501755	0.548032	0.698615	0.648743	0.968544	0.643296	0.597133	0.346522	0.679799
ME25	0.0322231	0.00140396	0.107906	0.0511495	0.589089	0.0191545	0.036564	0.523164	0.624236	0.0198114	0.753472	0.0313275	0.0233122	0.559452	0.409434	0.384594	0.435534	0.275274	0.209708	0.327518	0.453877	0.37948	0.393153	0.864442	0.302447	0.351181	0.380913	0.527795	0.0747775	0.654557	0.711601	0.094545	0.87787	0.017841	0.467983	0.808335	0.327469	0.262631	0.16694	0.437071	0.117238	0.474348	0.240093	0.0429602	0.449868	0.561927	0.476809	0.19555	0.68743
ME60	0.0142033	0.0130568	0.062503	0.0131697	0.715088	0.00987626	0.0170385	0.54487	0.453682	0.0138679	0.266618	0.335217	0.212971	0.567131	0.940791	0.407466	0.621786	0.340592	0.25692	0.505218	0.853067	0.879429	0.455691	0.580852	0.681707	0.722626	0.0606967	0.874268	0.0174618	0.473404	0.630005	0.0591658	0.431864	0.475522	0.488681	0.988508	0.49663	0.556211	0.313785	0.904726	0.102411	0.810123	0.252539	0.016031	0.60482	0.924147	0.674529	0.733641	0.581347
ME40	0.0573819	0.0348588	0.162194	0.0378867	0.90947	0.0220455	0.0573689	0.852901	0.696653	0.0305399	0.730134	0.92782	0.00793215	0.00430397	0.0142618	0.0136742	0.523472	0.328148	0.219883	0.348763	0.581319	0.550632	0.430638	0.948888	0.605575	0.421672	0.244439	0.0456004	0.120299	0.614841	0.520263	0.21668	0.901954	0.624795	0.768689	0.603302	0.167352	0.179542	0.0956941	0.3291	0.169725	0.447198	0.511254	0.0434433	0.00426792	0.831662	0.443004	0.125094	0.458889
ME5	0.00116807	0.00120218	0.00832858	0.00231546	0.909051	0.000710346	0.00189527	0.516	0.725648	0.000796301	0.893957	0.624965	0.752723	0.522832	0.454071	0.447878	0.531717	0.354473	0.351188	0.476132	0.647579	0.517131	0.553138	0.620554	0.467527	0.499543	0.391513	0.731226	0.00928059	0.806066	0.91149	0.0162157	0.834988	0.843204	0.683656	0.940057	0.478301	0.396638	0.286073	0.668979	0.0068729	0.617729	0.0896109	0.0010807	0.183112	0.562679	0.618517	0.274198	0.704932
ME33	0.0190199	0.0190441	0.133486	0.00350896	0.731199	0.0021187	0.0413455	0.893808	0.0503962	0.015535	0.00421166	0.023795	0.713467	0.274364	0.06462	0.372621	0.466959	0.677754	0.151141	0.260571	0.422461	0.368657	0.263189	0.919004	0.628567	0.373513	0.313336	0.503839	0.0668487	0.0487358	0.829504	0.0988067	0.6937	0.904741	0.034327	0.841519	0.281803	0.323918	0.148006	0.510719	0.0904971	0.442592	0.34777	0.0308137	0.441125	0.0514263	0.384828	0.367988	0.884207
ME46	0.0236685	0.611467	0.368854	0.440256	0.474481	0.601886	0.462472	0.14029	0.00547414	0.0827337	0.39587	0.70332	0.455685	0.460062	0.417146	0.214919	0.471409	0.750589	0.0652832	0.192553	0.306355	0.444838	0.677744	0.673394	0.82535	0.478357	0.172542	0.546768	0.616523	0.819136	0.659421	0.351515	0.0310355	0.508855	0.724657	0.569892	0.309346	0.265494	0.266402	0.687345	0.909397	0.228767	0.673731	0.219926	0.796931	0.831612	0.310715	0.737878	0.444023
ME3	0.987923	0.941363	0.471561	0.45964	0.345097	0.29797	0.531825	0.276208	0.0904659	0.912489	0.467382	0.29933	0.132296	0.66341	0.391085	0.358706	0.380008	0.191329	0.173804	0.287675	0.401835	0.633272	0.55092	0.758301	0.571591	0.469178	0.0201441	0.869431	0.953335	0.954238	0.799407	0.0710657	0.642488	0.685606	0.559441	0.658304	0.426999	0.22111	0.0779955	0.952371	0.501822	0.292927	0.964282	0.0190284	0.298932	0.827905	0.0610269	0.460021	0.329576
ME56	0.599004	0.032213	0.401577	0.464813	0.347517	0.490409	0.424941	0.274102	0.323966	0.719986	0.744688	0.00918926	0.00544616	0.519934	0.390436	0.322454	0.360018	0.564674	0.11322	0.238436	0.288759	0.403905	0.446725	0.797575	0.269116	0.314043	0.105936	0.628424	0.833836	0.717019	0.726254	0.24399	0.936836	0.0184188	0.544831	0.631814	0.237684	0.204778	0.494387	0.77538	0.865702	0.24919	0.874346	0.147902	0.615955	0.954968	0.205167	0.909168	0.344506
ME50	0.796038	0.4821	0.284446	0.0339891	0.977153	0.0432289	0.443964	0.7673	0.0625105	0.547451	0.00185187	0.0194347	0.0193699	0.00664188	0.000625501	0.0100573	0.560511	0.81836	0.213202	0.467254	0.458655	0.571071	0.504436	0.812451	0.813619	0.473286	0.360926	0.0434565	0.719547	0.0668573	0.769674	0.352962	0.577127	0.603699	0.0162028	0.901956	0.235435	0.241846	0.196756	0.813669	0.390791	0.348235	0.659561	0.508136	0.0185087	0.0284967	0.416509	0.472678	0.969674
ME51	0.295887	0.459056	0.539592	0.13219	0.0111089	0.234668	0.830074	0.641213	0.429174	0.436401	0.595972	0.620979	0.0157782	0.00454475	0.00280489	0.00796108	0.846226	0.38707	0.136264	0.394568	0.41733	0.915836	0.627093	0.0314081	0.0133146	0.478717	0.531131	0.0885232	0.41265	0.284869	0.536648	0.303663	0.861795	0.736942	0.0829286	0.697697	0.199257	0.285925	0.200217	0.728167	0.187645	0.316711	0.66565	0.491103	0.0292605	0.5293	0.412071	0.127599	0.31428
ME17	0.453315	0.536088	0.475191	0.517795	0.984001	0.537036	0.62168	0.951139	0.579098	0.564852	0.670023	0.710712	0.000249655	8.14926e-06	8.37672e-05	6.70622e-05	0.788506	0.579305	0.426217	0.64573	0.6711	0.819697	0.740642	0.924123	0.780022	0.663114	0.525133	0.00163171	0.790375	0.674363	0.903927	0.622931	0.995319	0.711829	0.765644	0.793772	0.441771	0.469791	0.391692	0.817501	0.45867	0.639232	0.847742	0.788298	0.000301675	0.7123	0.601291	0.446566	0.642073
ME44	0.328959	0.0659251	0.343346	0.565463	0.959166	0.524847	0.484327	0.963057	0.460426	0.564722	0.997883	0.0536888	0.000353291	0.0016025	0.00962657	0.00618524	0.609842	0.475067	0.250199	0.422871	0.472429	0.638836	0.4503	0.641151	0.683212	0.456706	0.547266	0.0249535	0.575022	0.41395	0.440667	0.46174	0.938713	0.0210764	0.610056	0.586476	0.226164	0.242648	0.204914	0.507954	0.277785	0.319661	0.969879	0.440608	0.0132591	0.665962	0.566183	0.27983	0.544358
ME18	0.961549	0.683421	0.6222	0.000802014	0.768304	0.00195356	0.642301	0.937912	0.00272279	0.743739	3.8366e-06	0.000462831	0.629318	0.536016	0.0012413	0.725679	0.583601	0.753708	0.324406	0.469347	0.57547	0.658913	0.642323	0.971299	0.890454	0.57696	0.599509	0.58551	0.774966	0.00436155	0.954377	0.566884	0.455556	0.780854	0.000259175	0.814017	0.391077	0.436135	0.385722	0.982602	0.532762	0.477415	0.83951	0.701962	0.92422	0.000825205	0.510537	0.849188	0.680805
ME35	0.924951	0.0253561	0.584083	0.0277301	0.68191	0.0433964	0.525007	0.918954	0.0489533	0.800729	0.00119037	0.00155207	0.0270208	0.569973	0.0337718	0.555185	0.438902	0.725081	0.133077	0.297822	0.328581	0.470175	0.421345	0.863188	0.518931	0.343917	0.574941	0.460577	0.783962	0.0706314	0.656804	0.509402	0.608147	0.0161996	0.0165544	0.950357	0.25355	0.237804	0.187762	0.595947	0.351797	0.287465	0.903952	0.352772	0.633931	0.0221967	0.469707	0.598023	0.79468
ME13	0.390971	0.579352	0.759602	0.00626305	0.000216407	0.0369323	0.978434	0.405793	0.51571	0.555878	0.286851	0.723509	0.637558	0.480023	0.0555501	0.553609	0.959513	0.368897	0.328626	0.545554	0.550625	0.963912	0.91179	0.00155245	0.000168853	0.592092	0.189689	0.416034	0.597196	0.531462	0.715449	0.481556	0.786345	0.930025	0.00656585	0.683382	0.352835	0.372417	0.274293	0.659148	0.308354	0.490374	0.612486	0.397792	0.506987	0.573786	0.528067	0.266646	0.526493
ME42	0.426817	0.898729	0.422312	0.15318	0.0178053	0.137238	0.505128	0.174554	0.439924	0.491509	0.592379	0.223343	0.163644	0.471982	0.298215	0.442912	0.547245	0.827457	0.0569778	0.241837	0.164479	0.66038	0.38346	0.0383685	0.0210228	0.243806	0.0635175	0.36374	0.504764	0.435754	0.228716	0.797818	0.332224	0.940626	0.0980421	0.24695	0.113052	0.150895	0.831787	0.359636	0.589298	0.175045	0.403767	0.536295	0.830823	0.844869	0.370349	0.955859	0.442604
ME24	0.711321	0.792353	0.698938	0.768144	0.725386	0.699146	0.848892	0.599939	0.711243	0.810416	0.78475	0.67221	0.65923	0.61468	0.721153	0.70543	0.640896	0.64598	0.510222	0.772235	0.61581	0.695516	0.944169	0.779567	0.607957	0.734215	0.675494	8.1743e-09	9.23008e-10	1.08848e-10	1.46339e-10	5.0295e-09	0.72261	0.751633	0.633963	0.781697	0.59476	0.697395	0.672509	0.729394	0.70764	0.74234	0.751482	0.66265	0.667278	0.613228	0.762433	0.619263	0.749157
ME16	0.588886	0.697586	0.855328	0.581373	0.56733	0.590109	0.758278	0.645273	0.913288	0.678938	0.771531	0.731833	0.81296	0.796617	0.6929	0.753183	0.612567	0.72886	0.562051	0.766525	0.614364	0.65502	0.892542	0.660815	0.616416	0.668649	0.59506	0.918385	0.940818	0.897395	2.35542e-05	0.997252	8.79261e-07	1.37402e-07	2.69978e-05	2.65684e-06	0.729227	0.661505	0.776376	1.9993e-05	0.776996	0.725278	5.38615e-09	0.000323822	8.00859e-07	0.67048	0.732457	0.645234	0.65462
ME20	0.592735	0.611378	0.552462	0.665712	0.865253	0.539645	0.70918	0.645006	0.709461	0.663765	0.754538	0.674799	0.666784	0.778216	0.695261	0.649467	0.661458	0.551927	0.581364	0.76086	0.592528	0.7882	7.86848e-06	0.990845	0.995828	0.976144	0.845366	0.755664	0.884911	0.81224	0.0873368	0.688906	0.00220087	0.0271645	0.890801	0.913344	0.129948	0.667083	0.763518	0.983766	0.601572	0.659698	0.881965	0.579814	0.662801	0.665343	0.633896	0.716968	0.758343
ME15	0.722202	0.681813	0.577496	0.837976	0.808702	0.694027	0.842476	0.117734	0.77983	0.0415676	0.645224	0.656325	0.795	0.945545	0.678129	0.692052	0.00127002	0.347378	0.301169	0.485899	0.617863	0.769103	0.951957	0.654177	0.821523	0.700234	0.824503	0.54052	0.592104	0.812048	0.628961	0.478092	0.754142	0.928294	0.743441	0.828579	0.518276	0.389774	0.442628	0.654456	0.168351	0.566534	0.687938	0.721837	0.739165	0.862786	0.547099	0.648239	0.645311
ME21	0.462046	0.573421	0.587191	0.79546	0.585206	0.72073	0.975024	0.604835	0.684155	0.635222	0.641381	0.683646	0.746824	0.745923	0.734073	0.73204	5.25555e-05	3.66652e-05	1.75455e-05	0.806554	8.18048e-08	8.27139e-05	0.808833	1.20078e-05	0.691308	0.801672	0.747879	0.893189	0.608117	0.820572	0.956105	0.672925	0.974376	0.876143	0.924548	0.9745	0.486161	0.544032	0.381294	0.869076	0.461117	0.657104	0.640763	0.622001	0.796733	0.654387	0.682717	0.474837	0.557092
ME26	0.633305	0.777231	0.505325	0.586564	0.586172	0.693615	0.739536	0.873574	0.708761	0.835343	0.708545	0.692874	0.777165	0.647684	0.702569	0.627964	0.790186	0.838251	5.82858e-09	0.00018577	0.00110447	0.852995	0.594746	0.645754	0.659194	0.735094	0.67927	0.0282695	0.727453	0.950215	0.94568	0.121213	0.574166	0.850489	0.627039	0.723803	0.698552	0.723355	0.792763	0.584258	0.708732	0.0397637	0.684492	0.765333	0.572054	0.749341	0.819871	0.667185	0.832587
ME0	0.116517	0.940121	0.109305	0.107213	0.0349808	0.341826	0.356841	0.100117	0.291643	0.259957	0.401263	0.280332	0.190279	0.643481	0.916468	0.279165	0.283878	0.480208	0.0590975	0.00350332	0.698604	0.221058	0.757107	0.0833929	0.00743903	0.54904	0.995231	0.0236242	0.566418	0.462875	0.215924	0.0344014	0.343183	0.122148	0.352439	0.984412	0.0910986	0.014464	0.0355257	0.702371	0.420342	0.197725	0.174737	0.347692	0.311158	0.405389	0.30691	0.637746	0.635664
[truncated: 111 more columns]

## Sheet: K27me_cor
	ME140	ME23	ME6	ME1	ME12	ME8	ME103	ME14	ME115	ME66	ME11	ME149	ME7	ME143	ME38	ME61	ME75	ME123	ME137	ME4	ME39	ME127	ME13	ME72	ME59	ME117	ME3	ME15	ME65	ME107	ME126	ME41	ME142	ME25	ME60	ME55	ME110	ME147	ME91	ME141	ME51	ME138	ME90	ME136	ME43	ME100	ME113	ME94	ME130
ME24	-0.00914765	0.219406	0.085729	0.0749379	-0.070629	-0.0299805	-0.034972	-0.0362124	-0.0300949	-0.0304276	-0.0345319	-0.0285159	-0.00120835	-0.0307227	-0.0156133	-0.0297796	-0.0278557	-0.014179	-0.0259628	-0.0946538	-0.0602874	-0.00922837	-0.0318929	-0.0364932	-0.0372093	-0.0387526	0.0246396	-0.0332974	-0.0365158	0.0132407	-0.0225354	0.0685951	0.173175	-0.0387852	-0.043726	-0.0379024	-0.0193256	0.0613034	-0.0323252	-0.0257554	-0.0347048	-0.0356027	-0.0421432	-0.0317907	-0.0339714	-0.0312188	-0.0425586	-0.0316089	-0.0293098
ME4	-0.0076042	-0.133951	0.174746	-0.0653261	-0.140322	-0.0424894	-0.0327416	-0.0234643	-0.0279788	-0.0269385	-0.0386454	-0.0356061	-0.0351283	-0.0322047	-0.0411966	-0.0522421	-0.0379997	-0.0295338	-0.0280592	-0.118239	-0.0728554	-0.0372759	-0.0187135	-0.0295811	-0.0344105	-0.0385281	-0.030077	-0.0345742	-0.0355445	-0.0338778	-0.0413597	-0.0335317	-0.0338023	-0.0389269	-0.0497194	-0.0331896	-0.0208955	-0.0310536	-0.0516184	-0.0274929	-0.0368836	-0.0295108	-0.0289994	-0.0297538	-0.0258078	-0.0243171	-0.0371272	-0.0408375	-0.0353709
ME9	0.00613667	0.139181	0.148198	0.249144	0.180457	-0.0534849	-0.0346649	-0.036834	-0.0339996	-0.0287331	-0.0463601	-0.031943	-0.0413187	-0.0346894	-0.0460536	-0.0466972	-0.044314	-0.0341276	-0.0303251	-0.090358	-0.0614113	-0.0405037	-0.0298606	-0.0431819	-0.0520309	-0.0435193	-0.0382415	-0.0392428	-0.0463378	-0.0389213	-0.0514553	-0.0454277	-0.021461	-0.062523	-0.0590164	-0.048562	-0.0357873	-0.0278722	-0.0616899	-0.0290801	-0.0563803	-0.037606	-0.0618691	-0.0380066	-0.0326263	-0.0347532	-0.0437412	-0.0477775	-0.0377526
ME25	0.0656684	0.30361	0.302718	0.503543	0.253167	-0.0945241	-0.0493689	-0.0799367	-0.0671722	-0.0639922	-0.087132	-0.057201	-0.0849853	-0.0761631	-0.0842211	-0.0860607	-0.0856702	-0.0707559	-0.0598677	-0.159626	-0.127806	-0.0842168	-0.0574428	-0.0946968	-0.0890376	-0.0620763	-0.0753514	-0.0629541	-0.0735702	-0.0732061	-0.100193	-0.0920714	-0.0515865	-0.112052	-0.102187	-0.0982744	-0.0593918	-0.0447531	-0.0892427	-0.041478	-0.106909	-0.0731372	-0.104273	-0.063554	-0.0690198	-0.064695	-0.0875393	-0.0781348	-0.0736653
ME23	0.0193886	0.240336	0.168671	0.323932	0.127132	-0.0907271	-0.0618429	-0.0787521	-0.0543907	-0.0758119	-0.0844582	0.00389317	-0.00436988	0.0286323	-0.0840193	-0.102776	-0.0228984	-0.084942	-0.0750821	-0.163329	-0.14874	-0.104528	-0.0780542	-0.108194	-0.0959945	-0.074475	-0.089038	0.0396364	-0.0681286	-0.0758461	-0.0462452	-0.0743693	-0.0252331	-0.103382	-0.0889776	-0.0955102	-0.0525738	-0.0694754	-0.0922487	0.0193951	-0.095996	-0.0627983	-0.0772435	0.0293449	-0.0718328	-0.0608046	-0.0886656	-0.0688589	-0.076245
ME14	0.063819	0.273007	0.254594	0.3876	0.101357	-0.0746745	-0.0433178	-0.0492851	-0.0376994	-0.0478609	-0.059168	-0.0414168	-0.0577426	-0.0510166	-0.0623026	-0.0583811	-0.0551442	-0.0557941	-0.0382	-0.116988	-0.079643	-0.0506024	-0.0353431	-0.0644812	-0.0725712	-0.0534331	-0.0547887	-0.0511353	-0.0545826	-0.0475012	-0.0655635	-0.0520928	-0.0407166	-0.0874377	-0.0804407	-0.0635546	-0.0322084	-0.0427261	-0.0793337	-0.0413146	-0.066806	-0.0569117	-0.0806913	-0.0430083	-0.0492894	-0.0417723	-0.0600419	-0.0603791	-0.0595072
ME17	0.0936313	0.246707	0.22909	0.574417	0.457692	-0.096631	-0.0595727	-0.0722733	-0.0605696	-0.0703981	-0.0865409	-0.0586788	-0.0780864	-0.0692376	-0.081492	-0.0815413	-0.0796048	-0.082414	-0.0580052	-0.166248	-0.125636	-0.0835249	-0.0571552	-0.0964377	-0.103025	-0.0717318	-0.0809781	-0.0689802	-0.076608	-0.0635277	-0.0915857	-0.0935484	-0.0582164	-0.125507	-0.107944	-0.0955404	-0.0567615	-0.0586397	-0.106898	-0.0547188	-0.103537	-0.0767871	-0.113792	-0.0624545	-0.0625224	-0.0538154	-0.0799783	-0.0769753	-0.0761263
ME3	0.0995415	0.174266	0.280308	0.485644	0.375837	-0.0968349	-0.0653458	-0.0812007	-0.0684261	-0.071921	-0.0901911	-0.0614009	-0.0808778	-0.0709396	-0.0834063	-0.0868477	-0.0791134	-0.0829163	-0.0611382	-0.1828	-0.137832	-0.0923615	-0.0641979	-0.104879	-0.10404	-0.0785687	-0.0854575	-0.0753268	-0.0779622	-0.0726574	-0.0981092	-0.0909218	-0.0532297	-0.110174	-0.0985496	-0.0968089	-0.0615117	-0.0588954	-0.106908	-0.0569094	-0.102546	-0.0674425	-0.107391	-0.0637354	-0.0701511	-0.0623316	-0.0876028	-0.0659456	-0.0779158
ME8	0.107358	0.0504115	0.0195235	0.402723	0.562741	-0.0587762	-0.0322971	-0.0471444	-0.0390436	-0.0368423	-0.0476658	-0.0313749	-0.0483516	-0.0354329	-0.0509622	-0.0464087	-0.04364	-0.0471636	-0.0264233	-0.0914424	-0.0692973	-0.0550463	-0.036457	-0.0618432	-0.0618678	-0.0437816	-0.0548406	-0.0460804	-0.0501182	-0.0416322	-0.0592538	-0.0523795	-0.0427117	-0.0810493	-0.0681532	-0.0512805	-0.03457	-0.0398536	-0.0671041	-0.0324796	-0.0605016	-0.0505299	-0.0717972	-0.0405741	-0.0351304	-0.0321264	-0.0477388	-0.0551239	-0.0525469
ME19	0.0920724	0.183885	0.192377	0.511229	0.49063	-0.0977353	-0.0629761	-0.0817127	-0.0736582	-0.0764267	-0.0963788	-0.064741	-0.0814918	-0.071229	-0.0861819	-0.097619	-0.0882011	-0.0849671	-0.0693098	-0.190775	-0.151661	-0.0991054	-0.072608	-0.108479	-0.103794	-0.0704421	-0.0904788	-0.0670284	-0.0734948	-0.0651893	-0.0941821	-0.0932872	-0.0653411	-0.118306	-0.105617	-0.0954858	-0.0562	-0.0590283	-0.104037	-0.0499698	-0.100945	-0.0746137	-0.102545	-0.0535942	-0.0617577	-0.0573896	-0.0785002	-0.0842446	-0.076016
ME18	0.146566	0.242433	0.322501	0.473241	0.28367	-0.0844741	-0.0572744	-0.0701337	-0.0624018	-0.0606488	-0.0783129	-0.0562362	-0.0699587	-0.056894	-0.0715342	-0.0731155	-0.0687006	-0.0673381	-0.0550032	-0.156145	-0.112721	-0.0778905	-0.0596692	-0.0912625	-0.0948053	-0.0753294	-0.0720074	-0.0699867	-0.0637027	-0.0586602	-0.0821411	-0.083088	-0.0441166	-0.106398	-0.089886	-0.0767854	-0.0529016	-0.0437057	-0.0974567	-0.0575294	-0.0930576	-0.068233	-0.0973638	-0.0532344	-0.0593862	-0.0497213	-0.0653236	-0.0704053	-0.0685752
ME6	0.169997	0.162642	0.286876	0.371934	0.192098	-0.0660362	-0.0304196	-0.0471375	-0.0397089	-0.0437807	-0.0550452	-0.0349277	-0.0541294	-0.0384707	-0.0606126	-0.0562774	-0.052786	-0.052754	-0.0377236	-0.0919252	-0.0683973	-0.0563044	-0.0349359	-0.0613533	-0.0606741	-0.0474841	-0.0534808	-0.0443793	-0.0398751	-0.0510829	-0.0643419	-0.0592654	-0.0402783	-0.0754076	-0.062223	-0.0488125	-0.0295234	-0.0450786	-0.0644314	-0.0365174	-0.0634818	-0.0487679	-0.0606356	-0.0292708	-0.0426465	-0.0332197	-0.0413897	-0.0439526	-0.0606099
ME22	0.145074	0.200067	0.276288	0.583599	0.494596	-0.0990199	-0.0661135	-0.0823172	-0.0706096	-0.076011	-0.096439	-0.0638146	-0.0863849	-0.0766617	-0.0838835	-0.0913309	-0.0870919	-0.0852422	-0.0649207	-0.189807	-0.137542	-0.0923706	-0.0686736	-0.109537	-0.112972	-0.0818455	-0.0923911	-0.0835195	-0.0848342	-0.0775405	-0.107211	-0.0996916	-0.0667791	-0.131496	-0.112758	-0.104435	-0.0631163	-0.055864	-0.108557	-0.0560025	-0.110248	-0.0821593	-0.119824	-0.0687731	-0.0765799	-0.0664971	-0.0838376	-0.0710416	-0.0816882
ME2	-0.0483041	-0.062291	-0.0884721	-0.00963255	0.168394	-0.0142694	-0.029631	0.0231304	0.084492	-0.00818755	0.0795401	0.0753114	0.0687845	-0.0561134	-0.0128376	-0.0312347	0.0338286	-0.0700854	0.0614351	-0.107519	-0.0207124	-0.0337392	-0.0578601	-0.0738909	-0.0554999	-0.0474482	-0.0628	-0.0620814	-0.00296555	0.0119643	0.0655301	0.0821244	-0.0513445	-0.00839078	-0.0806019	-0.0103424	0.0919259	-0.0614237	-0.0702637	0.0162626	0.0670242	-0.0377161	-0.0423092	0.00815521	0.0131329	0.0157135	-0.00866072	-0.042802	-0.0549883
ME21	-0.0706	-0.15432	-0.2434	-0.186337	0.0583649	-0.00255346	0.038619	0.0857692	0.0835257	-0.0104087	0.103599	0.0685583	0.0655433	-0.036094	-0.0130624	-0.0300747	0.0602192	-0.0357249	0.0732002	0.0791567	0.0651548	0.0386086	0.0141486	0.0110497	0.0595385	0.0527253	0.00351022	0.014286	0.0756936	0.065148	0.108965	0.0768268	-0.0549982	0.112543	0.0383519	0.0586301	0.0823591	-0.0636266	0.0235971	-0.014318	0.0967212	-0.0122009	0.0921838	0.0637728	0.072702	0.0701375	0.0832113	-0.00367977	-0.0483157
ME1	-0.0568788	0.0167903	-0.0349021	0.0467003	0.118	-0.037867	-0.0462023	-0.0042129	0.0308706	-0.0495826	-0.0286375	0.0680251	0.0813344	0.0626049	-0.0585112	-0.0811495	0.0521799	-0.0693481	-0.0372162	-0.11274	-0.0789124	-0.0758034	-0.0627328	-0.0766735	-0.0661926	-0.0620867	-0.0656194	0.063509	-0.0593659	-0.0437499	0.0321304	-0.0151728	-0.00596637	-0.0671299	-0.0605925	-0.0642225	-0.0223909	-0.0605594	-0.0589076	0.0592509	-0.0435384	-0.0527727	-0.0449484	0.0582354	-0.0429869	-0.0387004	-0.0539377	-0.0673988	-0.0705288
ME20	-0.084182	-0.0800561	-0.139388	-0.155657	-0.100591	-0.0151553	0.0300347	0.0207509	0.0206488	-0.0382935	-0.0270849	0.0578593	0.0694611	0.0797034	-0.0593613	-0.072618	0.0508434	-0.0409769	-0.0432392	0.0696195	-0.0251628	-0.0596894	-0.00612048	-0.0114786	0.0365982	0.0357778	-0.0252429	0.0885167	-0.0125442	-0.024562	0.0589559	0.0193057	-0.00853503	0.0417536	0.0569139	0.0271238	-0.0138976	-0.0630236	0.0463504	0.0596495	0.0372571	-0.0261455	0.0823244	0.0644165	-0.00339952	-0.00866629	0.0712408	0.00961968	-0.0500711
ME7	-0.0490285	-0.180028	-0.242728	-0.361179	-0.254953	0.0028119	0.00646587	-0.00607201	-0.00392927	-0.00311717	-0.0131388	-0.0209919	-0.0285838	-0.00856459	-0.00195617	-0.0484177	-0.00356707	-0.00197172	-0.0239233	-0.00365776	-0.0389407	-0.0135162	-0.00484318	0.0185393	0.032894	0.0328996	0.00392864	-0.00503951	0.0995059	0.0114599	0.0328436	0.107035	0.180568	0.211562	0.207849	0.048251	0.0480011	-0.0208904	0.031657	-0.0101106	0.122102	0.219467	0.0637073	0.028914	0.0421578	0.0567352	0.0496664	0.243574	0.179933
ME13	-0.0485634	-0.164262	-0.211586	-0.319672	-0.210118	0.00782592	-0.0180371	-0.00726321	-0.00220008	0.00273188	-0.00716903	-0.0206536	-0.0212091	-0.00951547	0.00131375	-0.038893	0.000201742	0.00536738	-0.0175299	-0.0567881	-0.0436506	-0.00860296	-0.0104582	0.0045271	0.00243307	-0.00019042	-0.00386335	-0.024034	0.040189	0.0283456	0.0233899	0.0459629	0.0756671	0.127108	0.0883591	0.0339253	0.0541748	0.18628	0.308901	0.239313	0.0313741	0.0844895	0.0123552	-0.00216056	0.0296959	0.0172105	0.0273156	0.0464684	0.0203238
ME16	-0.0453702	-0.119394	-0.159853	-0.249853	-0.170652	0.00145122	-0.00801603	0.000817371	0.000534286	0.0118239	0.00236882	-0.0110667	-0.00625519	-0.000989129	-0.00315869	-0.0222677	0.0134348	-0.00340018	-0.00462228	-0.0173473	-0.014513	0.00891582	-0.00476565	0.0190046	0.0123237	0.00765904	0.00600378	-0.0116309	0.0487653	0.234496	0.286069	-0.00477995	-0.00840482	0.0166891	0.0751575	0.0356027	0.0339231	-0.00776485	0.00120679	-0.0178118	0.0781377	0.154649	0.0303017	0.0385216	0.284758	0.261641	0.290389	0.0217264	-0.00544558
ME12	-0.0169505	-0.135741	-0.17587	-0.28598	-0.154892	0.155416	0.253977	0.0900942	0.0259544	0.179683	0.200572	0.192851	0.0434394	0.110454	0.0678207	0.201895	0.0951912	0.193822	0.195133	0.549508	0.321939	0.108491	0.165772	0.192757	0.26724	0.255785	0.167142	0.232113	0.0166379	-0.00355388	0.0628637	0.0212006	-0.0120762	0.0640654	0.0724997	0.0434637	-0.0143031	-0.0256896	0.0651567	-0.00127765	0.080917	-0.016072	0.140748	-0.00391139	-0.0117984	-0.00912379	0.00773533	-0.0213344	-0.00582768
ME5	-0.0420592	-0.177624	-0.216352	-0.352228	-0.271464	0.0692536	0.11513	0.0805088	0.0440849	0.0632968	0.0823978	0.0601537	0.0330953	0.0589026	0.0397548	0.0627688	0.0531514	0.0741196	0.0589773	0.309207	0.161917	0.0745958	0.0909088	0.111787	0.151929	0.140241	0.0860554	0.101059	0.0836529	0.0556578	0.11853	0.0824775	-0.0167031	0.143611	0.144327	0.12598	0.061809	-0.0181866	0.133468	0.0286359	0.144442	0.0442497	0.177074	0.0753235	0.0870219	0.0749374	0.162175	0.0775249	0.00746203
ME10	-0.0435498	-0.133038	-0.179436	-0.289855	-0.204374	0.0114857	0.0779328	0.00638263	0.00380343	0.00887563	-0.00142389	-0.0152956	-0.0188439	-0.0020207	-0.00517106	-0.0369434	0.00770442	0.00877584	-0.0104248	0.089316	-0.00377897	0.00622394	0.00871831	0.0256752	0.0971713	0.0969352	0.0123687	0.0343887	0.263333	0.113777	0.040106	0.0159339	-0.000931375	0.0865729	0.106206	0.203943	0.222655	-0.0062369	0.0904054	0.0133462	0.0946882	0.130424	0.237931	0.237267	0.182239	0.152421	0.112504	0.0346185	0.00637577
ME11	0.00916034	-0.090717	-0.125908	-0.19678	-0.0611885	0.00250316	0.0135159	0.406229	0.33205	0.0932495	0.0308048	0.0279901	0.0218974	0.0468205	-0.00529502	0.0207398	0.0471205	0.0893916	0.0372115	0.337283	0.50024	0.398967	0.364616	0.442584	0.078996	0.0346341	0.292083	0.0216647	0.00568713	0.004256	0.00328175	0.0195922	0.00783274	0.00543154	0.00352495	0.0195863	0.00622696	-0.0164404	0.000999191	0.0122886	-0.000176742	-0.00863796	0.0290276	0.00410756	-0.00845613	-0.000564346	-0.00754707	-0.0111856	0.00343811
ME15	-0.00800892	-0.0987523	-0.126641	-0.140432	-0.0200386	0.074993	0.00338916	0.0143455	0.0809694	0.310864	0.319551	0.2283	0.255232	0.361725	0.0884748	0.337175	0.347956	0.195914	0.318289	0.353471	0.358228	0.00578305	-0.000440701	-0.00106425	0.0320905	-0.011978	0.00509645	0.0163665	-0.00492757	-0.00377688	0.0087894	-0.00853031	-0.00785362	-0.00900477	-0.00702334	0.309053	-0.00343411	-0.0160323	-0.0113242	-0.00723187	0.00464016	-0.00433905	-0.00550568	-0.00930961	0.0430914	0.0654889	0.0108104	-0.0205095	-0.0149516
ME0	-0.0442065	-0.0729588	-0.000897812	-0.0898822	-0.0991839	-0.00511508	-0.0141764	0.0158828	-0.0214011	-0.0117258	-0.0229076	-0.0184746	-0.0211949	-0.0254548	0.0126291	-0.0113346	-0.0156988	-0.0111866	-0.0195967	-0.0784765	-0.0533666	-0.0215914	-0.0198668	-0.0140527	-0.0157338	-0.00823846	-0.0133921	-0.0202249	-0.0247108	-0.0272493	-0.0239312	0.0094696	-0.00958361	-0.0217459	-0.0315712	-0.0140654	0.000500448	-0.00716642	-0.0228344	-0.00995185	-0.0206593	-0.0103534	-0.00914837	-0.0108223	-0.0208691	-0.0159255	-0.0231093	-0.00417662	0.0494175
[truncated: 102 more columns]

## Sheet: K27me3_pvalue
P values were calculated by Student's t-test, two-sided and no adjustments were made for multiple comparisons
	ME140	ME23	ME6	ME1	ME12	ME8	ME103	ME14	ME115	ME66	ME11	ME149	ME7	ME143	ME38	ME61	ME75	ME123	ME137	ME4	ME39	ME127	ME13	ME72	ME59	ME117	ME3	ME15	ME65	ME107	ME126	ME41	ME142	ME25	ME60	ME55	ME110	ME147	ME91	ME141	ME51	ME138	ME90	ME136	ME43	ME100	ME113	ME94	ME130
ME24	0.867522	5.11665e-05	0.117321	0.171191	0.197223	0.584513	0.523542	0.50891	0.58308	0.57892	0.528785	0.603006	0.982421	0.575242	0.775859	0.587034	0.611429	0.795974	0.635855	0.0836555	0.271194	0.866364	0.560767	0.505628	0.497308	0.479627	0.653171	0.543629	0.505365	0.809207	0.68109	0.210468	0.00146341	0.479257	0.42504	0.489325	0.724518	0.263185	0.555465	0.638557	0.526721	0.516075	0.442009	0.562024	0.535499	0.569085	0.437519	0.564264	0.59295
ME4	0.889718	0.014143	0.00132197	0.233078	0.0101275	0.438265	0.550381	0.668709	0.609854	0.623213	0.480843	0.516036	0.521686	0.556941	0.452338	0.340456	0.48821	0.590126	0.608827	0.0304926	0.183433	0.496538	0.732906	0.589529	0.530235	0.482177	0.583304	0.528279	0.516762	0.536624	0.450549	0.540797	0.537533	0.477651	0.364315	0.544936	0.703157	0.571131	0.34626	0.616077	0.501083	0.590415	0.596873	0.587358	0.637874	0.65742	0.498259	0.456292	0.518814
ME9	0.910902	0.0107618	0.0065806	3.9114e-06	0.000907175	0.329078	0.527197	0.501659	0.53516	0.600247	0.397657	0.560152	0.450998	0.526906	0.400788	0.394231	0.418834	0.533624	0.580199	0.0987344	0.262344	0.459985	0.586017	0.43083	0.342415	0.427235	0.485444	0.474083	0.397885	0.477714	0.347788	0.407226	0.695518	0.253788	0.281445	0.3756	0.513901	0.611217	0.260181	0.595851	0.303532	0.492731	0.258796	0.48813	0.551786	0.526145	0.424879	0.383371	0.491044
ME25	0.230632	1.42289e-08	1.57558e-08	6.14773e-23	2.6913e-06	0.0840819	0.36771	0.144303	0.220107	0.242779	0.111419	0.296536	0.120547	0.164279	0.123933	0.115904	0.117574	0.196418	0.27455	0.00339494	0.019279	0.123953	0.294495	0.0835144	0.10378	0.257202	0.168835	0.250522	0.179161	0.181328	0.0670139	0.0924797	0.346558	0.0403954	0.0617299	0.0724397	0.27839	0.414235	0.102983	0.449253	0.0505769	0.18174	0.0565748	0.246027	0.207651	0.237633	0.10975	0.153598	0.178598
ME23	0.723656	8.67611e-06	0.00194916	1.26928e-09	0.0199301	0.0973594	0.258999	0.150364	0.32094	0.166238	0.122875	0.943405	0.936489	0.601528	0.12484	0.0602356	0.676241	0.120737	0.170366	0.00271404	0.00638351	0.0559703	0.154024	0.0478517	0.0793493	0.173858	0.103779	0.469657	0.213594	0.166047	0.398829	0.174472	0.645381	0.0587316	0.104014	0.0808835	0.337395	0.204659	0.0918509	0.723568	0.0793447	0.251699	0.158359	0.592507	0.189676	0.267097	0.105238	0.208715	0.163824
ME14	0.244059	3.87686e-07	2.35344e-06	1.8763e-13	0.0638856	0.172705	0.42938	0.368525	0.491656	0.382541	0.280209	0.449924	0.291978	0.351919	0.255468	0.286666	0.314273	0.308594	0.485918	0.032307	0.145789	0.355848	0.519143	0.23919	0.185153	0.329546	0.317407	0.350798	0.319233	0.386131	0.23138	0.34184	0.457628	0.110165	0.141783	0.246022	0.556895	0.435716	0.147365	0.451043	0.222638	0.298989	0.140542	0.432687	0.368483	0.44604	0.273154	0.270464	0.277456
ME17	0.0870647	4.89079e-06	2.2977e-05	8.41209e-31	9.49178e-19	0.0773687	0.276926	0.186968	0.268953	0.198696	0.113877	0.284211	0.153853	0.206217	0.136632	0.136394	0.145983	0.132235	0.289785	0.00226761	0.0214459	0.127082	0.296923	0.077966	0.059614	0.190301	0.139132	0.207912	0.161821	0.246222	0.0942196	0.0873458	0.28803	0.021581	0.048371	0.0807873	0.300268	0.284533	0.0506004	0.318026	0.0583523	0.16084	0.0373689	0.254309	0.253792	0.326093	0.144094	0.159813	0.164483
ME3	0.0688169	0.00136376	1.82596e-07	3.15617e-21	1.11266e-12	0.0767426	0.232936	0.138045	0.211597	0.189132	0.0993611	0.262425	0.139623	0.195256	0.127625	0.112596	0.148496	0.129885	0.264476	0.000774779	0.0115573	0.0914526	0.241265	0.0551464	0.0571338	0.151319	0.118491	0.168974	0.154511	0.184631	0.0729235	0.0966401	0.331394	0.0438926	0.0716399	0.0768222	0.261563	0.282434	0.0505805	0.299008	0.0608154	0.218253	0.0495398	0.244678	0.200279	0.255247	0.109492	0.228666	0.154757
ME8	0.0496108	0.357668	0.721813	1.71023e-14	2.25205e-29	0.283412	0.555809	0.389713	0.476331	0.501563	0.384485	0.567153	0.377676	0.518081	0.352433	0.397162	0.425952	0.38952	0.629875	0.0947378	0.205825	0.315133	0.506051	0.258996	0.258807	0.424451	0.316948	0.400514	0.360475	0.447568	0.27951	0.339186	0.43587	0.138783	0.213428	0.34943	0.52833	0.467224	0.220576	0.553577	0.269492	0.356538	0.189896	0.459205	0.521662	0.5579	0.383757	0.31445	0.337642
ME19	0.0924761	0.000719716	0.000398554	1.05366e-23	1.07831e-21	0.0740278	0.250356	0.135569	0.17864	0.162819	0.0781487	0.237299	0.136633	0.193435	0.11539	0.0743739	0.107081	0.120627	0.205743	0.000446417	0.00540953	0.0700465	0.18493	0.0472647	0.0577268	0.198415	0.0982828	0.221099	0.179608	0.234059	0.0852147	0.0882368	0.23297	0.0303975	0.0534474	0.0809615	0.305083	0.281347	0.0571399	0.361901	0.0649773	0.173056	0.0608193	0.328089	0.259657	0.294943	0.151677	0.123828	0.165098
ME18	0.00720758	7.19674e-06	1.51376e-09	4.23565e-20	1.28141e-07	0.122804	0.295915	0.200392	0.254711	0.268326	0.152659	0.304771	0.20152	0.29914	0.191528	0.18187	0.209766	0.218968	0.315513	0.0041722	0.0392077	0.154892	0.276148	0.0953918	0.0831596	0.168959	0.1886	0.201339	0.244922	0.284365	0.133525	0.12909	0.420912	0.0516967	0.100515	0.160849	0.334387	0.425255	0.0748592	0.293766	0.0890258	0.212892	0.0751383	0.331351	0.278436	0.364296	0.233095	0.19865	0.210601
ME6	0.00179271	0.00283005	9.10196e-08	1.9773e-12	0.000406516	0.228026	0.579019	0.389783	0.468844	0.424461	0.315143	0.524069	0.323274	0.482831	0.268612	0.304416	0.335445	0.33574	0.491377	0.0930006	0.21179	0.304184	0.52397	0.262795	0.268126	0.386303	0.329115	0.418149	0.466984	0.351293	0.240208	0.279416	0.462487	0.168516	0.256077	0.37314	0.590256	0.410844	0.239554	0.505346	0.246565	0.373577	0.26843	0.593442	0.436572	0.544571	0.45022	0.422642	0.268634
ME22	0.00782675	0.000228277	2.77157e-07	5.77383e-32	4.53152e-22	0.0702897	0.227481	0.132691	0.197347	0.165125	0.0779618	0.244091	0.114532	0.161526	0.125453	0.0951428	0.111585	0.119425	0.235996	0.000477865	0.0117354	0.0914206	0.209946	0.0451351	0.0387695	0.134933	0.0913484	0.127107	0.121211	0.15676	0.0499258	0.0683976	0.222825	0.0160294	0.0391426	0.0561915	0.249301	0.307988	0.047104	0.306788	0.0437494	0.133438	0.0283178	0.209284	0.161976	0.224789	0.12566	0.194613	0.135687
ME2	0.378145	0.255557	0.106003	0.860569	0.00198338	0.794701	0.588902	0.673149	0.122724	0.881318	0.146311	0.169061	0.209208	0.30583	0.814909	0.568887	0.537216	0.200702	0.262159	0.0492674	0.705636	0.538294	0.290995	0.177268	0.311157	0.386663	0.251686	0.257163	0.956875	0.827295	0.231618	0.133604	0.348829	0.878394	0.140983	0.85041	0.0929981	0.262247	0.199557	0.766801	0.221127	0.491464	0.440211	0.881783	0.810731	0.774459	0.874514	0.4349	0.315645
ME21	0.197408	0.00464103	6.59816e-06	0.00060837	0.2868	0.962863	0.481144	0.117149	0.127079	0.849462	0.0582	0.210714	0.231524	0.510298	0.811728	0.583332	0.271738	0.514636	0.181363	0.148273	0.234308	0.481262	0.796402	0.840314	0.277202	0.336003	0.948964	0.794468	0.166902	0.234356	0.0462765	0.160623	0.315557	0.039521	0.484185	0.284611	0.132494	0.245486	0.666946	0.794018	0.0770913	0.823935	0.0920808	0.244401	0.184361	0.200367	0.128521	0.946503	0.37803
ME1	0.299269	0.759463	0.524373	0.394199	0.0308325	0.48973	0.399267	0.938766	0.573403	0.365638	0.601462	0.214292	0.137395	0.253165	0.285591	0.138294	0.341032	0.205492	0.497228	0.0391746	0.149533	0.166286	0.252195	0.161462	0.226924	0.257122	0.230982	0.246362	0.2786	0.424787	0.557851	0.782021	0.913365	0.220399	0.268772	0.241084	0.683023	0.269034	0.282335	0.279534	0.427031	0.335568	0.412199	0.287872	0.432916	0.480219	0.324993	0.218552	0.197861
ME20	0.124109	0.143704	0.0106441	0.00429323	0.0659282	0.782267	0.583833	0.705114	0.706498	0.48485	0.621326	0.291002	0.204753	0.145482	0.278637	0.18487	0.353558	0.454755	0.430218	0.203719	0.646302	0.275985	0.911136	0.834203	0.504404	0.514012	0.645252	0.105826	0.819065	0.654193	0.281939	0.72479	0.87632	0.446244	0.298971	0.620824	0.799936	0.249999	0.397756	0.276307	0.496755	0.63348	0.132657	0.239663	0.950572	0.874434	0.193361	0.860753	0.360927
ME7	0.371026	0.000933545	7.009e-06	9.26726e-12	2.27521e-06	0.959107	0.906144	0.911837	0.942881	0.954672	0.810648	0.701853	0.602143	0.875895	0.971545	0.377023	0.948139	0.971319	0.662623	0.946822	0.477495	0.805316	0.929627	0.735298	0.548525	0.548457	0.94289	0.926782	0.0689166	0.834469	0.549139	0.0503055	0.000900478	9.53979e-05	0.000127118	0.37867	0.381147	0.703226	0.563671	0.853725	0.025427	5.09124e-05	0.244887	0.597954	0.44185	0.300492	0.364827	6.49594e-06	0.000939523
ME13	0.375587	0.00256331	9.52205e-05	2.13858e-09	0.000106731	0.886523	0.742212	0.894634	0.967999	0.96027	0.895992	0.706433	0.698917	0.862247	0.980888	0.478035	0.997065	0.922033	0.749214	0.300041	0.42584	0.875344	0.848756	0.934209	0.964613	0.99723	0.943838	0.66116	0.463482	0.605174	0.669697	0.401717	0.167051	0.0199545	0.106451	0.536053	0.322868	0.000610792	7.71771e-09	9.49857e-06	0.567162	0.122735	0.821745	0.968574	0.588086	0.753635	0.618356	0.396554	0.71091
ME16	0.407821	0.0288946	0.003349	3.66364e-06	0.00171978	0.978889	0.883786	0.988108	0.992227	0.82929	0.965547	0.840071	0.909189	0.98561	0.954069	0.684674	0.806464	0.950562	0.932829	0.751742	0.791277	0.870849	0.930751	0.728913	0.822193	0.888927	0.912824	0.832035	0.373603	1.44737e-05	9.9238e-08	0.930544	0.878192	0.760869	0.169937	0.516076	0.53608	0.887403	0.982444	0.74532	0.153582	0.00455326	0.580492	0.482251	1.14146e-07	1.19921e-06	6.22584e-08	0.691944	0.920901
ME12	0.75724	0.0128933	0.00122868	1.0019e-07	0.00448944	0.00435425	2.49418e-06	0.0997268	0.635966	0.000955278	0.000219915	0.000385309	0.428085	0.0433554	0.215676	0.000199337	0.0819073	0.000359503	0.000327184	8.00946e-28	1.62185e-09	0.0472395	0.0023356	0.000387919	6.92063e-07	2.10301e-06	0.00214501	1.77685e-05	0.76158	0.94833	0.251204	0.699031	0.825706	0.242239	0.185587	0.427826	0.794228	0.639416	0.234294	0.981413	0.139431	0.769457	0.00989896	0.943141	0.829654	0.867864	0.887828	0.697226	0.915371
ME5	0.44292	0.00109499	6.53844e-05	3.20955e-11	4.53321e-07	0.206112	0.0351729	0.141444	0.421246	0.247947	0.132311	0.27226	0.54608	0.282376	0.468329	0.251922	0.332107	0.175927	0.281764	7.44661e-09	0.00295737	0.173159	0.0966882	0.040874	0.00532714	0.0101712	0.115927	0.0646752	0.126499	0.30978	0.0300833	0.131936	0.760674	0.00847979	0.0081545	0.0210885	0.259261	0.740152	0.0144978	0.601481	0.00810338	0.419511	0.00113541	0.168992	0.111874	0.171194	0.00291155	0.156844	0.891767
ME10	0.426911	0.0148204	0.000971174	6.5978e-08	0.000165544	0.834102	0.154667	0.907347	0.944708	0.871427	0.979286	0.780302	0.731116	0.970607	0.924876	0.500389	0.888274	0.87286	0.849233	0.1027	0.945063	0.90964	0.873686	0.639604	0.0757189	0.0764362	0.821554	0.530496	1.01706e-06	0.037394	0.464406	0.771383	0.98645	0.113743	0.0521233	0.000171009	3.92665e-05	0.909453	0.0985569	0.807715	0.0835425	0.0169203	1.07285e-05	1.13715e-05	0.000804755	0.00517892	0.0395896	0.527751	0.907446
ME11	0.86734	0.0973968	0.0211633	0.000290425	0.264082	0.963594	0.80532	9.64226e-15	4.59026e-10	0.0883659	0.574221	0.60971	0.689645	0.392983	0.923081	0.705265	0.389954	0.102408	0.497283	2.34486e-10	1.29422e-22	3.13578e-14	5.69202e-12	1.67912e-17	0.1491	0.527564	5.17454e-08	0.692774	0.917405	0.938141	0.952282	0.720875	0.886425	0.921104	0.94875	0.720955	0.909597	0.764326	0.985463	0.82269	0.997429	0.874841	0.596516	0.940294	0.877454	0.991789	0.890541	0.838376	0.950011
ME15	0.883888	0.0710556	0.0204178	0.0100681	0.714788	0.170875	0.950722	0.793631	0.139174	6.13115e-09	2.17036e-09	2.4561e-05	2.21592e-06	8.58041e-12	0.105992	2.37792e-10	5.72809e-11	0.000309239	2.52912e-09	2.70721e-11	1.4018e-11	0.916017	0.993588	0.984517	0.55834	0.827101	0.925957	0.765354	0.928404	0.945093	0.872665	0.876388	0.886124	0.869572	0.898094	7.58174e-09	0.950069	0.77001	0.836401	0.895086	0.93257	0.936936	0.920031	0.865198	0.431797	0.231912	0.843726	0.708388	0.785122
ME0	0.419965	0.182811	0.986938	0.10053	0.0698238	0.925688	0.79601	0.772095	0.696326	0.830685	0.676118	0.736189	0.699108	0.64248	0.817862	0.836253	0.774665	0.838362	0.720813	0.151801	0.33015	0.69376	0.717128	0.797752	0.774176	0.880585	0.807068	0.712253	0.652235	0.619209	0.662519	0.862904	0.86127	0.691681	0.564729	0.797572	0.992719	0.89603	0.677095	0.855997	0.706356	0.850254	0.867511	0.843557	0.703514	0.7715	0.67343	0.939292	0.367238
[truncated: 102 more columns]
