# Supplementary material for: Joint single-cell multiomic analysis in Wnt3a induced asymmetric stem cell division
Source: Nat Commun. 2021 Oct 12;12:5941. doi: 10.1038/s41467-021-26203-0 (PMC8511096; doi:10.1038/s41467-021-26203-0)
Supplement: Supplementary file 9 — Dataset 6 [file 41467_2021_26203_MOESM9_ESM.xlsx]

## Sheet: 工作表1
Nextera library preparation
Custom Barcodes Adapter 1 (index i5)	Sequence 5' to 3'
P5_nextera_1_TAGATCGC	AATGATACGGCGACCACCGAGATCTACACTAGATCGCTCGTCGGCAGCGTCAGATGTGTAT
P5_nextera_2_CTCTCTAT	AATGATACGGCGACCACCGAGATCTACACCTCTCTATTCGTCGGCAGCGTCAGATGTGTAT
P5_nextera_3_TATCCTCT	AATGATACGGCGACCACCGAGATCTACACTATCCTCTTCGTCGGCAGCGTCAGATGTGTAT
P5_nextera_4_AGAGTAGA	AATGATACGGCGACCACCGAGATCTACACAGAGTAGATCGTCGGCAGCGTCAGATGTGTAT
P5_nextera_5_GTAAGGAG	AATGATACGGCGACCACCGAGATCTACACGTAAGGAGTCGTCGGCAGCGTCAGATGTGTAT
P5_nextera_6_ACTGCATA	AATGATACGGCGACCACCGAGATCTACACACTGCATATCGTCGGCAGCGTCAGATGTGTAT
P5_nextera_7_AAGGAGTA	AATGATACGGCGACCACCGAGATCTACACAAGGAGTATCGTCGGCAGCGTCAGATGTGTAT
P5_nextera_8_CTAAGCCT	AATGATACGGCGACCACCGAGATCTACACCTAAGCCTTCGTCGGCAGCGTCAGATGTGTAT
P5_nextera_9_TGGAAATC	AATGATACGGCGACCACCGAGATCTACACTGGAAATCTCGTCGGCAGCGTCAGATGTGTAT
P5_nextera_10_AACATGAT	AATGATACGGCGACCACCGAGATCTACACAACATGATTCGTCGGCAGCGTCAGATGTGTAT
P5_nextera_11_TGATGAAA	AATGATACGGCGACCACCGAGATCTACACTGATGAAATCGTCGGCAGCGTCAGATGTGTAT
P5_nextera_12_GTCGGACT	AATGATACGGCGACCACCGAGATCTACACGTCGGACTTCGTCGGCAGCGTCAGATGTGTAT
P5_nextera_13_TTTCTAGC	AATGATACGGCGACCACCGAGATCTACACTTTCTAGCTCGTCGGCAGCGTCAGATGTGTAT
P5_nextera_14_TAACCAAG	AATGATACGGCGACCACCGAGATCTACACTAACCAAGTCGTCGGCAGCGTCAGATGTGTAT
P5_nextera_15_GTGTATCG	AATGATACGGCGACCACCGAGATCTACACGTGTATCGTCGTCGGCAGCGTCAGATGTGTAT
P5_nextera_16_TCCATCAA	AATGATACGGCGACCACCGAGATCTACACTCCATCAATCGTCGGCAGCGTCAGATGTGTAT
P5_nextera_17_TTCGTGCA	AATGATACGGCGACCACCGAGATCTACACTTCGTGCATCGTCGGCAGCGTCAGATGTGTAT
P5_nextera_18_AGGTTGCC	AATGATACGGCGACCACCGAGATCTACACAGGTTGCCTCGTCGGCAGCGTCAGATGTGTAT
P5_nextera_19_CCTTATGT	AATGATACGGCGACCACCGAGATCTACACCCTTATGTTCGTCGGCAGCGTCAGATGTGTAT
P5_nextera_20_CAGCAACG	AATGATACGGCGACCACCGAGATCTACACCAGCAACGTCGTCGGCAGCGTCAGATGTGTAT
Custom Barcodes Adapter 2 (index i7)	Sequence 5' to 3'
P7_nextera_1_GGACTCCT	CAAGCAGAAGACGGCATACGAGATAGGAGTCCGTCTCGTGGGCTCGGAGATGTG
P7_nextera_2_TAGGCATG	CAAGCAGAAGACGGCATACGAGATCATGCCTAGTCTCGTGGGCTCGGAGATGTG
P7_nextera_3_AAGAGGCA	CAAGCAGAAGACGGCATACGAGATTGCCTCTTGTCTCGTGGGCTCGGAGATGTG
P7_nextera_4_GTAGAGGA	CAAGCAGAAGACGGCATACGAGATTCCTCTACGTCTCGTGGGCTCGGAGATGTG
TruSeq library preparation
	Sequence 5' to 3'
Connector forward primer	ACACTCTTTCCCTACACGACGCTCTTCCGATCTTCGTCGGCAGCGTCTCCACGC
Connector reverse primer	GACTGGAGTTCAGACGTGTGCTCTTCCGATCTGTCTCGTGGGCTCGGCTGTCCCTGT
Universal Primer	AATGATACGGCGACCACCGAGATCTACACTCTTTCCCTACACGACGCTCTTCCGATCT
P7_TruSeq index primer_1_GCCACATA	CAAGCAGAAGACGGCATACGAGATTATGTGGCGTGACTGGAGTTCAGACGTGTGCTCTTCCGATCT
P7_TruSeq index primer_2_GCGAGTAA	CAAGCAGAAGACGGCATACGAGATTTACTCGCGTGACTGGAGTTCAGACGTGTGCTCTTCCGATCT
P7_TruSeq index primer_3_GCTAACGA	CAAGCAGAAGACGGCATACGAGATTCGTTAGCGTGACTGGAGTTCAGACGTGTGCTCTTCCGATCT
P7_TruSeq index primer_4_GCTCGGTA	CAAGCAGAAGACGGCATACGAGATTACCGAGCGTGACTGGAGTTCAGACGTGTGCTCTTCCGATCT
P7_TruSeq index primer_5_GGAGAACA	CAAGCAGAAGACGGCATACGAGATTGTTCTCCGTGACTGGAGTTCAGACGTGTGCTCTTCCGATCT
P7_TruSeq index primer_6_GGTGCGAA	CAAGCAGAAGACGGCATACGAGATTTCGCACCGTGACTGGAGTTCAGACGTGTGCTCTTCCGATCT
P7_TruSeq index primer_7_GTACGCAA	CAAGCAGAAGACGGCATACGAGATTTGCGTACGTGACTGGAGTTCAGACGTGTGCTCTTCCGATCT
P7_TruSeq index primer_8_GTCGTAGA	CAAGCAGAAGACGGCATACGAGATTCTACGACGTGACTGGAGTTCAGACGTGTGCTCTTCCGATCT
Assemble pA-Tn5 transposome
	Sequence 5' to 3'
Tn5MErev	CTGTCTCTTATACACATCT (5' Phosphorylation)
Tn5ME-A	TCGTCGGCAGCGTCAGATGTGTATAAGAGACAG
Tn5ME-B	GTCTCGTGGGCTCGGAGATGTGTATAAGAGACAG
I5_transposome_1_TATAGCCT	TCGTCGGCAGCGTCTATAGCCTGCGATCGAGGACGGCAGATGTGTATAAGAGACAG
I5_transposome_2_ATAGAGGC	TCGTCGGCAGCGTCATAGAGGCGCGATCGAGGACGGCAGATGTGTATAAGAGACAG
I5_transposome_3_CCTATCCT	TCGTCGGCAGCGTCCCTATCCTGCGATCGAGGACGGCAGATGTGTATAAGAGACAG
I5_transposome_4_GGCTCTGA	TCGTCGGCAGCGTCGGCTCTGAGCGATCGAGGACGGCAGATGTGTATAAGAGACAG
I5_transposome_5_AGGCGAA	TCGTCGGCAGCGTCAGGCGAAGGCGATCGAGGACGGCAGATGTGTATAAGAGACAG
I5_transposome_6_TAATCTTA	TCGTCGGCAGCGTCTAATCTTAGCGATCGAGGACGGCAGATGTGTATAAGAGACAG
I5_transposome_7_CAGGACGT	TCGTCGGCAGCGTCCAGGACGTGCGATCGAGGACGGCAGATGTGTATAAGAGACAG
I5_transposome_8_GTACTGAC	TCGTCGGCAGCGTCGTACTGACGCGATCGAGGACGGCAGATGTGTATAAGAGACAG
I7_transposome_1_ATTACTCG	GTCTCGTGGGCTCGGCGAGTAATCACCGTCTCCGCCTCAGATGTGTATAAGAGACAG
I7_transposome_2_TCCGGAGA	GTCTCGTGGGCTCGGTCTCCGGACACCGTCTCCGCCTCAGATGTGTATAAGAGACAG
I7_transposome_3_CGCTCATT	GTCTCGTGGGCTCGGAATGAGCGCACCGTCTCCGCCTCAGATGTGTATAAGAGACAG
I7_transposome_4_GAGATTCC	GTCTCGTGGGCTCGGGGAATCTCCACCGTCTCCGCCTCAGATGTGTATAAGAGACAG
I7_transposome_5_ATTCAGAA	GTCTCGTGGGCTCGGTTCTGAATCACCGTCTCCGCCTCAGATGTGTATAAGAGACAG
I7_transposome_6_GAATTCGT	GTCTCGTGGGCTCGGACGAATTCCACCGTCTCCGCCTCAGATGTGTATAAGAGACAG
I7_transposome_7_CTGAAGCT	GTCTCGTGGGCTCGGAGCTTCAGCACCGTCTCCGCCTCAGATGTGTATAAGAGACAG
I7_transposome_8_TAATGCGC	GTCTCGTGGGCTCGGGCGCATTACACCGTCTCCGCCTCAGATGTGTATAAGAGACAG
I7_transposome_9_CGGCTATG	GTCTCGTGGGCTCGGCATAGCCGCACCGTCTCCGCCTCAGATGTGTATAAGAGACAG
I7_transposome_10_TCCGCGAA	GTCTCGTGGGCTCGGTTCGCGGACACCGTCTCCGCCTCAGATGTGTATAAGAGACAG
I7_transposome_11_TCTCGCGC	GTCTCGTGGGCTCGGGCGCGAGACACCGTCTCCGCCTCAGATGTGTATAAGAGACAG
I7_transposome_12_AGCGATAG	GTCTCGTGGGCTCGGCTATCGCTCACCGTCTCCGCCTCAGATGTGTATAAGAGACAG
Primers used for PCR
		Sequence 5' to 3'	Target
Nanog	Forward	CCTTCCCTCGCCATCACACT	gene expression
	Reverse	AGAGGAAGGGCGAGGAGAGG
Oct4	Forward	CCCGAAGCCCTCCCTACAGCAGAT	gene expression
	Reverse	TGGGGGCAGAGGAAAGGATACAGC
β-actin	Forward	GTGACGTTGACATCCGTAAAGA	gene expression
	Reverse	GCCGGACTCATCGTACTCC
Axin2	Forward	TGACTCTCCTTCCAGATCCCA	gene expression
	Reverse	TGCCCACACTAGGCTGACA
Ezh2 sg#1	Forward	AGAACTTCATCCCCCATATA	sgRNA
Ezh2 sg#1 PCR	Forward	GCTTTCCTTTTTAAGAGCTGCCA	genomic DNA
	Reverse	TAAGTCTCACACCGAGGGCT
Ezh2 sg#2	Forward	TTCCAATCGTCAGAAAATTT	sgRNA
Ezh2 sg#2 PCR	Forward	GTGGTAAGGCTGCCACTGAT	genomic DNA
	Reverse	CAGGACTGAAACACAAAGGCA
Aebp2 sg#1	Forward	ATTCGCTCCATACATGTCGA	sgRNA
Aebp2 sg#1 PCR	Forward	AGTGGCATGGAGAATGTGCT	genomic DNA
	Reverse	CAGGAGTCGCACAAGTGACA
Aebp2 sg#2	Forward	AACAGGTGTTCGTTTGCTTG	sgRNA
Aebp2 sg#2 PCR	Forward	AAGGACCCAGCACTGAGAGT	genomic DNA
	Reverse	GGTGGCTCAACCTGAAATGC
