# Supplementary material for: Joint single-cell multiomic analysis in Wnt3a induced asymmetric stem cell division
Source: Nat Commun. 2021 Oct 12;12:5941. doi: 10.1038/s41467-021-26203-0 (PMC8511096; doi:10.1038/s41467-021-26203-0)
Supplement: Supplementary file 10 — Dataset 7 [file 41467_2021_26203_MOESM10_ESM.xlsx]

## Sheet: Sheet1
	total reads	unique_mapped reads			total reads	unique_mapped reads
IgG SET-seq 10000 cells_epi_rep1	25563832	22224168		vitro-Tn5-25ng/µl_rep1	28165072	19594316
IgG SET-seq 10000 cells_epi_rep2	20870128	18470393		vitro-Tn5-25ng/µl_rep2	60166918	44173916
H3K27me3 SET-seq 10 cells_Epi_1_rep1	27432698	26765377		vitro-Tn5-50ng/µl_rep1	21845992	12659726
H3K27me3 SET-seq 10 cells_Epi_1_rep2	18248096	17392957		vitro-Tn5-50ng/µl_rep2	59959786	41600220
H3K27me3 SET-seq 100 cells_Epi_1_rep1	21468676	19843581		vitro-Tn5-100ng/µl_rep1	18141922	9884352
H3K27me3 SET-seq 100 cells_Epi_1_rep2	22333696	20334277		vitro-Tn5-100ng/µl_rep2	56351062	40240938
H3K27me3 SET-seq 1000 cells_Epi_1_rep1	31401898	27756833
H3K27me3 SET-seq 1000 cells_Epi_1_rep2	33671342	29610490		vitro-RNA-300ng_rep1	25245100	16526166
H3K27me3 SET-seq 10000 cells_Epi_1_rep1	50345090	44168392		vitro-RNA-300ng_rep2	87831864	63056820
H3K27me3 SET-seq 10000 cells_Epi_1_rep2	51869690	45398529		vitro-RNA-3ng_rep1	27486392	20487784
H3K27me3 SET-seq 10 cells_Epi_2_rep1	22460322	22256094		vitro-RNA-3ng_rep2	64560616	47886778
H3K27me3 SET-seq 10 cells_Epi_2_rep2	16106130	15155518		vitro-RNA-30pg_rep1	29491458	19021290
H3K27me3 SET-seq 100 cells_Epi_2_rep1	24085808	22859166		vitro-RNA-30pg_rep2	4490952	2514098
H3K27me3 SET-seq 100 cells_Epi_2_rep2	15518908	14212812
H3K27me3 SET-seq 1000 cells_Epi_2_rep1	31921282	28700150		vitro-16℃-5mins_rep1	25651752	16703082
H3K27me3 SET-seq 1000 cells_Epi_2_rep2	30527810	26832201		vitro-16℃-5mins_rep2	44930902	30963324
H3K27me3 SET-seq 10000 cells_Epi_2_rep1	22975926	20169095		vitro-16℃-10mins_rep1	32596650	20277534
H3K27me3 SET-seq 10000 cells_Epi_2_rep2	32976642	28984768		vitro-16℃-10mins_rep2	28081096	18842500
				vitro-16℃-15mins_rep1	32424922	19785446
H3K4me3 SET-seq 10^2 cells_Epi_rep1	23512536	21836415		vitro-16℃-15mins_rep2	60710836	39050928
H3K4me3 SET-seq 10^2 cells_Epi_rep2	15772208	14493059		vitro-16℃-30mins_rep1	13444964	6625386
H3K4me3 SET-seq 10^3 cells_Epi_rep1	20541624	18800041		vitro-16℃-30mins_rep2	12765400	5965512
H3K4me3 SET-seq 10^3 cells_Epi_rep2	17912198	16366343
H3K4me3 SET-seq 10^4 cells_Epi_rep1	19460416	17706298		vitro-37℃-5mins_rep1	9794734	3742540
H3K4me3 SET-seq 10^4 cells_Epi_rep2	20877128	19024470		vitro-37℃-5mins_rep2	9656046	3325718
H3K4me3 SET-seq 10^2 cells_Exp_rep1	35511756	21333558		vitro-37℃-10mins_rep1	22180364	9080808
H3K4me3 SET-seq 10^2 cells_Exp_rep2	33467678	21306012		vitro-37℃-10mins_rep2	70880892	30506516
H3K4me3 SET-seq 10^3 cells_Exp_rep1	20878028	13845576		vitro-37℃-15mins_rep1	18696962	7190722
H3K4me3 SET-seq 10^3 cells_Exp_rep2	17637126	11870776		vitro-37℃-15mins_rep2	69443234	28728698
H3K4me3 SET-seq 10^4 cells_Exp_rep1	8639472	5799330		vitro-37℃-30mins_rep1	18918876	6946072
H3K4me3 SET-seq 10^4 cells_Exp_rep2	5507012	3780988		vitro-37℃-30mins_rep2	64159432	25716034
H3K27me3 SET-seq 10^2 cells_Epi_rep1	23488410	21004568		SET-seq 10 cells_Exp_rep1	26517344	12902440
H3K27me3 SET-seq 10^2 cells_Epi_rep2	20278890	18233795		SET-seq 10 cells_Exp_rep2	3706680	757818
H3K27me3 SET-seq 10^3 cells_Epi_rep1	17631550	15667287		SET-seq 100 cells_Exp_rep1	31328126	21599728
H3K27me3 SET-seq 10^3 cells_Epi_rep2	19967770	17710275		SET-seq 100 cells_Exp_rep2	6751328	3804660
H3K27me3 SET-seq 10^4 cells_Epi_rep1	18959294	16789565		SET-seq 1000 cells_Exp_rep1	29293214	22461642
H3K27me3 SET-seq 10^4 cells_Epi_rep2	21362542	19037009		SET-seq 1000 cells_Exp_rep2	937786	639970
H3K27me3 SET-seq 10^2 cells_Exp_rep1	35825300	21984708		SET-seq 10000 cells_Exp_rep1	25235592	17838990
H3K27me3 SET-seq 10^2 cells_Exp_rep2	38858908	24559588		SET-seq 10000 cells_Exp_rep2	23575240	15573996
H3K27me3 SET-seq 10^3 cells_Exp_rep1	15834144	10540100
H3K27me3 SET-seq 10^3 cells_Exp_rep2	18146242	12138230		Ligation based RNA seq_rep1	44140402	33427626
H3K27me3 SET-seq 10^4 cells_Exp_rep1	6288908	4251304		Ligation based RNA seq_rep2	44123790	33345862
H3K27me3 SET-seq 10^4 cells_Exp_rep2	18366220	12101162
Wnt H3K4me3 SET-seq_Epi_rep1	23401890	21282450
Wnt H3K4me3 SET-seq_Epi_rep2	27102584	24607886
Wnt H3K27me3 SET-seq_Epi_rep1	18641420	16254874
Wnt H3K27me3 SET-seq_Epi_rep2	14767816	12868236
H3K27me3_Epi_Aebp2_KO1_rep1	9123308	7618288		H3K27me3_Exp_Aebp2_KO1_rep1	9409442	6339329
H3K27me3_Epi_Aebp2_KO1_rep2	7049596	5887244		H3K27me3_Exp_Aebp2_KO1_rep2	7960193	5311975
H3K27me3_Epi_Aebp2_KO2_rep1	8949838	7017985		H3K27me3_Exp_Aebp2_KO2_rep1	8205743	5305108
H3K27me3_Epi_Aebp2_KO2_rep2	7415024	5743521		H3K27me3_Exp_Aebp2_KO2_rep2	8816102	5741257
