# Supplementary material for: Joint single-cell multiomic analysis in Wnt3a induced asymmetric stem cell division
Source: Nat Commun. 2021 Oct 12;12:5941. doi: 10.1038/s41467-021-26203-0 (PMC8511096; doi:10.1038/s41467-021-26203-0)
Supplement: Supplementary file 11 — Dataset 8 [file 41467_2021_26203_MOESM11_ESM.xlsx]

## Sheet: Sheet1
	Peak number	FDR < 5%	Fold change >5			Peak number	FDR < 5%	Fold change >5
IgG SET-seq 10000 cells_epi	811	734	187		H3K4me3 SET-seq 10^2 cells_Epi	946	946	670
H3K27me3 SET-seq 10 cells_Epi_1	1692	1235	495		H3K4me3 SET-seq 10^3 cells_Epi	7714	7714	4734
H3K27me3 SET-seq 100 cells_Epi_1	6430	5586	1115		H3K4me3 SET-seq 10^4 cells_Epi	44704	44704	29891
H3K27me3 SET-seq 1000 cells_Epi_1	17925	15674	1512			51543	51543	35565
H3K27me3 SET-seq 10000 cells_Epi_1	114432	108394	3472		H3K27me3 SET-seq 10^2 cells_Epi	4410	3680	1060
					H3K27me3 SET-seq 10^3 cells_Epi	9228	8554	2159
H3K27me3 SET-seq 10 cells_Epi_2	1256	869	380		H3K27me3 SET-seq 10^4 cells_Epi	30891	27591	3249
H3K27me3 SET-seq 100 cells_Epi_2	3866	3423	780			45398	43619	4246
H3K27me3 SET-seq 1000 cells_Epi_2	9118	8078	1006
H3K27me3 SET-seq 10000 cells_Epi_2	77733	63198	2042
merge_data					Wnt H3K4me3 SET-seq_Epi	27758	26696	5507
H3K27me3 SET-seq 10 cells_Epi	3918	3073	846		Wnt H3K27me3 SET-seq_Epi	50175	50175	36907
H3K27me3 SET-seq 100 cells_Epi	13050	8984	1689
H3K27me3 SET-seq 1000 cells_Epi	41300	34095	1807
H3K27me3 SET-seq 10000 cells_Epi	162957	147542	2823
H3K27me3_Epi_Aebp2_KO1	28859	27335	3501
H3K27me3_Epi_Aebp2_KO2	37274	35395	4843
