# Supplementary material for: Joint single-cell multiomic analysis in Wnt3a induced asymmetric stem cell division
Source: Nat Commun. 2021 Oct 12;12:5941. doi: 10.1038/s41467-021-26203-0 (PMC8511096; doi:10.1038/s41467-021-26203-0)
Supplement: Supplementary file 14 — Source Data [file 41467_2021_26203_MOESM14_ESM.xlsx]

## Sheet: Figure 1b
	Ligation based	16 ℃ 5 mins	16 ℃ 510 mins	16 ℃ 15 mins	16 ℃ 30 mins	37 ℃ 5 mins	37 ℃ 10 mins	37 ℃ 15 mins	37 ℃ 30 mins
Ligation based	1	0.926832	0.917857	0.922679	0.912636	0.923274	0.924974	0.923837	0.922631
16 ℃ 5 mins	0.926832	1	0.995551	0.99592	0.989382	0.977415	0.981313	0.97913	0.977503
16 ℃ 510 mins	0.917857	0.995551	1	0.997173	0.993199	0.975665	0.98076	0.978322	0.97675
16 ℃ 15 mins	0.922679	0.99592	0.997173	1	0.993908	0.980207	0.985178	0.982983	0.981715
16 ℃ 30 mins	0.912636	0.989382	0.993199	0.993908	1	0.978096	0.983788	0.981732	0.980528
37 ℃ 5 mins	0.923274	0.977415	0.975665	0.980207	0.978096	1	0.991405	0.991162	0.990613
37 ℃ 10 mins	0.924974	0.981313	0.98076	0.985178	0.983788	0.991405	1	0.996749	0.996509
37 ℃ 15 mins	0.923837	0.97913	0.978322	0.982983	0.981732	0.991162	0.996749	1	0.996429
37 ℃ 30 mins	0.922631	0.977503	0.97675	0.981715	0.980528	0.990613	0.996509	0.996429	1

## Sheet: Figure 1c
1	Ligation based	10^4 cells	10^3 cells	10^2 cells	10^1 cells
Ligation based	1	0.905183	0.915023	0.913604	0.897628
10^4 cells	0.905183	1	0.984816	0.97693	0.952696
10^3 cells	0.915023	0.984816	1	0.991277	0.971248
10^2 cells	0.913604	0.97693	0.991277	1	0.970407
10^1 cells	0.897628	0.952696	0.971248	0.970407	1

## Sheet: Figure 1d
10000 cells							1000 cells							100 cells
	H3K4me3	H3K27me3	Gene expression(H3K4me3)	Gene expression(H3K27me3)	cluster			H3K4me3	H3K27me3	Gene expression(H3K4me3)	Gene expression(H3K27me3)	cluster			H3K4me3	H3K27me3	Gene expression(H3K4me3)	Gene expression(H3K27me3)	cluster
Atp2c2	-0.875477	0.552026	-0.839549	-0.495239	cluster1		Atp2c2	-0.763295	0.245262	-0.738133	-0.788541	cluster1		Ephb1	-0.905662	0.54023	-1	-0.8565	cluster1
Col26a1	-0.81813	1	-0.722978	-0.86218	cluster1		Col26a1	-0.857571	0.111261	-0.886324	-0.889665	cluster1		Hs6st2	-0.428947	-0.393545	-1	-0.951666	cluster1
Myo16	-0.727175	1	-0.945564	-0.900087	cluster1		Myo16	-0.625788	1	-0.943464	-0.95257	cluster1		Adamts18	-0.927983	-0.735116	-1	-1	cluster1
4933406K04Rik	-0.776339	1	-0.9958	-0.967253	cluster1		4933406K04Rik	-0.868078	-0.189173	-0.858024	-0.976001	cluster1		Dux	-0.512478	-0.198601	-1	-0.765554	cluster1
Spaca3	-0.762512	1	-0.821956	-0.934165	cluster1		Cd244a	-0.70265	0.488383	-0.886364	-0.93159	cluster1		Zfp386	-0.67831	0.0704578	-0.29247	-0.727089	cluster1
Sspn	-0.822317	1	-0.9958	-0.952543	cluster1		Kcna6	-0.851834	-0.283359	-0.951456	-0.961415	cluster1		Peg12	-0.53016	0.0841204	-0.0575157	0.235215	cluster1
Cd244a	-0.828065	1	-0.947437	-0.853937	cluster1		Spock1	-0.498179	1	-0.919543	-0.938312	cluster1		Shisa6	-0.245938	0.716829	-0.978457	-1	cluster1
Kcna6	-0.791679	1	-0.96429	-1	cluster1		Dytn	-0.830309	0.159808	-0.964611	-0.941386	cluster1		Ptpru	-0.920576	-0.631178	-1	-0.821183	cluster1
Insm1	-0.824201	1	-0.93615	-1	cluster1		Daam2	-0.753258	-0.0839263	-0.857309	-0.961907	cluster1		Alox5ap	-0.977746	-0.398671	-0.0849846	0.139157	cluster2
Spock1	-0.737592	1	-0.915947	-1	cluster1		Zbtb16	-0.804278	1	-0.871121	-0.96503	cluster1		Zfp507	0.726478	0.409087	0.198538	0.248136	cluster1
Dytn	-0.848938	0.429135	-0.9958	-0.95804	cluster1		D130009I18Rik	0.258992	0.268062	-0.936062	-0.976001	cluster1		Piwil4	-0.857376	-0.541681	-1	-0.564256	cluster1
Fezf2	-0.8528	0.267246	-0.9958	-0.953315	cluster1		Gpat3	-0.817379	0.598496	-0.863952	-0.815472	cluster1		Grb14	-0.943745	-0.518208	-0.711293	-0.408353	cluster1
Daam2	-0.802119	1	-0.965341	-0.857965	cluster1		Bach2os	-0.886422	-0.801043	-0.919353	-0.976001	cluster1		Boc	-0.755773	-0.396089	-0.887768	-0.88161	cluster1
Zbtb16	-0.747191	1	-0.926782	-0.813048	cluster1		Dock8	-0.720737	0.681244	-0.945025	-0.912719	cluster1		Vstm5	-0.762314	-0.256501	-0.0387555	-1	cluster1
Gm6878	-0.786642	0.429609	-0.9958	-0.940263	cluster1		Kcnmb1	-0.64435	0.882829	-0.911062	-0.955743	cluster1		Pdgfra	-0.570569	-0.0799991	-1	-1	cluster1
D130009I18Rik	-0.701865	1	-0.9958	-0.926156	cluster1		D1Pas1	-0.797034	-0.449229	-0.1673	-0.203902	cluster1		Tmem125	-0.759714	0.199257	-0.484996	-0.429358	cluster1
Gpat3	-0.677672	1	-0.9958	-0.865685	cluster1		Frem3	-0.809425	0.420854	-0.953006	-0.976001	cluster1		Ppef2	-0.881493	-0.657757	-0.258458	-0.126095	cluster1
Bach2os	-0.845245	-0.174645	-0.79963	-1	cluster1		St6galnac5	-0.612341	-0.0426575	-0.964611	-0.946186	cluster1		A430005L14Rik	-0.0848981	-0.487063	1	1	cluster1
Dock8	-0.692119	1	-0.949198	-0.992448	cluster1		Wscd1	-0.450519	0.653046	-0.429402	-0.487152	cluster1		Samd4	-0.639996	-0.281112	-0.997794	-1	cluster1
Kcnmb1	-0.708481	1	-0.9958	-0.919244	cluster1		Gm7609	-0.623114	1	-0.832652	-0.876286	cluster1		Nr3c1	-0.258606	-0.363482	-0.187219	-0.272078	cluster1
Gm1604b	-0.729734	1	-0.9958	-0.978125	cluster1		Megf6	-0.310838	0.330795	-0.849898	-0.724222	cluster1		Unc5a	-1	-0.28417	-0.862458	-0.342068	cluster1
D1Pas1	-0.821894	0.0763554	-0.0259253	-0.216987	cluster1		Ppy	-0.749672	-0.348497	-0.964611	-0.82113	cluster1		Kif21a	-0.682187	-0.610795	-0.582595	-0.748808	cluster1
Frem3	-0.774819	0.567348	-0.9958	-0.933422	cluster1		Prkch	-0.497798	0.721684	-0.865136	-0.866481	cluster1		Mylk	-0.775349	-0.359798	-1	-0.933006	cluster1
St6galnac5	-0.718526	1	-0.9958	-1	cluster1		Slc6a11	-0.820668	-0.0150708	-0.945791	-0.895902	cluster1		Tecpr2	-0.383654	-0.153412	-0.744206	-0.402925	cluster1
Bmp10	-0.681944	1	-0.9958	-0.887701	cluster1		Pde10a	-0.400459	1	-0.93751	-0.845364	cluster1		Slc6a15	0.309497	0.355843	-0.13458	-0.463421	cluster2
E030025P04Rik	-0.757139	0.654655	-0.9958	-0.854629	cluster1		Prkcq	-0.44626	1	-0.919233	-0.976001	cluster1		Hsbp1	-0.888377	0.47232	1	1	cluster1
Opcml	-0.709662	1	-0.9958	-1	cluster1		Resp18	-0.57821	0.230009	-0.867824	-0.619475	cluster1		Loxhd1	-1	-0.43534	-1	-0.974085	cluster1
Asb18	-0.679244	1	-0.9958	-0.911932	cluster1		Ephb1	-0.690121	1	-0.964611	-0.940032	cluster1		Gpr173	-0.628454	-0.344753	-0.756032	-0.655349	cluster3
Wscd1	-0.507761	1	-0.321184	-0.270805	cluster1		Mfsd1	-0.835621	0.335213	1	1	cluster1		Creb5	-0.287981	-0.270943	-1	-1	cluster1
Gm7609	-0.689746	1	-0.887804	-0.798199	cluster1		Disp3	-0.449944	-0.204285	-0.834004	-0.857401	cluster1		Ntm	-0.642926	0.806468	-1	-1	cluster1
Megf6	-0.594659	1	-0.918178	-0.641184	cluster1		Hs6st2	-0.276071	-0.721997	-0.933388	-0.958515	cluster1		AI429214	-0.366	-0.285274	-1	-0.461368	cluster1
Ppy	-0.766814	0.575245	-0.694447	-1	cluster1		Mlkl	-0.769033	0.424347	-0.736115	-0.757633	cluster1		Rrp15	-0.548139	-0.556283	1	1	cluster3
Prkch	-0.704531	1	-0.899436	-0.823402	cluster1		Fgfr2	-0.0475586	1	-0.936167	-0.899652	cluster1		AU040320	-0.782436	-0.75182	-0.438613	-0.677368	cluster1
Slc6a11	-0.766048	0.619408	-0.908883	-0.891013	cluster1		Tph2	-0.636521	0.573125	-0.935668	-0.943953	cluster1		Col22a1	-0.852177	-0.43777	-0.97224	-0.901345	cluster1
Pde10a	-0.58949	1	-0.931807	-0.9079	cluster1		Cfap61	-0.850545	-0.151744	-0.831617	-0.891316	cluster1		Trim32	-0.298865	-0.177653	0.293068	-0.0397999	cluster1
Prkcq	-0.480834	1	-0.9958	-0.982182	cluster1		Tcerg1l	-0.781872	0.534812	-0.852745	-0.943257	cluster1		Wdr11	-1	-0.51089	0.423549	0.239885	cluster1
Alx3	-0.718707	1	-0.9958	-0.838718	cluster1		Atp6v1e2	-0.84061	-0.404487	-0.964611	-0.822103	cluster1		Tox3	-0.395982	0.675409	-0.95337	-0.577149	cluster1
Resp18	-0.826464	0.0055246	-0.781521	-0.782475	cluster1		Cd300lg	-0.558823	-0.36159	-0.909928	-0.976001	cluster1		Terf2ip	-0.893195	-0.343729	1	0.973195	cluster1
Ephb1	-0.561515	1	-0.919485	-0.847823	cluster1		Brsk2	-0.308673	-0.729889	-0.762173	-0.957797	cluster1		Gfra1	-0.416968	-0.690217	-0.75218	-0.724383	cluster1
Mfsd1	-0.712564	1	1	1	cluster1		Edn3	-0.734459	0.431015	-0.940153	-0.976001	cluster1		Nell2	-0.437973	0.0270969	-0.617234	-0.73644	cluster1
Disp3	-0.692927	1	-0.933675	-0.803939	cluster1		Galnt14	-0.836271	0.488736	-0.964611	-0.941934	cluster1		Ier5	-0.964503	-0.387068	-0.697786	-0.732443	cluster1
Hs6st2	-0.833979	0.0646593	-0.922376	-1	cluster1		C1qtnf1	-0.842162	0.0216205	-0.914857	-0.957208	cluster1		Ankfn1	-0.581896	-0.131877	-0.994611	-1	cluster1
Mlkl	-0.714761	1	-0.64057	-0.646428	cluster1		Camk1g	-0.860172	0.0292138	-0.964611	-0.847619	cluster1		Rbp1	-0.430063	-0.815903	0.197359	0.289658	cluster1
Kcna5	-0.687957	1	-0.9958	-1	cluster1		Cnih3	-0.775258	-0.320275	-0.909831	-0.976001	cluster1		Srgap1	-0.611534	-0.346851	-0.901174	-0.757551	cluster1
Fgfr2	-0.542057	1	-0.867557	-0.853203	cluster1		Fbn2	-0.321191	0.555616	-0.935603	-0.951781	cluster1		Tfap2b	1	0.637032	-1	-1	cluster1
Tph2	-0.741923	1	-0.9958	-0.9648	cluster1		Megf11	0.446661	0.411207	-0.752354	-0.783124	cluster1		Tbx5	-0.707974	-0.124806	-0.746705	-1	cluster1
Kcna10	-0.807342	0.353882	-0.9958	-0.929387	cluster1		Itih5	-0.790832	-0.199336	-0.9549	-0.923658	cluster1		Limch1	-0.91444	-0.184704	-0.984852	-1	cluster1
Cfap61	-0.779357	0.660744	-0.854147	-0.872213	cluster1		Figla	-0.74778	-0.543995	-0.964611	-0.870595	cluster1		Kcnd3	-0.235173	1	-1	-0.757089	cluster1
Trarg1	-0.832211	0.0601774	-0.9958	-0.980605	cluster1		Thy1	-0.248862	0.833984	-0.337073	-0.231273	cluster1		Lepr	0.35386	-0.308263	-1	-0.842338	cluster2
Pld4	-0.734266	1	-0.756614	-0.886992	cluster1		Adamts18	-0.793784	0.961739	-0.95152	-0.89292	cluster1		Wnt5a	-0.118309	0.350184	-1	-1	cluster1
Tcerg1l	-0.733397	1	-0.751251	-0.88306	cluster1		Ccdc81	-0.62673	0.378285	-0.882852	-0.976001	cluster1		Foxo1	-0.657716	0.527987	0.0624566	-0.17569	cluster1
Atp6v1e2	-0.828015	0.0414041	-0.9958	-0.939848	cluster1		Zfp663	-0.793998	0.742994	-0.919207	-0.878797	cluster1		Nckap5	0.667399	1	-0.985545	-1	cluster1
Cd300lg	-0.688778	1	-0.930109	-0.929096	cluster1		Dux	-0.332842	0.175343	-0.857803	-0.78941	cluster1		Arglu1	0.525537	1	1	1	cluster1
Brsk2	-0.748106	0.907634	-0.788152	-0.70421	cluster1		D6Ertd474e	-0.310144	1	-0.964611	-0.945488	cluster1		Bicc1	-0.335514	0.866782	-0.972935	-1	cluster1
Edn3	-0.76113	0.773047	-0.9958	-1	cluster1		Scg2	-0.755903	0.942659	-0.909734	-0.976001	cluster1		Slc35f3	-0.734513	-0.234398	-1	-1	cluster1
Slc7a11	-0.781935	0.548805	-0.937148	-0.965123	cluster1		Caln1	-0.835896	0.403405	-0.938671	-0.919622	cluster1		Skor2	-0.758249	0.0461208	-1	-1	cluster1
Galnt14	-0.745367	1	-0.923408	-0.916983	cluster1		Pebp4	-0.84111	0.210165	-0.90717	-0.976001	cluster1		Lmntd1	-0.549348	-0.556872	-1	-0.974825	cluster1
C1qtnf1	-0.796444	0.44305	-0.9958	-0.975509	cluster1		Sstr5	-0.531452	0.050385	-0.964611	-0.887165	cluster1		Ets1	-0.649835	-0.0648242	-0.97122	-1	cluster1
Camk1g	-0.784642	0.573979	-0.9958	-0.702207	cluster1		Bnc1	-0.828798	-0.0185189	-0.900924	-0.922643	cluster1		Lratd1	0.483937	0.736239	-1	-0.918607	cluster2
Cnih3	-0.775994	0.669881	-0.9958	-0.856667	cluster1		Parvg	-0.611223	0.119728	-0.91143	-0.837044	cluster1		Gypc	-0.780361	-0.439184	-0.876235	-0.558527	cluster1
Fbn2	-0.803557	0.37071	-0.978069	-0.934133	cluster1		Kcnip1	-0.242932	1	-0.918284	-0.924778	cluster1		Zfp618	-0.0590888	0.117051	-0.847374	-1	cluster1
Megf11	-0.64082	1	-0.737894	-0.661394	cluster1		Trabd2b	-0.316858	-0.339564	-0.941547	-0.976001	cluster1		Cavin4	-0.422802	-0.484266	-0.508617	-0.870279	cluster1
Card14	-0.765359	0.758163	-0.9958	-0.767087	cluster1		Asic2	-0.595469	1	-0.851034	-0.931965	cluster1		Dyrk2	0.214938	0.532319	-0.817733	-0.703642	cluster1
Itih5	-0.749236	0.934957	-0.9958	-0.951723	cluster1		Lhx3	-0.759607	0.265139	-0.932673	-0.940646	cluster1		Ptpro	-0.147987	-0.385816	-0.971623	-0.99938	cluster1
Figla	-0.761953	0.811952	-0.783712	-0.785157	cluster1		Tmem51os1	-0.269568	-0.735919	-0.806283	-0.92863	cluster3		Dnah5	-0.328301	-0.000453032	-1	-0.975815	cluster1
Mir3088	-0.791705	0.483106	-0.9958	0.445938	cluster1		Gas7	-0.347038	-0.0310439	-0.731641	-0.721998	cluster1		Kcnma1	0.831295	-0.163547	-0.940297	-1	cluster1
Thy1	-0.684148	1	-0.225338	-0.458145	cluster1		9930014A18Rik	-0.765335	0.320856	-0.949655	-0.911813	cluster1		Svil	-0.435641	-0.668298	-0.818832	-0.928164	cluster1
Adamts18	-0.666136	1	-0.964443	-0.955028	cluster1		Rims4	-0.811323	-0.531543	-0.876826	-0.976001	cluster1		Tmcc3	0.0420159	0.0544646	-0.932798	-0.977263	cluster1
Ccdc81	-0.793168	0.955034	-0.9958	-0.927366	cluster1		Gpr26	-0.850255	1	-0.964611	-0.91697	cluster1		Pax3	0.497151	0.934037	-1	-0.997846	cluster1
Gm17019	-0.786056	1	-0.851198	-1	cluster1		Shank2	-0.66484	1	-0.955953	-0.929192	cluster1		Gm10406	1	1	-0.879765	-0.54311	cluster1
Zfp663	-0.803717	0.800774	-0.843278	-0.917794	cluster1		Tbx19	-0.677245	-0.770147	-0.964611	-0.944377	cluster1		Dap	-0.104815	-0.0868001	0.477766	0.171403	cluster1
Tmem182	-0.584364	1	-0.9958	-0.857483	cluster1		Zfp386	0.153997	1	-0.490039	-0.430296	cluster1		Tshz3	0.200045	0.413275	-0.976702	-1	cluster1
Dux	-0.458818	1	-0.831055	-0.462791	cluster1		Col15a1	-0.830002	0.156756	-0.936025	-0.914001	cluster1		Fggy	-0.117308	-0.019972	-0.528961	-1	cluster2
D6Ertd474e	-0.726787	1	-0.9958	-1	cluster1		Slc32a1	-0.525133	0.280034	-0.911302	-0.917092	cluster1		Grm4	-0.98174	0.437467	-1	-0.719444	cluster1
Scg2	-0.790596	1	-0.9958	-1	cluster1		Exph5	-0.857753	-0.233851	-0.964611	-0.967096	cluster1		Tmem132c	-0.0505461	0.101218	-1	-0.885148	cluster1
Caln1	-0.818324	0.832813	-0.934478	-0.973599	cluster1		Rassf6	-0.78796	-0.304292	-0.964611	-0.821269	cluster1		Actl7b	-0.125445	-0.274967	-0.701629	-0.37574	cluster1
Pebp4	-0.769598	1	-0.9958	-0.963844	cluster1		Cpz	-0.796954	1	-0.410797	-0.366054	cluster1		Eml1	-0.782053	-0.0673121	-0.961487	-0.665034	cluster1
Sstr5	-0.84692	0.224422	-0.9958	-0.96805	cluster1		Icosl	-0.716518	-0.601236	-0.594129	-0.672546	cluster2		Ret	-0.516617	-0.645589	-0.939847	-0.905397	cluster1
Bnc1	-0.794762	1	-0.919423	-0.867803	cluster1		Gabbr2	-0.403721	0.0908699	-0.950846	-0.84886	cluster1		A530032D15Rik	-0.705118	0.552571	-0.863577	-1	cluster1
Parvg	-0.791682	1	-0.9958	-0.829056	cluster1		Upb1	-0.708923	-0.566272	-0.869078	-0.870789	cluster1		Elac2	-0.453786	-0.495931	1	1	cluster1
Kcnip1	-0.477621	1	-0.9958	-0.884543	cluster1		Osbpl5	-0.841439	0.565042	-0.64522	-0.774633	cluster1		Med10	-0.861599	-0.628535	1	1	cluster1
Trabd2b	-0.798693	1	-0.967922	-0.949184	cluster1		4933406F09Rik	-0.59594	1	-0.964611	-0.912313	cluster1		En1	-0.386875	-0.278083	-0.776386	-0.931211	cluster1
Asic2	-0.698401	1	-0.9958	-0.855453	cluster1		Sox1ot	-0.584252	1	-0.905808	-0.865843	cluster1		Dlgap2	0.892917	0.54481	-0.828003	-0.973671	cluster1
Lhx3	-0.817791	0.789843	-0.9958	-1	cluster1		Fibcd1	-0.803456	0.432123	-0.93268	-0.958115	cluster1		Rassf8	-0.58434	-0.524733	-0.557074	-0.837509	cluster1
Tmem51	-0.853413	0.164552	0.186856	0.288106	cluster1		Mfsd9	-0.791355	-0.315154	-0.664785	-0.743896	cluster1		Cd83	-1	-0.555353	-0.975386	-1	cluster1
Gas7	-0.720843	1	-0.857353	-0.801778	cluster1		1700024G13Rik	-0.841174	0.28242	-0.964611	-0.635986	cluster1		Cxcl12	0.435723	0.173332	-1	-1	cluster1
9930014A18Rik	-0.841368	0.0914567	-0.960046	-1	cluster1		Mc3r	-0.777137	0.025211	-0.964611	-0.943917	cluster1		Inpp4b	0.495873	0.886093	-1	-0.956508	cluster1
Rims4	-0.776435	0.963686	-0.9958	-0.707016	cluster1		Cd40	-0.85412	0.0175552	-0.773918	-0.732031	cluster1		Mapkapk2	-0.953466	-0.450948	0.628878	0.862322	cluster1
Gpr26	-0.803754	0.608863	-0.931611	-0.931823	cluster1		Elf5	-0.82598	-0.231233	-0.964611	-0.93865	cluster1		Plet1	-0.508949	-0.241841	-0.787484	-1	cluster1
Pla2g3	-0.861642	-0.166134	-0.927509	-0.81531	cluster1		Gm11426	-0.291236	1	-0.866598	-0.976001	cluster1		Runx2	1	0.612183	-1	-0.995957	cluster1
C1qa	-0.809833	0.573294	-0.9958	-0.947328	cluster1		Gm20554	-0.425351	0.361512	-0.949565	-0.927057	cluster1		Anks1b	0.507138	0.768724	-0.980732	-0.933266	cluster1
Shank2	-0.460324	1	-0.974965	-0.892471	cluster1		Ksr2	0.345658	0.522101	-0.795049	-0.921722	cluster1		Mbip	-0.383966	0.309922	1	1	cluster1
Tbx19	-0.786748	0.900902	-0.928462	-0.852483	cluster1		Tox2	-0.279327	0.563037	-0.783419	-0.921203	cluster1		Iqsec3	-0.659153	0.20944	-1	-0.907212	cluster1
Twist2	-0.641373	1	-0.9958	-0.755092	cluster1		Abcd2	-0.648139	-0.425307	-0.875614	-0.976001	cluster1		Stc2	-0.684845	-0.651472	-0.822612	-0.754645	cluster1
Zfp386	-0.469919	1	-0.442759	-0.44723	cluster1		Foxf1	-0.531085	1	-0.933318	-0.908273	cluster1		Ubr2	-0.888655	-0.565664	0.270585	0.408592	cluster1
Col15a1	-0.747436	1	-0.961285	-0.78541	cluster1		Smoc2	-0.663642	0.518176	-0.862457	-0.976001	cluster1		Onecut3	1	-0.494468	-1	-1	cluster1
Slc32a1	-0.675163	1	-0.9958	-0.970105	cluster1		Foxi1	-0.279266	0.72896	-0.964611	-0.906324	cluster1		Mid1ip1	-0.51588	-0.730489	0.195373	-0.0763228	cluster1
Exph5	-0.836839	0.207345	-0.957658	-0.991475	cluster1		Dscaml1	0.117719	-0.293871	-0.829892	-0.749923	cluster1		Adamts20	1	0.544336	-0.997153	-0.966136	cluster2
Rnf112	-0.804482	0.672196	-0.9958	-0.852021	cluster1		Ceacam10	-0.534235	-0.37299	-0.672866	-0.477596	cluster1		Slc22a15	-0.378531	-0.154265	-1	-1	cluster1
Ankrd36	-0.79448	0.607569	-0.886505	-0.891845	cluster1		Sdk1	-0.291979	1	-0.946623	-0.956065	cluster1		Pag1	-0.775678	-0.107536	-0.90285	-0.655556	cluster1
Otof	-0.767716	0.940972	-0.898007	-0.795822	cluster1		Dync1i1	-0.516074	0.577555	-0.885927	-0.889229	cluster1		Ky	0.0137808	0.256315	-1	-1	cluster1
Lrtm1	-0.748516	1	-0.9958	-1	cluster1		Peg12	0.251905	1	-0.343132	-0.226106	cluster1		Zmat4	-0.412523	0.781729	-0.527863	-0.475731	cluster1
Rassf6	-0.771663	0.877504	-0.9958	-0.993766	cluster1		Dlx5	-0.480805	1	-0.771868	-0.863112	cluster1		Sox11	1	0.656648	-0.942064	-0.884026	cluster1
Cpz	-0.713929	1	-0.360075	-0.267775	cluster1		Sestd1	0.262086	-0.215672	-0.590305	-0.588439	cluster1		Timp3	-0.4075	-0.335677	-1	-0.593865	cluster1
Icos	-0.666444	1	-0.9958	-1	cluster1		Tmem145	-0.687725	-0.146667	-0.900034	-0.839715	cluster1		Siah2	-0.726944	-0.571676	-0.392754	-0.337642	cluster1
Kcnj5	-0.830832	0.140015	-0.919671	-0.954727	cluster1		B3galt5	-0.805191	-0.62096	-0.964611	-0.919916	cluster1		Tram1l1	-0.397867	-0.069371	-0.389765	-1	cluster1
Tpsg1	-0.770794	0.874619	-0.9958	-0.822861	cluster1		Mmgt2	-0.764574	-0.3977	-0.107216	-0.171041	cluster1		Igbp1b	-0.618529	-0.425595	-1	-0.66365	cluster1
Gabbr2	-0.849305	-0.0907596	-0.96285	-0.843797	cluster1		Gm8096	-0.473761	0.416165	-0.964611	-0.925926	cluster1		Zwint	-1	-0.130006	1	1	cluster1
Myh11	-0.862597	-0.250665	-0.9958	-0.902762	cluster1		Ulk4	-0.557523	1	-0.736984	-0.758468	cluster1		Ccdc184	-0.975501	-0.519682	-1	-0.957267	cluster1
Upb1	-0.764306	0.948948	-0.831272	-0.906982	cluster1		Gna14	-0.828192	-0.323459	-0.782516	-0.816603	cluster1		Apob	0.985334	1	-1	-1	cluster1
Osbpl5	-0.765935	1	-0.951187	-0.648336	cluster1		Iqca	-0.622339	1	-0.814859	-0.925216	cluster1		Zfp287	-0.847982	-0.347351	-0.913159	-0.757239	cluster1
4933406F09Rik	-0.632281	1	-0.9958	-0.812417	cluster1		Cav2	-0.784424	-0.668709	-0.941829	-0.976001	cluster1		Cog6	-0.214824	-0.030923	-0.0154938	0.423754	cluster1
Sox1ot	-0.632575	1	-0.80247	-0.920241	cluster1		Ror1	-0.491468	0.116147	-0.942938	-0.940269	cluster1		Gramd3	-0.652937	-0.688047	-0.896977	-0.912523	cluster1
Fibcd1	-0.758611	1	-0.9958	-0.776606	cluster1		Slc38a3	-0.690066	-0.440587	-0.645474	-0.650001	cluster1		Kazn	-0.595178	0.424051	-0.307852	-0.236471	cluster1
Mfsd9	-0.761775	1	-0.706815	-0.88022	cluster1		Otos	-0.54427	0.0629977	-0.771626	-0.976001	cluster1		Htr1b	-0.537762	-0.104598	-0.94267	-0.882199	cluster1
1700024G13Rik	-0.78567	0.785647	-0.9958	-0.79564	cluster1		Qrich2	-0.720324	0.0355951	-0.696386	-0.976001	cluster1		Ndufa10	-0.717242	-0.17473	1	1	cluster1
Mc3r	-0.707892	1	-0.9958	-0.964705	cluster1		Kcnc4	-0.80735	-0.0383488	-0.93934	-0.94801	cluster1		Kctd12	0.635392	0.135759	-0.77606	-0.880897	cluster1
Cd40	-0.798237	0.60166	-0.897572	-0.871049	cluster1		B4galt4	-0.761566	-0.670542	-0.210412	-0.227094	cluster1		Fgf13	1	0.597294	-0.203313	-0.222051	cluster2
Elf5	-0.77411	0.912653	-0.9958	-0.904838	cluster1		Lgi3	-0.804213	-0.646734	-0.831094	-0.949445	cluster1		Adgrd1	-0.967941	0.416465	-1	-1	cluster1
Gm11426	-0.738424	1	-0.9958	-0.949808	cluster1		Phactr1	-0.801785	1	-0.926667	-0.881527	cluster1		Isl2	0.240707	-0.744319	-0.695149	-1	cluster1
Kcnj15	-0.831049	0.170219	-0.962185	-0.988304	cluster1		Fbxw17	-0.70811	-0.637605	0.0468743	0.155344	cluster1		Pitx2	0.0443461	1	-0.879931	-1	cluster1
Gm20554	-0.452208	1	-0.9958	-1	cluster1		Rxfp2	-0.548941	-0.210469	-0.920749	-0.927494	cluster1		Psd3	-0.0161849	1	-0.969627	-0.958238	cluster1
Ksr2	-0.150783	1	-0.882323	-0.829539	cluster1		Fam163b	-0.625947	0.0982914	-0.889586	-0.867601	cluster1		Castor2	1	1	-1	-0.743901	cluster1
Gm15348	-0.758544	0.0397765	-0.856289	-0.958392	cluster1		Myrfl	-0.559465	0.742384	-0.871155	-0.976001	cluster1		Frem2	0.188875	0.960579	-1	-1	cluster1
Tox2	-0.3257	1	-0.955497	-0.863245	cluster1		Prmt8	0.00251279	1	-0.597861	-0.643563	cluster1		Phf6	-0.409155	-0.689779	0.479618	0.729158	cluster1
Abcd2	-0.781812	-0.0905611	-0.9958	-1	cluster1		Rflna	-0.653749	0.465915	-0.695774	-0.926417	cluster1		Ppp2r3a	0.372528	-0.021632	-0.748078	-1	cluster1
Foxf1	-0.267396	1	-0.922218	-0.957967	cluster1		Atoh8	-0.512732	0.102982	-0.932394	-0.976001	cluster1		C330018D20Rik	-0.483659	-0.508611	0.0456002	0.0558049	cluster2
Il17a	-0.745784	0.121405	-0.851198	-0.954825	cluster1		Morrbid	-0.398642	-0.333271	-0.837897	-0.775953	cluster1		Gins2	-0.909125	-0.315815	1	1	cluster1
Smoc2	-0.5733	1	-0.724175	-0.830417	cluster1		Kl	-0.528998	-0.360911	-0.934925	-0.911669	cluster1		Stard4	-0.983262	-0.420518	0.447198	0.542678	cluster1
Foxi1	-0.56771	1	-0.9958	-0.955292	cluster1		Nlrp3	-0.66857	-0.802841	-0.909343	-0.914937	cluster1		Bms1	-0.772255	-0.638796	1	1	cluster1
Dscaml1	-0.457064	1	-0.763518	-0.60891	cluster1		Tbc1d30	-0.769578	1	-0.953125	-0.914412	cluster1		Cdnf	-0.750184	-0.628646	-0.904643	-1	cluster1
Srgn	-0.869301	-0.599374	-0.9958	-0.762548	cluster1		Adgrg3	-0.823984	-0.608676	-0.874858	-0.976001	cluster1		Sox17	-0.80697	-0.102906	-1	-0.988994	cluster1
Ceacam10	-0.679897	0.519319	-0.433059	-0.634547	cluster1		Ak5	-0.65798	-0.109534	-0.964611	-0.927024	cluster1		Pcdh1	-0.422345	-0.0788991	-0.99317	-1	cluster1
Sdk1	-0.500402	1	-0.838208	-0.863402	cluster1		Chit1	-0.623054	0.328981	-0.885241	-0.644864	cluster1		Abcc12	0.0430338	-0.253367	-0.854161	-1	cluster1
Dync1i1	-0.498331	1	-0.931677	-0.895756	cluster1		F5	-0.731729	-0.381016	-0.93397	-0.964519	cluster1		Cep97	-0.744325	-0.615013	-0.502825	-0.252188	cluster1
Peg12	-0.50617	1	-0.320603	-0.306304	cluster1		Esr1	-0.26203	-0.446706	-0.930056	-0.937757	cluster1		Celf4	0.816125	1	-0.216384	-0.172678	cluster1
Clstn2	-0.566576	1	-0.87681	-0.923827	cluster1		Micu2	-0.569523	0.296555	0.0734521	-0.0586396	cluster1		Dmrt2	-0.263658	0.393065	-0.904293	-1	cluster1
Dlx5	-0.616595	0.897097	-0.9958	-0.896658	cluster1		Col4a1	-0.212593	0.871575	-0.368511	-0.228378	cluster1		Chrna7	-0.494283	-0.331411	-0.761026	-1	cluster1
Sestd1	-0.579059	1	-0.472985	-0.612738	cluster1		Acsbg1	-0.776232	-0.166698	-0.747915	-0.835357	cluster1		Arhgef28	-0.882268	0.219452	-1	-0.922862	cluster1
Nat8f3	-0.802478	-0.201052	-0.900317	-1	cluster1		B3gat1	-0.721674	-0.135156	-0.853054	-0.976001	cluster1		Akr1b10	-0.121938	-0.68823	1	0.583314	cluster1
Tmem145	-0.765974	0.0150331	-0.9958	-0.751037	cluster1		Sh3bp5	-0.627926	0.430176	-0.928226	-0.916404	cluster1		Clec2l	-0.948314	-0.478183	-0.485126	-1	cluster1
B3galt5	-0.800121	-0.185554	-0.934796	-0.955585	cluster1		Cbfa2t3	-0.464608	-0.696127	-0.839458	-0.865863	cluster1		Insc	0.326527	-0.429932	-0.668579	-0.766206	cluster1
Mmgt2	-0.75068	0.108577	-0.00408183	-0.0355373	cluster1		Asgr2	-0.523012	0.42023	-0.444673	-0.223832	cluster1		Apba1	-0.595774	-0.361729	-0.984552	-0.898779	cluster1
S100a16	-0.820013	-0.303259	0.0538428	0.201302	cluster1		2810001G20Rik	-0.567721	-0.277766	-0.0714681	0.21124	cluster1		Kbtbd8	1	0.277069	0.374769	0.368448	cluster1
Col4a4	-0.795261	-0.153581	-0.905501	-0.950275	cluster1		Fermt1	-0.593205	0.849592	-0.842431	-0.828206	cluster1		Cdrt4	-0.121539	0.187092	-0.408901	-1	cluster1
Gm8096	-0.749987	0.116448	-0.9958	-0.918128	cluster1		Sdr42e1	-0.559289	0.150274	-0.889852	-0.947472	cluster1		Il15	-0.485284	-0.553752	-0.806407	-0.471895	cluster1
Ulk4	-0.302506	1	-0.699624	-0.683159	cluster1		Bnip2	-0.551773	-0.643429	0.679365	0.764559	cluster1		Igsf11	-0.744777	-0.542797	-0.958867	-1	cluster1
Daw1	-0.691685	0.46301	-0.9958	-0.92201	cluster1		Tmem255b	-0.815185	-0.599956	-0.903787	-0.790489	cluster1		Ikzf1	-0.460353	0.230698	-1	-1	cluster1
Hao2	-0.728442	0.243714	-0.9958	-0.941489	cluster1		Shisa6	0.0671065	0.706921	-0.904951	-0.910108	cluster1		Mib1	-0.490614	-0.596144	-0.0223373	-0.0573035	cluster1
Gna14	-0.783031	-0.078975	-0.89258	-0.734567	cluster1		Rxrg	-0.471913	0.785885	-0.692654	-0.976001	cluster1		Cdh11	1	1	-1	-0.955519	cluster1
Iqca	-0.626051	0.859215	-0.889334	-0.916327	cluster1		Ptpru	0.0508571	1	-0.823846	-0.887743	cluster1		Hrh1	0.0573195	1	-1	-0.935805	cluster1
Cav2	-0.773683	-0.0220602	-0.9958	-1	cluster1		Speer5-ps1	-0.75168	-0.38867	-0.964611	-0.92155	cluster1		Adamts15	-0.265868	0.54779	-0.905733	-0.946566	cluster1
Ror1	-0.704989	0.389462	-0.944341	-0.970499	cluster1		Acan	-0.659288	-0.028996	-0.77123	-0.567881	cluster1		Rgs20	-1	-0.730648	-1	-1	cluster1
Slc38a3	-0.758767	0.0676502	-0.814492	-0.623245	cluster1		Lrrc75b	-0.79597	-0.539254	-0.931661	-0.921949	cluster1		Csmd1	1	1	-1	-1	cluster1
Otos	-0.601736	1	-0.769575	-0.76787	cluster1		Ptprm	-0.556714	1	-0.924918	-0.918015	cluster1		Lipc	-0.648154	0.604645	-0.494464	-0.757892	cluster1
Qrich2	-0.787259	-0.100291	-0.913776	-0.773343	cluster1		Mpo	-0.768016	-0.575926	-0.906085	-0.976001	cluster1		Jazf1	-0.517362	0.286454	-0.936287	-1	cluster1
Kcnc4	-0.738773	0.100878	-0.550281	-0.812281	cluster1		Ntf3	-0.393085	0.95446	-0.916154	-0.976001	cluster1		Akap11	-0.882617	-0.155495	0.457957	0.57152	cluster1
Tecta	-0.557808	1	-0.946324	-0.988761	cluster1		Mapk8ip2	-0.413218	-0.170637	-0.606148	-0.663816	cluster1		Slc15a5	-0.538104	-0.33261	-1	-1	cluster1
B4galt4	-0.687532	0.383084	-0.0395054	-0.048294	cluster1		Gdf10	-0.689982	-0.274665	-0.944178	-0.931394	cluster1		1700012A03Rik	-0.494155	-0.0369878	-1	-0.537477	cluster1
Lgi3	-0.824528	-0.369178	-0.792095	-0.881622	cluster1		Hacd4	-0.741201	-0.468805	-0.769756	-0.935935	cluster1		Slc12a2	0.135314	-0.217613	0.309133	0.403002	cluster1
Phactr1	-0.253478	1	-0.9958	-0.993567	cluster1		Alox5	-0.811264	-0.666472	-0.815936	-0.812926	cluster1		Lonrf1	-0.540015	-0.0962594	-0.217333	0.322914	cluster1
Fbxw17	-0.783608	-0.146206	-0.0636626	0.0223123	cluster1		Fa2h	-0.366197	1	-0.934143	-0.976001	cluster1		Prdm11	-0.944988	-0.731995	-0.998424	-0.987664	cluster1
Rxfp2	-0.666735	0.494075	-0.9958	-0.892819	cluster1		Meioc	-0.899055	0.0528294	-0.294651	-0.5901	cluster1		Cadps2	1	1	-1	-0.899647	cluster2
Fam163b	-0.738181	0.108067	-0.934677	-0.778348	cluster1		Ripor2	-0.828379	0.0782508	-0.954168	-0.94179	cluster1		Rnf144a	-0.121682	-0.492583	-0.525686	-0.465798	cluster1
Myrfl	-0.411229	1	-0.9958	-0.94318	cluster1		Kcnj4	-0.501491	-0.00107612	-0.832877	-0.937078	cluster1		4930579G24Rik	0.209589	-0.217816	0.280089	0.396207	cluster1
Prmt8	-0.588457	0.951308	-0.139767	-0.0398289	cluster1		Zfp507	-0.152019	0.978973	0.155821	0.138516	cluster1		Afap1	-0.844464	-0.829268	-0.517705	-0.450205	cluster1
Rflna	-0.625748	0.744634	-0.891752	-1	cluster1		Slc16a7	-0.537637	0.100502	-0.964611	-0.968337	cluster1		Dct	1	0.642498	-1	-0.86792	cluster1
Atoh8	-0.213732	1	-0.851864	-0.955292	cluster1		Grb14	-0.819459	0.552005	-0.406614	-0.818786	cluster1		Maml3	-0.897249	-0.48598	-0.87545	-1	cluster1
Morrbid	-0.740717	0.103266	-0.781111	-0.927494	cluster1		Prss23	-0.792427	-0.602955	-0.964611	-0.953561	cluster1		Vps45	-1	0.741982	0.498126	0.436389	cluster1
Kl	-0.716297	0.235277	-0.959964	-0.962635	cluster1		Nos1ap	-0.824383	0.289497	-0.947615	-0.938795	cluster1		Pank3	0.114143	0.312583	0.269651	0.0713405	cluster1
Nlrp3	-0.733157	0.141466	-0.831163	-0.9407	cluster1		Ikzf3	-0.708832	0.851984	-0.927715	-0.976001	cluster1		Cd55	-0.71804	-0.341798	0.506048	0.441415	cluster3
Tbc1d30	-0.317526	1	-0.891564	-0.904039	cluster1		Zkscan16	-0.810532	0.0271016	-0.641126	-0.771004	cluster1		Anxa5	-0.839549	-0.673709	0.316547	0.437727	cluster1
Adgrg3	-0.794887	-0.199389	-0.9958	-0.670111	cluster1		Entpd1	-0.681435	0.0195507	-0.94712	-0.976001	cluster1		Ddx18	0.838859	1	1	1	cluster1
Ak5	-0.779223	-0.112763	-0.9958	-0.983847	cluster1		Vstm5	-0.838123	-0.622783	-0.323845	-0.384344	cluster1		Matn1	0.169419	-0.0562592	-0.82355	-1	cluster1
Chit1	-0.739792	0.134395	-0.817401	-0.654302	cluster1		Ccdc33	-0.816	-0.361378	-0.943827	-0.930641	cluster1		Il18r1	-0.839291	0.13964	-1	-1	cluster2
Vmn1r40	-0.777559	-0.0819477	-0.9958	-0.931823	cluster1		Cbln1	-0.614172	0.988109	-0.544152	-0.301303	cluster1		Onecut1	0.755545	-0.0888606	-0.561166	-0.873056	cluster1
F5	-0.751722	0.0640384	-0.923704	-0.974538	cluster1		Foxl1	0.450849	1	-0.779948	-0.920062	cluster1		Mon1b	-0.618813	-0.372433	-0.577446	-0.590188	cluster1
Esr1	-0.547659	1	-0.954126	-0.985893	cluster1		Pdgfra	-0.119466	1	-0.90412	-0.918375	cluster1		Stk32b	-0.537495	-0.585478	-1	-1	cluster1
Micu2	-0.655977	0.607765	0.0154369	-0.0583594	cluster1		Rgl1	-0.47388	0.366839	-0.807678	-0.754542	cluster1		Zfpm1	-0.496329	-0.234818	-0.125917	0.030661	cluster1
Col4a1	-0.266599	1	-0.0353562	-0.0670996	cluster1		Kcnq3	-0.831199	-0.758432	-0.932538	-0.961593	cluster1		Col19a1	1	-0.284446	-1	-0.998587	cluster1
Acsbg1	-0.755674	0.0502436	-0.871875	-0.628997	cluster1		Trank1	-0.817992	-0.080945	-0.782441	-0.795624	cluster1		Sgip1	-0.269004	-0.671376	-0.999439	-1	cluster1
B3gat1	-0.667534	0.558315	-0.9958	-0.909122	cluster1		Galnt18	-0.686249	0.498117	-0.935162	-0.976001	cluster1		Fam241a	-0.499433	0.00238651	-0.452352	-0.401774	cluster1
Sh3bp5	-0.648034	0.671076	-0.910674	-0.943302	cluster1		Gpc1	-0.788686	1	0.903343	0.883979	cluster1		Egln3	-0.244803	-0.797777	-0.873344	-0.950959	cluster1
Cbfa2t3	-0.434055	1	-0.828554	-0.806657	cluster1		Tmem125	-0.714141	1	-0.60741	-0.775123	cluster1		Enpp6	-0.549695	0.512632	-1	-0.843985	cluster1
Asgr2	-0.784953	-0.122464	-0.308745	-0.380848	cluster1		Ano10	-0.207063	1	-0.881744	-0.730234	cluster1		Ascl2	-0.227862	-0.341623	-0.0445666	0.181303	cluster1
Pik3cg	-0.724938	0.222112	-0.969285	-1	cluster1		Gm12298	-0.754396	-0.160643	-0.875614	-0.976001	cluster1		Slc4a3	1	0.305367	-0.534801	-0.487554	cluster1
1700028P14Rik	-0.770243	-0.0541536	-0.807054	-1	cluster1		Tll2	-0.789998	-0.668488	-0.9526	-0.962682	cluster1		Gadl1	-0.289974	-0.591804	-1	-0.823512	cluster1
2810001G20Rik	-0.670419	0.504889	0.493288	0.381871	cluster1		Fam163a	-0.52087	-0.305016	-0.94496	-0.976001	cluster1		Mbnl3	1	-0.329599	-0.753519	-0.726103	cluster1
Fermt1	-0.653404	0.59519	-0.92762	-0.832717	cluster1		Cpne4	-0.784129	-0.351887	-0.78442	-0.976001	cluster1		Stt3b	-0.830122	-0.637894	1	1	cluster1
Sdr42e1	-0.602651	0.880889	-0.934895	-0.808275	cluster1		Lrrc32	-0.779471	0.317432	-0.944574	-0.976001	cluster1		Ednrb	0.824714	0.334758	-0.924552	-1	cluster1
Bnip2	-0.678337	0.458089	0.720805	0.691035	cluster1		Vmn1r53	-0.778329	-0.721544	-0.729475	-0.775875	cluster1		Api5	0.82678	0.530738	1	1	cluster1
Tmem255b	-0.750847	0.0526004	-0.856772	-0.511666	cluster1		Gata6	-0.570885	1	-0.873358	-0.875469	cluster1		Spdl1	-0.458511	-0.352132	1	1	cluster1
Shisa6	-0.580984	1	-0.947256	-0.975073	cluster1		Ncan	-0.698454	0.525379	-0.741797	-0.724326	cluster1		Ptbp2	0.260298	-0.300158	-0.157988	-0.256333	cluster1
Cd6	-0.735173	0.147765	-0.830886	-0.705505	cluster1		Dpep1	-0.404525	-0.35839	-0.867581	-0.976001	cluster1		Gnaz	-0.960815	-0.571858	-0.898713	-0.969797	cluster1
Rxrg	-0.367306	1	-0.920388	-0.955639	cluster1		Col6a6	-0.7456	0.106898	-0.92423	-0.976001	cluster1		Arrdc4	0.58938	0.817389	0.616413	0.565162	cluster1
Ptpru	0.181114	1	-0.900106	-0.762408	cluster1		Lmcd1	-0.671685	-0.251362	-0.80381	-0.927834	cluster1		Zfp703	-0.915657	-0.262463	-0.710676	-0.725654	cluster1
Speer5-ps1	-0.736433	0.139378	-0.9958	-0.907069	cluster1		1700016D06Rik	-0.813856	0.137081	0.0302625	-0.025145	cluster1		Barx1	-0.65557	-0.341089	-0.336421	-1	cluster1
Acan	-0.502209	1	-0.532852	-0.604507	cluster1		Cdh13	0.131259	1	-0.889313	-0.873563	cluster1		Tgfa	-0.90871	-0.540136	-0.780242	-0.805583	cluster1
Lrrc75b	-0.587912	0.855733	-0.95605	-1	cluster1		Scnn1b	-0.682475	0.286634	-0.887108	-0.976001	cluster1		Gfra2	1	0.114728	-0.97386	-1	cluster1
Krtdap	-0.780219	-0.156692	0.669202	0.796323	cluster1		BC051142	-0.761172	-0.358891	-0.889768	-0.976001	cluster1		Thsd4	0.327249	-0.452794	-1	-1	cluster1
Ptprm	-0.326281	1	-0.932741	-0.952387	cluster1		Col5a1	-0.500064	-0.282957	-0.605329	-0.624604	cluster1		Tm2d3	-0.00814449	-0.446221	1	1	cluster1
Mpo	-0.782032	-0.168199	-0.861739	-0.809208	cluster1		Echdc3	-0.374684	0.365486	-0.883622	-0.639148	cluster1		Ubash3a	-0.594396	-0.454579	-0.380628	-0.392472	cluster1
Ntf3	-0.556055	1	-0.883745	-0.846939	cluster1		Gadd45g	-0.0917587	0.716299	-0.624532	-0.607796	cluster1		Etv5	-0.725759	-0.295851	1	1	cluster3
Mapk8ip2	-0.640529	0.569679	-0.663828	-0.843251	cluster1		Prox1	-0.241142	0.767014	-0.928502	-0.926383	cluster1		Slc6a6	0.0546465	-0.599434	1	1	cluster3
Gdf10	-0.71922	0.158782	-0.947225	-0.989916	cluster1		Fgf18	-0.62571	0.679447	-0.169227	0.0747281	cluster1		Ubr5	0.357907	-0.317196	1	1	cluster3
Hacd4	-0.767925	-0.0957507	-0.595835	-0.690129	cluster1		Arg1	-0.601598	0.545669	-0.964611	-0.651635	cluster1		Arhgef10l	-0.746414	-0.105264	-0.247291	-0.227749	cluster2
Topaz1	-0.695487	0.266199	-0.834307	-0.922819	cluster1		Slc25a48	-0.0505567	1	-0.914589	-0.92071	cluster1		Lrch1	-0.056273	-0.424068	0.0753534	-0.375734	cluster3
Alox5	-0.812869	-0.336035	-0.932218	-0.830078	cluster1		Ppef2	-0.545544	-0.626161	-0.253151	-0.287936	cluster1		Epb41l2	-0.0782891	-0.469184	0.835306	1	cluster3
Spaar	-0.804119	-0.290815	-0.9958	-0.967786	cluster1		Wnt3	-0.320178	-0.456912	-0.768738	-0.849464	cluster1		Tmem131	0.0124817	0.629156	1	1	cluster3
Fa2h	-0.481197	1	-0.859102	-0.840636	cluster1		Cdh23	-0.679477	0.436783	-0.911462	-0.903289	cluster1		Usp9x	-0.704559	-0.492986	1	1	cluster3
Phox2b	-0.0298785	1	-0.932497	-0.971068	cluster1		Slc22a8	-0.358962	0.0863208	-0.964611	-0.951894	cluster1		Rai14	-0.284914	-0.498835	0.542599	0.616439	cluster3
Meioc	-0.81172	-0.32648	-0.257221	-0.485853	cluster1		Aff3	-0.403914	1	-0.705285	-0.807146	cluster1		Nanog	-0.331359	-0.699275	1	1	cluster3
Ripor2	-0.676326	0.378959	-0.970716	-0.959101	cluster1		A430005L14Rik	-0.410285	1	1	1	cluster1		Deptor	-0.725925	-0.812918	-0.413953	-0.198277	cluster3
Tpte	-0.57562	0.896584	-0.9958	-0.775774	cluster1		Myo7a	-0.488801	0.58376	-0.817131	-0.88067	cluster1		Tubb4b	-0.81989	-0.378369	1	1	cluster3
Kcnj4	-0.769649	-0.108558	-0.913416	-0.812131	cluster1		Mical2	-0.312446	0.177005	-0.884894	-0.888097	cluster1		Gpr1	-0.920115	-0.524417	-0.858112	-1	cluster3
Zfp507	-0.178691	1	0.223883	-0.0714744	cluster1		Samd4	-0.0417432	0.658512	-0.905331	-0.93171	cluster1		Rnf7	-0.745421	-0.845897	1	1	cluster3
Piwil4	-0.623995	0.67764	-0.940839	-0.886737	cluster1		Rbm43	-0.412022	-0.413069	0.388324	0.304894	cluster1		St8sia1	0.385598	0.20598	-0.354382	-0.330515	cluster3
Slc16a7	-0.782868	-0.164924	-0.9958	-0.999752	cluster1		Wnt9a	0.56454	0.0312044	-0.83616	-0.902069	cluster1		Osgin2	-0.714034	-0.74867	-0.165096	-0.131282	cluster3
Esm1	-0.511411	1	-0.9958	-0.944487	cluster1		Ldhb	-0.765179	-0.380339	1	1	cluster1		Btbd9	-0.84718	-0.731812	0.152532	0.0858555	cluster3
Grb14	-0.613142	0.73349	-0.316871	-0.60144	cluster1		Rcsd1	-0.706665	-0.080225	-0.831972	-0.857256	cluster1		Eif3h	-0.366856	-0.196437	1	1	cluster3
Prss23	-0.718356	0.171966	-0.947647	-0.906021	cluster1		Cbr3	-0.680135	0.299483	0.97876	0.987198	cluster1		Eaf2	-0.152792	-0.673695	-0.568318	-0.680352	cluster3
Zcchc13	-0.78611	-0.185108	-0.840155	-0.85479	cluster1		Ramp1	-0.723366	-0.108019	-0.868485	-0.976001	cluster1		Sh2d4b	0.908352	0.196242	-0.341032	-0.338788	cluster3
Nos1ap	-0.67003	0.429322	-0.975231	-0.987673	cluster1		Prr29	-0.918313	-0.395044	-0.79018	-0.976001	cluster1		Bcar3	-0.381644	-0.59059	0.249801	0.012894	cluster3
Ikzf3	-0.63174	0.632959	-0.9958	-0.968021	cluster1		Lhx5	-0.535172	1	-0.910005	-0.808077	cluster1		Trap1a	0.138381	-0.504112	1	1	cluster3
Zkscan16	-0.743442	0.0421114	-0.624063	-0.658717	cluster1		Zpbp	-0.695513	-0.174562	-0.852515	-0.871873	cluster1		Plxdc1	-0.954907	-0.567942	-0.388116	-0.733496	cluster3
Boc	-0.799696	-0.250096	-0.664081	-0.672778	cluster1		Cacng3	-0.087276	1	-0.964611	-0.921653	cluster1		Lyrm2	-0.675381	-0.417562	1	0.961343	cluster3
Emilin3	-0.762333	-0.0508518	-0.897315	-0.926395	cluster1		Fzd1	-0.493126	0.595809	-0.930021	-0.976001	cluster1		Hunk	-0.931883	-0.62103	0.978454	0.963367	cluster3
Entpd1	-0.578314	0.933768	-0.954094	-0.924583	cluster1		Jkamp	-0.196932	-0.0792839	0.823283	0.811162	cluster1		Cyp7b1	0.264192	-0.431198	-0.439766	-0.522367	cluster3
Vstm5	-0.761324	-0.0448277	0.222474	0.0916676	cluster1		Atp6v1b1	-0.763835	0.625604	-0.964611	-0.893558	cluster1		Bcat1	1	-0.433445	1	1	cluster3
Ccdc33	-0.738117	0.0765973	-0.946408	-0.875831	cluster1		Wdr86	-0.670142	-0.573011	-0.368618	-0.360313	cluster1		A2m	-0.326943	-0.0551867	-0.631166	-0.633163	cluster3
Cbln1	-0.507609	1	-0.498901	-0.380993	cluster1		Cacna1e	-0.534814	1	-0.952503	-0.962575	cluster1		Tusc3	-0.806428	-0.58312	0.463669	0.477485	cluster3
Foxl1	0.185302	1	-0.934954	-0.974207	cluster1		Nr3c1	-0.286333	-0.254759	-0.299553	-0.263904	cluster1		Kcnj3	0.152498	0.217377	-0.951627	-0.63407	cluster3
Pdgfra	-0.132181	1	-0.974276	-0.959232	cluster1		Slc7a10	-0.477813	0.952493	-0.92589	-0.854309	cluster1		Eno1b	0.439804	0.642472	1	1	cluster3
Rgl1	-0.452861	1	-0.758567	-0.769909	cluster1		Mrpl23	-0.856567	0.218658	0.170871	-0.104	cluster1		Akap12	-0.327117	-0.354103	1	1	cluster3
Kcnq3	-0.781125	-0.1477	-0.9958	-1	cluster1		Nsg1	-0.884238	-0.182979	-0.8852	-0.945639	cluster1		Fam3c	-0.829185	-0.642195	0.307404	0.766326	cluster3
Trank1	-0.621941	0.7076	-0.850963	-0.877353	cluster1		Slc6a17	-0.757387	0.364065	-0.952443	-0.962509	cluster1		Atxn7l3b	0.492897	0.638295	1	0.989649	cluster2
Galnt18	-0.664225	0.481155	-0.9958	-0.811941	cluster1		Dnah10	-0.658792	0.816967	-0.891062	-0.878578	cluster1		Tle4	0.143838	-0.548996	1	1	cluster3
Gpc1	-0.662003	0.493475	0.948612	0.87773	cluster1		Cacna1i	-0.698733	1	-0.911178	-0.958642	cluster1		Ldoc1	-0.535365	-0.193945	-0.638848	-1	cluster3
Inmt	-0.833851	-0.424772	-0.9958	-0.94169	cluster1		Doc2b	-0.252772	-0.634778	-0.920072	-0.976001	cluster1		Pim1	-1	-0.587808	1	1	cluster3
Fads3	-0.797464	-0.228007	-0.796864	-0.856489	cluster1		Myl10	-0.436696	0.581187	-0.826026	-0.976001	cluster1		Extl1	-0.529729	-0.609853	-0.623042	-0.864931	cluster3
Tmem125	-0.305657	1	-0.744118	-0.428233	cluster1		Plcl1	-0.0900455	1	-0.952881	-0.976001	cluster1		2610301B20Rik	0.0259523	-0.0781097	0.994033	0.629401	cluster3
Ano10	-0.323903	1	-0.75781	-0.851889	cluster1		Cacna1g	0.233047	0.216758	-0.884266	-0.965614	cluster1		Ptbp3	-0.912747	-0.69031	0.860807	0.815942	cluster3
Gm12298	-0.794391	-0.211037	-0.797445	-0.802008	cluster1		Ccbe1	-0.787074	-0.416579	-0.938094	-0.891199	cluster1		Wdr37	0.632941	-0.15355	-0.287907	-0.153057	cluster3
Tll2	-0.751887	0.0195753	-0.966996	-0.867507	cluster1		Unc5a	-0.0904341	-0.138719	-0.839833	-0.976001	cluster1		Ibtk	-0.817794	-0.619581	0.639612	0.555764	cluster3
Fam163a	-0.724434	0.164713	-0.949047	-1	cluster1		Aox4	-0.72153	-0.0518601	-0.611023	-0.669253	cluster1		Usp51	-0.55526	-0.463528	-0.777617	-0.758831	cluster2
BC048671	-0.814559	-0.322292	-0.9958	-0.974257	cluster1		Il15ra	-0.861143	-0.693042	-0.927217	-0.934624	cluster1		Rnd2	-0.86098	-0.524874	0.448282	0.483948	cluster3
Cpne4	-0.789346	-0.185999	-0.9958	-1	cluster1		Kif21a	-0.50541	1	-0.765592	-0.665534	cluster1		Zfp462	0.905963	1	0.153639	0.226404	cluster3
Mir760	-0.766563	-0.0628572	-0.9958	-0.410367	cluster1		Mylk	-0.421736	0.977041	-0.889157	-0.933209	cluster1		Cep128	0.172469	0.812308	-0.210411	0.111399	cluster3
Lrrc32	-0.721795	0.1816	-0.948147	-0.962135	cluster1		Txndc5	-0.351882	-0.225577	1	1	cluster1		Bclaf3	-0.539327	-0.399566	1	0.970083	cluster3
Vmn1r53	-0.845777	-0.490736	-0.722013	-0.781871	cluster1		Tecpr2	-0.409616	-0.569251	-0.494759	-0.476594	cluster1		Ociad2	-0.685324	-0.427517	-0.0512595	0.431602	cluster3
Dnph1	-0.796233	-0.292012	1	1	cluster1		Gm11541	-0.676373	-0.524071	-0.837707	-0.976001	cluster1		Lrrc7	-0.028108	-0.199731	-0.960757	-0.933632	cluster3
Angpt4	-0.678821	0.269216	-0.919625	-0.755275	cluster1		Tas1r2	-0.776838	-0.283319	-0.964611	-0.94829	cluster1		Epb41l4a	1	0.166944	1	0.94238	cluster3
Gata6	-0.145035	1	-0.83828	-0.882243	cluster1		Kcng2	-0.568464	0.661308	-0.886272	-0.889607	cluster1		Utp3	-0.874067	-0.792551	1	1	cluster3
Ncan	-0.704752	0.154037	-0.718014	-0.663991	cluster1		Pparg	-0.710213	-0.612767	-0.964611	-0.939874	cluster1		Pten	-0.726758	-0.559134	0.288434	0.334561	cluster3
Dpep1	-0.613296	0.596189	-0.916609	-0.781871	cluster1		Afap1l1	-0.789399	-0.541786	-0.21182	-0.186699	cluster1		Mgat5	-0.644575	-0.674709	-0.950927	-0.935036	cluster3
Col6a6	-0.658992	0.374923	-0.924052	-0.989827	cluster1		Arpp21	-0.912235	-0.195189	-0.952244	-0.969113	cluster1		Tfpi	-0.0806232	-0.537351	0.435382	0.218054	cluster3
Lmcd1	-0.754347	-0.0863337	-0.89461	-0.632782	cluster1		Kcnip3	-0.564264	1	-0.293687	-0.391824	cluster1		Tmem135	-0.567067	-0.592221	0.297518	0.258946	cluster3
1700016D06Rik	-0.862696	-0.611204	0.151416	0.0907254	cluster1		Fstl4	-0.480684	0.741154	-0.84961	-0.665481	cluster1		Txnrd1	-0.712134	-0.664308	1	1	cluster3
Cdh13	0.198706	1	-0.905696	-0.837156	cluster1		Pklr	-0.723915	-0.463438	-0.74973	-0.76409	cluster1		Hacd1	-0.904437	-0.178742	0.213252	0.677577	cluster3
Scnn1b	-0.59746	0.668635	-0.932645	-0.897991	cluster1		Ggt5	-0.735187	0.272607	-0.870606	-0.740217	cluster1		Zscan20	0.297295	-0.173686	-0.815273	-0.791114	cluster2
BC051142	-0.755105	-0.091339	-0.9958	-0.886315	cluster1		Plcb2	-0.727406	-0.156968	-0.906666	-0.976001	cluster1		Fundc1	-0.793273	-0.617102	0.987347	0.642444	cluster3
Col5a1	-0.613581	0.593372	-0.429907	-0.464332	cluster1		Add2	-0.731302	-0.210999	-0.925913	-0.967237	cluster1		Rnf4	-0.853842	-0.407383	1	1	cluster3
Slc6a5	-0.526714	1	-0.9958	-0.881933	cluster1		Cacna1s	-0.84058	0.0796576	-0.917322	-0.786044	cluster1		Rpl37a	-0.893904	-0.693073	1	1	cluster3
Echdc3	-0.580464	0.783626	-0.814022	-0.647728	cluster1		Gata5	-0.848914	-0.659908	-0.897323	-0.901728	cluster1		Dsel	1	0.897071	-0.505996	-0.88045	cluster2
Gadd45g	-0.208621	1	-0.291229	-0.413932	cluster1		Ngef	-0.68785	-0.259413	-0.858068	-0.837403	cluster1		Dab2	-0.505344	-0.623374	-1	-0.984477	cluster3
Prox1	-0.301157	1	-0.9958	-0.96977	cluster1		Nsg2	-0.757676	-0.47122	-0.908865	-0.954893	cluster1		Pdgfc	1	-0.0886135	-0.0979687	0.0803863	cluster3
Slc34a2	-0.6772	0.305449	-0.9958	-0.943716	cluster1		Pdlim3	-0.227155	0.361849	-0.761448	-0.786685	cluster1		Cers6	-0.0500992	-0.22859	-0.249435	-0.018039	cluster3
Fgf18	-0.316322	1	0.0369577	-0.129842	cluster1		Zfp593	-0.741514	-0.133462	0.865239	0.759568	cluster1		Smarcd1	1	-0.160717	1	1	cluster3
Wdr25	-0.731008	0.0384019	-0.296944	-0.309297	cluster1		Alox12e	-0.82634	0.0825582	-0.561715	-0.583632	cluster1		Fancl	-0.556416	-0.670425	1	1	cluster3
Arg1	-0.70408	0.17081	-0.878787	-0.903058	cluster1		Pgpep1l	-0.508832	-0.432057	-0.817727	-0.976001	cluster1		Etnk1	0.342981	-0.49713	0.589506	0.52121	cluster3
Slc25a48	-0.604678	0.658239	-0.548198	-0.84098	cluster1		Gucy1b1	-0.731509	-0.644337	-0.964611	-0.924899	cluster1		Zbtb24	-0.41953	-0.427142	0.0741998	0.172558	cluster3
Ppef2	-0.713966	0.117551	-0.0620819	-0.172698	cluster1		Pnpla5	-0.703036	-0.394531	-0.838603	-0.976001	cluster1		Fsd1l	-0.859933	-0.666816	-0.190143	-0.439894	cluster3
Wnt3	-0.671501	0.327319	-0.788363	-0.737847	cluster1		1700020N01Rik	-0.863639	0.75606	-0.492843	-0.602626	cluster1		Abca13	-0.404094	-0.454508	-0.994405	-1	cluster2
Cdh23	-0.158403	1	-0.84594	-0.77509	cluster1		Anks6	-0.382835	0.336736	-0.856055	-0.913863	cluster1		Cemip2	-0.466202	-0.530479	-0.459652	-0.461893	cluster2
Slc22a8	-0.757933	-0.0948568	-0.9958	-0.954746	cluster1		Galnt9	-0.572317	0.0473381	-0.689127	-0.777789	cluster1		Cdk6	0.467101	0.732706	-0.027475	0.0484077	cluster3
Aff3	-0.373249	1	-0.814088	-0.719174	cluster1		Slc6a1	-0.487239	0.45448	-0.589417	-0.696194	cluster1		Ubb-ps	-0.349445	-0.53437	1	1	cluster2
A430005L14Rik	-0.302976	1	1	1	cluster1		Greb1	-0.796397	-0.673362	-0.910337	-0.825811	cluster1		Pabpc4l	0.715059	0.0990545	-0.909447	-0.887857	cluster3
Myo7a	-0.638542	0.481055	-0.802592	-0.731772	cluster1		Kcnk9	-0.257085	0.0903841	-0.935244	-0.976001	cluster1		Tet2	0.800485	-0.0030103	1	1	cluster3
Ahsg	-0.772607	-0.171793	-0.282837	-0.368734	cluster1		Grip2	-0.838113	0.931577	-0.949693	-0.881929	cluster1		Arid5b	0.392598	-0.355972	1	1	cluster3
Rgs16	-0.820655	-0.405445	-0.919532	-0.910015	cluster1		Cmc1	-0.672564	-0.111687	0.684041	0.773264	cluster1		Dst	0.659163	-0.609222	0.397083	0.420031	cluster3
Mical2	-0.590558	0.708817	-0.878568	-0.889356	cluster1		Heyl	-0.695384	0.0994429	-0.868465	-0.957262	cluster1		Tbl1xr1	0.571905	-0.408826	0.605417	0.526056	cluster3
Samd4	-0.352406	1	-0.924649	-0.879654	cluster1		Mrps22	-0.650126	0.806622	1	1	cluster1		Klhdc4	1	-0.705906	1	1	cluster3
Gsx1	-0.026043	1	-0.896952	-0.986578	cluster1		Hsbp1	-0.316586	0.976041	1	1	cluster1		Ahdc1	-0.835562	-0.415276	-0.0684113	-0.00492057	cluster3
Rbm43	-0.680277	0.301573	0.324631	0.362889	cluster1		Oxtr	-0.26549	-0.234816	-0.88456	-0.95748	cluster1		Zfp825	-0.383484	-0.787147	0.0618156	-0.138559	cluster3
Wnt9a	-0.481034	1	-0.646464	-0.831226	cluster1		Slc2a12	-0.54316	-0.536329	-0.964611	-0.953484	cluster1		Zfp423	-0.968131	-0.33646	-0.463041	-0.482649	cluster2
Ldhb	-0.67319	0.335935	1	1	cluster1		Slc22a4	-0.845436	-0.303803	-0.869216	-0.90432	cluster1		Paics	-0.536413	-0.627097	1	1	cluster3
Rcsd1	-0.772915	-0.159115	-0.710663	-1	cluster1		Tex48	-0.781016	-0.650131	-0.860533	-0.976001	cluster1		Ssbp3	-0.201564	-0.609015	0.32225	0.0919651	cluster3
Cbr3	-0.740191	0.00743256	0.91526	0.822151	cluster1		Ano2	-0.804312	0.802082	-0.876224	-0.91603	cluster1		Slc39a6	0.0362455	-0.508697	0.322878	0.0623291	cluster3
Ramp1	-0.810992	-0.345517	-0.830303	-0.94009	cluster1		Kcnn3	-0.207759	0.919711	-0.944535	-0.976001	cluster1		Il7	-0.0519273	-0.19549	-0.950164	-0.913726	cluster3
AI597479	-0.800045	-0.291853	0.839328	0.800663	cluster1		Nudt7	-0.674713	0.359332	-0.717368	-0.468078	cluster1		Tyw3	-0.258207	-0.559434	-0.161665	0.284751	cluster3
Prr29	-0.826771	-0.42489	-0.9958	-0.793721	cluster1		Gucy2g	-0.840262	-0.529927	-0.891654	-0.895508	cluster1		Atp9b	-0.645506	-0.275986	0.0373444	0.170047	cluster3
Lhx5	-0.0494568	1	-0.9302	-0.929262	cluster1		Selenon	-0.836306	-0.374384	-0.471853	-0.609901	cluster1		Lyplal1	-0.00954018	-0.579679	1	1	cluster3
Zpbp	-0.565312	0.875435	-0.904203	-0.882725	cluster1		Sorcs2	-0.837227	-0.676378	-0.784855	-0.918191	cluster1		Ccdc122	-0.249847	-0.344813	-0.869061	-0.893875	cluster2
Cacng3	-0.402946	1	-0.9958	-0.976407	cluster1		Dlx6os1	-0.731945	0.341768	-0.947763	-0.976001	cluster1		Vwa8	-0.795635	-0.0854874	-0.0390539	-0.42347	cluster3
Fzd1	-0.601071	0.710533	-0.954085	-0.879001	cluster1		Plrg1	-0.392279	0.934057	1	1	cluster1		Lyn	-0.79867	-0.61562	-0.557233	-0.642852	cluster3
Jkamp	-0.789366	-0.234783	0.840113	0.910111	cluster1		Gprin2	-0.381735	0.233279	-0.917709	-0.976001	cluster1		Slc25a2	-0.599604	-0.489551	-0.461353	-0.680912	cluster3
Sod3	-0.820665	-0.391621	-0.9958	-0.891865	cluster1		Il4ra	-0.817301	-0.138677	-0.949908	-0.959701	cluster1		Pigf	-0.474276	-0.746121	1	1	cluster3
Atp6v1b1	-0.66043	0.41034	-0.9958	-0.838624	cluster1		Padi1	-0.274606	-0.0772212	-0.944258	-0.889665	cluster1		Rcan1	-0.963899	-0.472587	0.297135	0.624106	cluster3
Dio3os	-0.645589	0.484455	-0.862311	-0.882409	cluster1		Trpc7	-0.532465	1	-0.923572	-0.976001	cluster1		Pkm	0.146538	0.355147	1	1	cluster3
Ankrd1	-0.712339	0.149313	-0.9958	-0.925476	cluster1		Six2	1	0.662418	-0.800249	-0.976001	cluster1		Ube2v2	0.357779	0.54072	0.176809	-0.149693	cluster3
Wdr86	-0.808202	-0.330482	-0.546058	-0.469842	cluster1		Snx20	-0.598105	0.849624	0.400673	0.0761144	cluster1		Pot1a	1	0.921763	1	0.982758	cluster3
Npas4	-0.627533	0.608944	-0.9958	-0.856961	cluster1		Gsg1l	-0.696453	-0.126871	-0.907593	-0.933415	cluster1		Eda2r	0.292309	0.3136	0.527714	0.187174	cluster3
Cacna1e	-0.426259	1	-0.966767	-0.988039	cluster1		Ppp4r4	-0.823033	-0.280431	-0.779193	-0.888052	cluster1		Crbn	-0.0957123	0.438381	0.904531	0.7941	cluster3
Nr3c1	-0.784954	-0.198513	-0.33726	-0.278379	cluster1		Rtn4r	-0.831137	-0.595785	-0.925656	-0.748718	cluster1		Armc1	-0.359447	-0.641427	1	1	cluster3
Slc7a10	-0.594555	0.776739	-0.825436	-0.936638	cluster1		Lgi4	-0.570514	-0.512979	-0.942442	-0.951439	cluster1		Usp13	-0.96838	-0.724769	-0.895581	-0.881061	cluster3
Mrpl23	-0.697215	0.252762	0.183421	-0.136585	cluster1		Loxhd1	-0.308247	1	-0.896179	-0.953619	cluster1		Mpp7	0.148962	-0.348736	0.0753652	-0.0113444	cluster3
Nsg1	-0.770453	-0.122192	-0.766728	-0.859647	cluster1		Gabrp	-0.544109	1	-0.896891	-0.855336	cluster1		Sh3gl2	-0.0229826	0.699494	1	1	cluster3
Slc6a17	-0.678332	0.345149	-0.9958	-0.911871	cluster1		D630003M21Rik	-0.841626	-0.647159	-0.777677	-0.927149	cluster1		N4bp1	0.840307	-0.0587449	1	1	cluster3
Kif2b	-0.690477	0.284376	-0.9958	-0.906314	cluster1		Atp2b2	-0.525787	1	-0.94856	-0.958209	cluster1		Lurap1l	-0.509995	-0.756827	-0.253981	-0.00334776	cluster3
Nnmt	-0.59836	0.755873	-0.9958	-0.940674	cluster1		Tmem106c	-0.623401	0.183637	0.376652	0.269075	cluster1		Gpd2	-0.711588	-0.503819	0.668744	0.67364	cluster3
Dnah10	-0.666566	0.403718	-0.907761	-0.809724	cluster1		Acta1	-0.916575	0.211432	-0.751436	-0.667499	cluster1		Hs6st1	0.255286	-0.637792	1	1	cluster3
Cacna1i	-0.280681	1	-0.922888	-0.875649	cluster1		Zfp612	-0.67012	1	-0.42515	-0.439603	cluster1		Nr5a2	0.131851	1	0.63047	0.724777	cluster3
Mir208a	-0.731248	0.0727462	-0.9958	-0.245434	cluster1		Gpr17	-0.53126	-0.426282	-0.964611	-0.927914	cluster1		Rhox9	-0.398124	-0.303526	-0.137192	-0.213852	cluster3
Doc2b	-0.506671	1	-0.9958	-1	cluster1		Nfasc	-0.497139	0.879371	-0.853777	-0.927883	cluster1		Brwd3	0.215844	0.188388	-0.17339	-0.183524	cluster3
Myl10	-0.26405	1	-0.9958	-0.941185	cluster1		Lcp1	-0.859328	0.0564852	-0.946953	-0.918784	cluster1		Reps2	-0.412977	0.310822	-0.801939	-0.806323	cluster3
Plcl1	-0.0103767	1	-0.967664	-1	cluster1		Kcnc1	-0.42654	0.411376	-0.956421	-0.966916	cluster1		Pkn2	-0.713499	-0.673332	0.555998	0.843006	cluster3
Cacna1g	-0.642737	0.519578	-0.930315	-0.751513	cluster1		Dusp8	-0.573083	1	-0.8323	-0.891764	cluster1		Dars	-0.558087	-0.66529	1	1	cluster3
Ccbe1	-0.624489	0.611968	-0.875681	-0.899157	cluster1		Myrip	-0.48632	-0.407025	-0.902194	-0.958156	cluster1		Akt3	0.199572	0.114336	-0.74736	-0.907139	cluster3
Unc5a	-0.252504	1	-0.867132	-0.754481	cluster1		Bcl2	-0.61872	-0.428549	-0.923578	-0.930611	cluster1		Bche	0.716847	0.46966	-0.848732	-0.84247	cluster3
Aox4	-0.705229	0.19712	-0.718517	-0.67588	cluster1		Sctr	-0.493275	0.462952	-0.92534	-0.976001	cluster1		Lrp12	0.389609	0.836256	-0.735939	-0.895724	cluster3
Il15ra	-0.831017	-0.439477	-0.908398	-1	cluster1		Tnik	-0.850413	-0.784771	-0.875111	-0.877386	cluster1		Prim2	0.958558	-0.565309	1	1	cluster3
Kif21a	-0.583249	0.813776	-0.794724	-0.698626	cluster1		Sox3	0.314393	0.0537152	-0.767765	-0.792609	cluster1		Nup93	-0.843803	-0.542835	1	1	cluster3
Mylk	-0.147841	1	-0.972106	-0.872663	cluster1		Hid1	-0.372493	-0.270687	-0.385005	-0.506826	cluster1		Zfp444	-0.663374	-0.54958	-0.0759693	0.238972	cluster3
Rph3al	-0.70296	0.205465	-0.848317	-0.693659	cluster1		Sgpp2	-0.830418	-0.148682	-0.873477	-0.914131	cluster1		Alg10b	1	-0.13759	0.132521	-0.429693	cluster2
Txndc5	-0.576745	0.843116	1	1	cluster1		Hey1	-0.241703	1	-0.676491	-0.772783	cluster1		Ptch1	-0.889414	-0.652752	-0.265437	-0.100497	cluster3
Il17re	-0.820389	-0.269167	-0.870885	-0.762321	cluster1		Pla2g2d	-0.848666	-0.611515	-0.964611	-0.93886	cluster1		Bnc2	-0.803003	-0.633351	-0.629777	-0.757321	cluster3
Tecpr2	-0.826908	-0.310765	-0.51785	-0.402351	cluster1		Clic6	-0.902317	0.703669	-0.944189	-0.953372	cluster1		Spred2	0.470583	-0.471057	-0.0780581	-0.873422	cluster2
Gm11541	-0.815783	-0.241587	-0.9958	-0.983163	cluster1		Slc36a4	-0.841251	-0.045322	-0.848756	-0.751358	cluster1		Scarb2	-0.920318	-0.601521	-0.0664408	-0.152364	cluster3
Tas1r2	-0.728577	0.311253	-0.9958	-0.976312	cluster1		Tmem163	-0.631957	1	-0.775217	-0.880019	cluster1		Prkaa2	-0.470298	-0.442801	-0.139058	-0.226249	cluster3
Pyroxd2	-0.69351	0.524289	-0.884508	-0.848262	cluster1		Dbn1	-0.851039	-0.331041	-0.869225	-0.948299	cluster1		Cmss1	0.316832	-0.76994	1	1	cluster3
Kcng2	-0.6258	0.947904	-0.931959	-1	cluster1		Them7	-0.687381	0.0035459	-0.873412	-0.92405	cluster1		Etaa1	0.370074	0.394258	1	1	cluster3
Pparg	-0.695782	0.509113	-0.9958	-1	cluster1		Gucy1b2	-0.769651	0.441029	-0.834078	-0.976001	cluster1		Chst7	1	-0.767855	-0.523679	-1	cluster3
Afap1l1	-0.73041	0.295488	-0.312775	-0.11505	cluster1		Tuba8	-0.79324	-0.56482	-0.964611	-0.867327	cluster1		Brinp3	1	1	-0.957331	-1	cluster3
Micalcl	-0.854965	-0.490392	-0.921403	-0.95693	cluster1		Creb5	-0.242634	0.86102	-0.935875	-0.976001	cluster1		Ddit4l	-0.625806	-0.636631	0.845003	0.894229	cluster3
Arpp21	-0.82541	-0.304866	-0.9958	-1	cluster1		Cracr2a	-0.745976	0.877185	-0.947166	-0.947185	cluster1		Mmut	0.374277	0.205019	0.571665	0.554135	cluster3
Kcnip3	-0.498501	1	-0.333188	-0.342247	cluster1		Slc6a4	-0.720691	-0.149844	-0.964611	-0.945336	cluster1		Eef1akmt1	-0.33314	-0.311212	1	1	cluster3
Fstl4	-0.451316	1	-0.937895	-0.598876	cluster1		D430019H16Rik	-0.573667	1	-0.876282	-0.878667	cluster1		Rnf220	-0.720717	-0.611489	1	1	cluster3
Pklr	-0.754275	0.153881	-0.818834	-0.584532	cluster1		Syt13	-0.368298	-0.0214019	-0.905066	-0.869444	cluster1		Cttnbp2	0.327169	-0.267032	-0.761252	-1	cluster3
Hoxa4	-0.788783	-0.0620097	-0.700214	-0.908017	cluster1		Esrp1	-0.743956	-0.345747	-0.855775	-0.769502	cluster1		Mamld1	0.0388993	0.200751	-0.872381	-1	cluster3
Ggt5	-0.764602	0.0905479	-0.729563	-0.719253	cluster1		Shfl	-0.818325	-0.119926	-0.577794	-0.719675	cluster1		Tcf4	0.991113	-0.248409	0.212078	0.0877059	cluster3
Plcb2	-0.734115	0.285189	-0.960147	-0.79442	cluster1		Cacnb4	-0.580881	0.0624404	-0.938302	-0.946863	cluster1		Fbxl17	-0.262788	-0.148758	-0.687265	-0.67761	cluster3
Add2	-0.740241	0.253239	-0.976771	-0.980922	cluster1		Cdh26	-0.435936	1	-0.964611	-0.894212	cluster1		Kifap3	-0.440414	-0.440378	0.894088	1	cluster3
Tnfsf10	-0.7185	0.394187	-0.9958	-1	cluster1		Trf	-0.784884	-0.297516	-0.289353	-0.118978	cluster1		Uchl5	-0.323324	-0.505211	1	1	cluster3
Cacna1s	-0.759386	0.133433	-0.837437	-0.836902	cluster1		Jakmip3	-0.742218	-0.418231	-0.920984	-0.943486	cluster1		Ccdc8	-0.852292	-0.627861	-1	-0.84127	cluster3
Gata5	-0.753076	0.175927	-0.941015	-0.830301	cluster1		Sec61b	-0.805819	0.857498	1	1	cluster1		Esrrb	-0.942599	-0.440271	1	1	cluster3
Ngef	-0.606687	0.989956	-0.846239	-0.606117	cluster1		Adra2c	-0.38307	1	-0.940763	-0.924082	cluster1		Dph5	-0.524164	-0.663676	0.619175	0.789035	cluster3
Nsg2	-0.587312	1	-0.793888	-1	cluster1		Cldn7	-0.769937	-0.808063	-0.531447	-0.478843	cluster1		Ipo11	1	1	1	1	cluster3
Pdlim3	-0.455556	1	-0.635284	-0.888035	cluster1		Slc13a4	-0.771131	-0.476874	-0.700535	-0.77895	cluster1		Foxp4	-0.768354	-0.0685025	0.589709	0.681189	cluster3
Hlx	-0.113782	1	-0.913235	-1	cluster1		Wt1	-0.771995	-0.4112	-0.964611	-0.948694	cluster1		Arhgap28	-0.949809	-0.496537	0.0111983	0.023296	cluster3
Ccdc9b	-0.751946	0.119593	-0.852085	-0.774903	cluster1		Fabp12	-0.267274	-0.100417	-0.93731	-0.976001	cluster1		Tfcp2l1	0.0128665	0.62316	1	1	cluster3
Zfp593	-0.72611	0.275402	0.745597	0.848935	cluster1		Slc17a6	-0.812227	0.0965535	-0.930244	-0.976001	cluster1		Lman2l	-0.716592	-0.625889	0.568283	-0.564349	cluster2
Alox12e	-0.803216	-0.189369	-0.42215	-0.516593	cluster1		Spon1	-0.690138	-0.337443	-0.870272	-0.90936	cluster1		Drosha	0.922972	-0.594224	1	1	cluster3
Pgpep1l	-0.767351	0.0289297	-0.9958	-0.934394	cluster1		Pygl	-0.849923	-0.0927725	-0.937633	-0.863149	cluster1		Nrp2	-0.296212	-0.635131	-0.457796	-0.483936	cluster3
Rbfox1	-0.267677	1	-0.9958	-1	cluster1		Psmf1	-0.359378	0.338806	1	1	cluster1		Tulp4	-0.953096	-0.276741	-0.29379	-0.435741	cluster3
Gucy1b1	-0.816338	-0.26807	-0.9958	-0.980901	cluster1		Zfc3h1	-0.424446	0.440224	0.158195	0.202998	cluster1		Cdk17	0.332887	-0.184548	0.214098	0.130497	cluster3
Pnpla5	-0.734056	0.233977	-0.9958	-0.711906	cluster1		Entpd3	-0.874557	-0.0830042	-0.900124	-0.951495	cluster1		Mtr	-0.539692	-0.686888	0.496411	0.417062	cluster3
1700020N01Rik	-0.658062	0.701552	-0.222406	-0.455587	cluster1		Odf3l1	-0.633837	1	-0.932934	-0.907463	cluster1		Tmem132d	0.238911	-0.572532	-0.826859	-0.833923	cluster3
Anks6	-0.758272	0.0881289	-0.950048	-0.993539	cluster1		Samd5	-0.821429	0.0181365	-0.964611	-0.741777	cluster1		Tmem181a	-0.742792	-0.217062	-0.415974	-0.938739	cluster3
Csf1r	-0.828654	-0.341342	-0.863503	-0.909458	cluster1		Tifab	-0.600632	0.0975982	-0.900937	-0.928394	cluster1		Jmjd1c	1	1	0.0268748	-0.0456445	cluster3
Galnt9	-0.618756	0.948774	-0.830449	-0.8738	cluster1		Dpysl4	-0.657449	0.561187	-0.738282	-0.706186	cluster1		Mrps9	-0.883352	-0.591785	1	1	cluster3
Slc6a1	-0.361572	1	-0.489413	-0.512956	cluster1		Mroh5	-0.627291	1	-0.871697	-0.873652	cluster1		Eea1	-0.578985	-0.535153	-0.380266	-0.291868	cluster3
Greb1	-0.733555	0.266803	-0.870982	-0.782748	cluster1		Pldi	-0.619558	0.60978	-0.964611	-0.881497	cluster1		A230072E10Rik	-0.51201	-0.439291	-1	-1	cluster3
Kcnk9	-0.599323	1	-0.9958	-1	cluster1		Adamts10	-0.861663	-0.578406	-0.594164	-0.334164	cluster1		Depdc1b	0.461597	-0.148111	1	1	cluster3
Grip2	-0.48936	1	-0.926207	-0.864544	cluster1		Cfap161	-0.484299	-0.460813	-0.907	-0.976001	cluster1		Jag1	0.917796	0.756696	-0.192682	-0.28114	cluster3
Cmc1	-0.686327	0.553774	0.841531	0.642519	cluster1		Alox15	-0.367379	-0.412524	-0.874017	-0.907979	cluster1		B3gnt7	-0.552838	-0.70903	0.625734	0.702818	cluster3
Tigit	-0.82984	-0.338464	-0.9958	-0.834207	cluster1		Dcdc2a	0.13888	-0.384561	-0.857061	-0.822103	cluster1		Pcdh17	1	0.101702	-0.91096	-1	cluster3
Heyl	-0.701591	0.443314	-0.955462	-1	cluster1		Col27a1	-0.514074	-0.402196	-0.906056	-0.82386	cluster1		Plk2	0.546498	-0.415615	1	1	cluster3
Sppl2c	-0.686355	0.541161	-0.9958	-0.819259	cluster1		Ntm	0.0959896	0.959467	-0.947265	-0.919769	cluster1		Ttc14	-0.172746	0.252311	-0.219551	-0.246165	cluster3
Mrps22	-0.676009	0.603836	1	1	cluster1		Myt1l	-0.392786	1	-0.918364	-0.976001	cluster1		Chordc1	1	-0.492171	1	1	cluster3
Hsbp1	-0.101726	1	1	1	cluster1		Gjb6	-0.834222	-0.193693	-0.93016	-0.976001	cluster1		Pard3	-0.76884	0.369202	0.466881	0.344477	cluster3
Oxtr	-0.635108	0.855218	-0.9958	-0.976581	cluster1		Ntsr1	-0.534043	-0.597971	-0.945079	-0.933331	cluster1		Pid1	1	0.372023	0.940375	0.902839	cluster3
Slc2a12	-0.742292	0.201995	-0.9958	-0.960914	cluster1		Pde7b	-0.214887	0.62266	-0.95072	-0.945515	cluster1		Lbr	-0.8972	0.186172	1	1	cluster3
Slc22a4	-0.790477	-0.0955615	-0.9958	-0.864487	cluster1		Aicda	-0.708899	-0.261711	-0.93296	-0.875528	cluster1		Macrod2	-0.0365254	-0.0494893	-0.274024	-0.504383	cluster3
Tex48	-0.763211	0.0734562	-0.9958	-0.654247	cluster1		Ppp1r3b	-0.447894	0.468096	-0.756588	-0.777271	cluster1		Cnot6	-0.993143	-0.340712	0.874854	0.892069	cluster3
Ano2	-0.686086	0.545141	-0.9958	-0.942639	cluster1		Fndc1	-0.424684	-0.429357	-0.806838	-0.681578	cluster1		Hoxa1	-0.956573	-0.617046	-0.894209	-1	cluster3
Kcnn3	-0.269603	1	-0.882075	-0.894117	cluster1		Lyzl4	-0.821243	-0.583147	-0.905369	-0.976001	cluster1		Kif3c	-0.0255698	-0.686853	-0.594291	-0.776834	cluster3
Nudt7	-0.726433	0.297586	-0.791705	-0.564316	cluster1		Cacng4	-0.29427	-0.528033	-0.777664	-0.846635	cluster1		Cul3	-0.607675	-0.580664	1	1	cluster3
Gucy2g	-0.753609	0.258626	-0.95076	-0.966974	cluster1		Chrdl2	-0.7662	0.483578	-0.92091	-0.976001	cluster1		Klf12	1	0.138177	-0.659476	-0.619075	cluster3
Selenon	-0.796239	-0.0406862	-0.506385	-0.471052	cluster1		Tmem54	-0.784588	-0.366583	-0.737464	-0.905812	cluster1		Akap9	-0.862696	-0.560954	-0.691506	-0.542231	cluster3
Sorcs2	-0.711716	0.556743	-0.875276	-0.786273	cluster1		Pik3r5	-0.643257	0.124409	-0.763368	-0.699831	cluster1		Sema6a	0.847198	0.909995	-0.814962	-0.886683	cluster3
Dlx6os1	-0.665305	0.879478	-0.9556	-1	cluster1		Lrrc52	-0.861227	-0.0510983	-0.964611	-0.903989	cluster1		Smad4	0.107602	-0.7855	0.74595	0.827993	cluster3
Plrg1	-0.580838	1	1	1	cluster1		Myo1a	-0.602232	-0.577175	-0.85715	-0.950784	cluster1		Klf7	-0.95357	-0.669355	-1	-0.376339	cluster3
Gprin2	-0.720611	0.50306	-0.9958	-0.913613	cluster1		Cpt1a	-0.521569	-0.400273	0.931711	0.926763	cluster1		Arhgap42	1	0.370671	-0.453538	-0.436953	cluster3
Krt4	-0.765538	0.187172	-0.912725	-0.945903	cluster1		Dusp10	-0.79224	0.257648	-0.791882	-0.545366	cluster1		5730522E02Rik	0.191181	-0.232986	-1	-0.404969	cluster3
Il4ra	-0.794147	-0.0195362	-0.864712	-0.904342	cluster1		Cd82	-0.601302	-0.264062	-0.860299	-0.826596	cluster1		Trps1	1	0.100682	-0.343477	-0.32797	cluster3
Padi1	-0.661903	0.909351	-0.9958	-0.853845	cluster1		Frmpd1	-0.657775	-5.30147e-05	-0.933076	-0.924238	cluster1		Sh3gl3	0.0517153	-0.189786	0.349952	-0.0299874	cluster3
Ccdc40	-0.778259	0.0915857	-0.224405	-0.148862	cluster1		Ptpre	-0.743626	-0.168133	-0.874158	-0.976001	cluster1		Lsm8	-0.938583	-0.679076	1	1	cluster3
Trpc7	-0.358135	1	-0.9958	-0.825117	cluster1		Togaram2	-0.594181	-0.806965	-0.94281	-0.951846	cluster1		Cd24a	-0.787361	0.100835	1	1	cluster3
Tmprss5	-0.843707	-0.377271	-0.460438	-0.657028	cluster1		AI429214	-0.549527	0.199794	-0.573183	-0.659712	cluster1		Far1	-0.500545	-0.0538228	0.940627	0.919513	cluster3
Mfsd6l	-0.69043	0.689992	-0.9958	-0.995473	cluster1		Ddx25	-0.634787	-0.434704	0.443452	0.336586	cluster1		Map7	-0.899837	-0.564074	-0.210089	0.0396337	cluster3
Six2	-0.445949	1	-0.9958	-0.996728	cluster1		Lrrk1	-0.583335	0.582392	-0.831614	-0.849121	cluster1		Gnpda2	0.0843096	0.0157627	0.732143	1	cluster3
Snx20	-0.50012	1	0.323064	0.11854	cluster1		Rrp1	-0.766559	0.189273	1	1	cluster1		Lnpep	-0.181577	-0.606179	0.321713	0.327469	cluster3
Gsg1l	-0.759034	0.198094	-0.949416	-0.837679	cluster1		Slc2a6	-0.771415	0.0844035	-0.929183	-0.936794	cluster1		Ophn1	-0.653047	-0.651147	-0.815841	-1	cluster3
Ppp4r4	-0.70495	0.568725	-0.503814	-0.672215	cluster1		AU040320	-0.661036	-0.0457754	-0.533513	-0.461857	cluster1		Glg1	-0.677568	-0.660534	0.712662	1	cluster3
Rtn4r	-0.629118	1	-0.9958	-0.835377	cluster1		Ifih1	-0.776379	-0.324882	-0.9507	-0.916159	cluster1		Col11a1	-0.554066	0.0843799	-0.899217	-0.741671	cluster3
Lgi4	-0.797246	-0.0574883	-0.9958	-0.922566	cluster1		Col22a1	-0.528409	-0.40173	-0.869722	-0.835838	cluster1		Chd9	-0.827171	-0.707451	0.274853	0.292984	cluster3
Loxhd1	-0.332524	1	-0.924944	-0.880326	cluster1		Trim32	-0.451994	0.186197	0.127769	0.386904	cluster1		Dock11	-0.242801	-0.133932	-0.0629377	-0.132053	cluster2
Gabrp	-0.583354	1	-0.889575	-0.948346	cluster1		Foxc2	-0.848087	-0.69493	-0.834386	-0.735699	cluster1		Plekhm3	0.141025	-0.0694903	-0.582803	-0.554594	cluster3
Cacng2	-0.661368	0.877591	-0.933482	-1	cluster1		C5ar2	-0.800782	-0.758854	-0.943148	-0.976001	cluster1		C1galt1	-0.460752	-0.48613	-0.202142	-0.282327	cluster3
D630003M21Rik	-0.813561	-0.171624	-0.925767	-0.827311	cluster1		Pck1	-0.408909	-0.405243	-0.964611	-0.944084	cluster1		Cited2	1	1	1	1	cluster3
Atp2b2	-0.328432	1	-0.939071	-0.934428	cluster1		Wdr11	-0.811299	-0.0840295	0.356971	0.386082	cluster1		Fam181b	0.37464	0.496349	0.345153	-0.290298	cluster3
Tmem106c	-0.76132	0.142676	0.565608	0.516359	cluster1		Wdfy4	-0.700422	0.333957	-0.860182	-0.900088	cluster1		Sox4	0.330372	-0.556012	-0.165752	-0.442566	cluster3
Acta1	-0.852854	-0.461144	-0.9958	-0.740047	cluster1		Sspo	-0.81811	-0.00931679	-0.889313	-0.933299	cluster1		Cd226	0.0863181	-0.639725	-1	-1	cluster3
Asb4	-0.787801	-0.0335488	-0.9958	-0.985305	cluster1		Nos2	-0.8685	-0.00224621	-0.912362	-0.956246	cluster1		Mbnl1	0.970987	-0.113142	-0.416266	-0.40109	cluster3
Zfp612	-0.514958	1	-0.535442	-0.549112	cluster1		Rbfox3	0.103517	1	-0.861778	-0.877956	cluster1		Lekr1	-0.228929	-0.283543	-0.80024	-0.950857	cluster3
Ccdc42	-0.731644	0.334977	-0.761769	-0.821551	cluster1		Chrna4	-0.8026	-0.491115	-0.930471	-0.902275	cluster1		Man1a	0.628171	0.351008	-0.833917	-0.884223	cluster3
Gpr17	-0.680542	0.669107	-0.960469	-0.96386	cluster1		Bend4	-0.31115	-0.645097	-0.0428253	0.068804	cluster1		Usp6nl	-0.78052	-0.649757	-0.0493769	-0.257315	cluster3
Nfasc	-0.457845	1	-0.879202	-0.779848	cluster1		Zmat1	-0.302373	1	-0.921625	-0.841707	cluster1		F8	-0.833332	-0.719434	-0.912767	-1	cluster3
Lcp1	-0.79487	-0.0884867	-0.953702	-0.947532	cluster1		B3gat2	-0.771379	0.654367	-0.790734	-0.849304	cluster1		Enox1	-0.793496	-0.689732	0.363487	-0.0392279	cluster3
Timd4	-0.721146	0.390491	-0.914238	-0.99839	cluster1		Tafa5	0.514579	1	-0.627168	-0.525692	cluster1		Txnl1	0.354439	-0.508438	1	1	cluster3
Kcnc1	-0.550959	1	-0.9958	-0.955234	cluster1		Irf8	-0.336992	1	-0.717031	-0.779303	cluster1		Plec	-0.895821	-0.483281	-0.644007	-0.477613	cluster3
Dusp8	-0.592487	1	-0.9578	-0.935392	cluster1		Stab2	-0.793148	0.021639	-0.927437	-0.886487	cluster1		Snca	-0.864124	-0.633543	-1	-0.8393	cluster3
Maf	0.238011	1	-0.94595	-1	cluster1		Tmem144	-0.686703	-0.0575663	-0.519259	-0.458678	cluster1		Qrsl1	-0.693756	-0.663523	0.91753	1	cluster3
Lmod1	-0.853693	-0.469711	-0.949621	-0.793555	cluster1		Mlph	-0.601614	0.704284	-0.947525	-0.869064	cluster1		Nt5e	-0.625202	0.107298	-0.569803	-0.645676	cluster3
Myrip	-0.816738	-0.228079	-0.9958	-0.912523	cluster1		Cdh5	0.225629	1	-0.964611	-0.934059	cluster1		Tle1	-0.565499	-0.578999	-0.434415	-0.444835	cluster3
Bcl2	-0.711566	0.455683	-0.922921	-1	cluster1		Pitx1	-0.370866	1	-0.596915	-0.712943	cluster1		AW209491	0.264361	-0.683713	0.577167	0.303424	cluster3
Sctr	-0.610244	1	-0.823238	-0.833814	cluster1		Crispld2	-0.776948	0.367028	-0.829479	-0.763342	cluster1		Immp2l	0.415567	-0.0615097	-0.45307	-0.292352	cluster3
Tnik	-0.818944	-0.222116	-0.922799	-0.958706	cluster1		Ccrl2	-0.895885	-0.454339	-0.930924	-0.938715	cluster1		Rps6ka3	-0.287435	0.0138517	0.0221292	-0.136345	cluster3
Zfp651	-0.757603	0.19463	-0.837504	-0.705905	cluster1		Tox3	-0.572338	0.618087	-0.701352	-0.829885	cluster1		Nfkbia	-0.465762	-0.631412	1	1	cluster3
Sox3	-0.857915	-0.483193	-0.910151	-0.847026	cluster1		Rph3a	-0.757874	-0.200584	-0.931514	-0.92171	cluster1		Sgo2b	0.154568	-0.408032	-0.57012	-1	cluster3
Hid1	-0.54062	1	-0.609193	-0.501568	cluster1		Slc25a4	0.0276891	1	1	1	cluster1		Gipc2	-0.307953	-0.57693	-0.833119	-1	cluster2
Sgpp2	-0.745718	0.277917	-0.907495	-0.91347	cluster1		Edar	-0.743159	-0.0668645	-0.943844	-0.976001	cluster1		C1d	0.496314	0.0560222	1	1	cluster3
Hey1	-0.427384	1	-0.718022	-0.608445	cluster1		Tap2	-0.875937	-0.0393034	-0.934119	-0.976001	cluster1		Pgr	0.0892129	-0.488116	-0.973035	-1	cluster3
Pla2g2d	-0.86755	-0.54791	-0.9958	-0.862507	cluster1		Kcnj6	0.111718	1	-0.931928	-0.939823	cluster1		Smug1	-0.925333	-0.0853153	0.348886	0.642103	cluster3
Clic6	-0.610685	1	-0.901868	-0.989948	cluster1		Mucl3	-0.667343	-0.572717	-0.935472	-0.912828	cluster1		Enox2	-0.298001	-0.353974	-0.517064	-0.247384	cluster3
Slc36a4	-0.79848	-0.0767726	-0.817768	-0.811057	cluster1		Dclk1	-0.360105	1	-0.935793	-0.969508	cluster1		Ccdc88a	-0.212752	-0.192923	0.167122	0.0121376	cluster3
Tmem163	-0.41489	1	-0.860336	-0.772851	cluster1		Fut4-ps1	-0.507696	-0.124978	-0.934179	-0.942308	cluster1		Fancb	-0.710641	-0.609976	-0.0548964	-0.181612	cluster3
Dbn1	-0.780354	0.0365611	-0.882082	-0.758568	cluster1		Ddx20	-0.770746	-0.392101	1	1	cluster1		Gbp8	0.414331	0.42993	-1	-1	cluster3
Kcnk16	-0.813985	-0.191203	-0.852579	-1	cluster1		Terf2ip	-0.163127	1	1	1	cluster1		Ccdc59	0.92227	0.420701	1	1	cluster3
Them7	-0.759344	0.176608	-0.9958	-0.796454	cluster1		Nt5c1a	-0.704769	-0.387297	-0.91591	-0.871999	cluster1		Nup35	0.758438	1	1	1	cluster3
Col5a3	-0.718481	0.449023	-0.762533	-0.80069	cluster1		Osbpl6	-0.623678	-0.472046	-0.964611	-0.938991	cluster1		Zfp236	0.0976119	-0.549344	-0.627837	-0.463809	cluster3
Gucy1b2	-0.689711	0.641581	-0.929763	-0.928468	cluster1		Lyrm9	0.106145	1	-0.193196	-0.357257	cluster1		Nefm	0.355405	-0.162096	-0.359151	-0.146187	cluster3
Tuba8	-0.828462	-0.289631	-0.878201	-0.837362	cluster1		Pnoc	-0.788103	-0.141232	-0.803609	-0.657372	cluster1		Serpinb8	1	1	-1	-1	cluster3
Creb5	-0.641799	0.958865	-0.972479	-0.887441	cluster1		Lypd1	-0.747247	0.69085	-0.952968	-0.950401	cluster1		Gnb5	-0.889062	-0.55519	-0.211665	0.126897	cluster3
Cracr2a	-0.625902	1	-0.896123	-0.901811	cluster1		Rab17	-0.782583	0.232331	-0.442548	-0.527652	cluster1		Xlr3c	-0.919425	-0.56189	-0.0610752	0.354792	cluster3
Pthlh	-0.720163	0.436066	-0.9958	-0.899686	cluster1		Igfbp4	-0.327522	-0.771738	-0.379062	-0.283524	cluster1		Zzz3	-0.488568	-0.421986	0.429763	0.36298	cluster3
Slc6a4	-0.781198	0.017397	-0.815713	-0.824513	cluster1		Trim29	-0.422901	0.406059	-0.964611	-0.917592	cluster1		Tigd2	-0.245433	-0.500198	-0.513741	0.26422	cluster3
D430019H16Rik	-0.559089	1	-0.798818	-0.917618	cluster1		D5Ertd579e	0.19445	1	-0.142148	-0.256468	cluster1		Adcyap1	0.930315	0.329717	-1	-1	cluster3
Sephs1	-0.674286	0.733401	0.824372	0.80122	cluster1		Abcc8	-0.764057	-0.588476	-0.876157	-0.834247	cluster1		Rnf217	-0.0671404	0.233216	-0.669773	-1	cluster3
Syt13	-0.477308	1	-0.9958	-1	cluster1		Glis1	-0.463309	0.962459	-0.913058	-0.816814	cluster1		Raly	-0.206447	-0.677417	0.795285	0.917916	cluster3
Lamc3	-0.643684	0.942693	-0.932197	-0.885362	cluster1		Mei1	-0.454221	0.0207197	-0.964611	-0.915296	cluster1		Tmem167	-0.478014	-0.424412	0.703297	0.781213	cluster3
Esrp1	-0.682696	0.67941	-0.866362	-0.912545	cluster1		Phactr3	-0.767068	-0.642725	-0.887186	-0.767197	cluster1		Xrcc4	-0.438376	-0.54734	0.0760689	-0.290212	cluster3
Shfl	-0.772743	0.0792128	-0.526078	-0.384951	cluster1		Asb2	-0.518356	-0.327259	-0.912972	-0.865969	cluster1		Pole4	0.51106	-0.293846	1	1	cluster3
Spi1	-0.778314	0.0417947	-0.221164	-0.38387	cluster1		Bin1	-0.631661	0.269732	0.146944	0.118707	cluster1		Dtwd1	-0.682857	-0.577849	0.558205	0.316995	cluster3
4933432I09Rik	-0.83509	-0.175661	-0.882936	-0.734278	cluster1		Stard13	-0.290312	0.987177	-0.950991	-0.976001	cluster1		Ssr3	-0.720774	-0.578965	1	1	cluster3
Cacnb4	-0.801442	0.122379	-0.974452	-0.95996	cluster1		Polr2m	-0.0055458	-0.518866	1	1	cluster1		Dpysl3	-0.913598	-0.624224	0.661925	0.633323	cluster2
Cdh26	-0.365591	1	-0.9958	-0.87157	cluster1		Slc9a2	-0.731135	-0.193254	-0.842097	-0.841355	cluster1		Ctnnd2	1	1	-0.657816	-0.33835	cluster3
Trf	-0.786032	0.241537	-0.211435	-0.196686	cluster1		Bcas1	0.427701	0.633003	-0.693991	-0.561475	cluster1		Wdr44	-0.418596	-0.0345617	-0.413723	-0.366836	cluster3
Jakmip3	-0.621182	1	-0.9958	-0.984857	cluster1		Dlk1	-0.79458	1	-0.499818	-0.432435	cluster1		Cdc42ep3	0.0550172	-0.694187	0.385239	0.0781	cluster2
Sec61b	-0.845421	-0.271498	1	1	cluster1		Parva	-0.334971	0.245703	-0.403364	-0.438213	cluster1		Rasa1	0.505615	-0.748532	0.715521	0.755643	cluster3
Adra2c	-0.802284	0.102476	-0.9958	-1	cluster1		Tat	-0.835306	-0.386079	-0.87269	-0.976001	cluster1		Snd1	-0.0896802	-0.353942	1	1	cluster3
Cldn7	-0.856818	-0.371465	-0.687081	-0.492029	cluster1		Mff	-0.734455	0.428574	1	1	cluster1		Sec11a	-0.621804	-0.622629	1	1	cluster3
Slc13a4	-0.856156	-0.365642	-0.942924	-0.69275	cluster1		Nav3	-0.594439	0.100522	-0.957001	-0.959215	cluster1		Fnip2	-0.88893	0.0982985	-0.105575	-0.13808	cluster3
Wt1	-0.720143	0.770581	-0.883611	-0.942457	cluster1		Cacna1d	-0.263049	0.992749	-0.878599	-0.873162	cluster1		Psmd5	-0.539288	0.0516189	1	1	cluster3
Fabp12	-0.782614	0.230162	-0.872364	-0.969601	cluster1		Ndufa4l2	0.0135286	-0.654316	0.284197	-0.0187937	cluster1		Fbxo4	-0.608585	-0.728225	-0.933539	-0.773395	cluster3
Slc17a6	-0.795238	0.128262	-0.9958	-1	cluster1		Tbc1d22a	-0.31579	0.488727	0.24197	0.322656	cluster1		Cwc22	0.349129	-0.00685965	0.486949	0.645891	cluster3
Spon1	-0.765517	0.378269	-0.965926	-0.942158	cluster1		Pdzph1	-0.388902	0.0436126	-0.928371	-0.976001	cluster1		Csl	0.113802	0.271026	-0.969144	-1	cluster3
Nrp1	-0.814722	-0.0332171	-0.906417	-0.920415	cluster1		Heatr6	-0.293955	-0.494344	0.583799	0.690409	cluster1		Zfp654	-0.0313173	-0.169148	0.41151	0.368092	cluster3
Pygl	-0.810717	-8.95982e-05	-0.873728	-0.896707	cluster1		Gfra1	0.119383	-0.0752268	-0.887186	-0.828784	cluster1		Mgat4c	-0.500078	-0.21254	-0.797986	-0.778701	cluster3
Lsp1	-0.724954	0.748647	-0.927085	-0.780831	cluster1		Slc9a3	-0.876552	0.0126243	-0.87884	-0.933991	cluster1		Hey2	-0.75841	-0.241041	-1	-0.930384	cluster3
Psmf1	-0.753447	0.498918	0.880062	0.975114	cluster1		Htr6	-0.868839	-0.33442	-0.810855	-0.976001	cluster1		Lipo3	-0.114894	-0.425121	-0.266538	-0.193126	cluster3
Zfc3h1	-0.629363	1	0.287556	0.176463	cluster1		Grem1	-0.742176	-0.552763	-0.918763	-0.925306	cluster1		Nuf2	-0.220217	0.433587	1	0.828424	cluster3
Entpd3	-0.83463	-0.186891	-0.806097	-0.953208	cluster1		Slc4a1ap	-0.587109	-0.515611	0.916606	0.829613	cluster1		Kdm4c	-0.174416	-0.128564	0.46169	0.296286	cluster3
Gm5424	-0.869026	-0.48263	1	1	cluster1		2900052N01Rik	-0.406364	1	-0.935218	-0.943456	cluster1		Manea	0.800923	0.470794	-0.466949	-0.372451	cluster3
Odf3l1	-0.571986	1	-0.854094	-0.695501	cluster1		Nell2	-0.884469	0.564289	-0.8088	-0.907217	cluster1		Dppa4	1	1	1	1	cluster3
Samd5	-0.794906	0.159276	-0.9958	-1	cluster1		Tsku	-0.513992	0.251631	-0.749597	-0.697932	cluster1		Tbl1x	1	1	1	0.707395	cluster3
Foxi2	-0.772353	0.472601	-0.9958	-0.884751	cluster1		Anxa8	-0.816606	1	0.226627	-0.0700055	cluster1		Trim2	-0.97949	-0.304607	0.232628	0.215676	cluster3
Tifab	-0.73013	0.874639	-0.9958	-0.985747	cluster1		Dmrtb1	0.0244919	1	-0.288978	-0.179794	cluster1		Cblb	0.0164646	0.409951	-0.0122761	-0.267444	cluster3
Dpysl4	-0.642291	1	-0.80925	-0.433367	cluster1		Paqr9	-0.10367	-0.100006	-0.902591	-0.889063	cluster1		Kitl	-0.247118	-0.276312	-0.627913	-0.579373	cluster2
Mroh5	-0.557319	1	-0.919993	-0.690114	cluster1		Hsd17b12	0.111574	-0.20416	1	1	cluster2		2900005J15Rik	-0.466665	0.496234	-1	-1	cluster3
Arsg	-0.804192	0.147397	-0.949105	-0.884751	cluster1		Pappa	0.101837	1	-0.937016	-0.976001	cluster1		Nbeal1	0.0161103	-0.564825	-0.0680196	-0.0827187	cluster3
Pldi	-0.753823	0.614456	-0.9958	-0.921449	cluster1		Tbkbp1	-0.459867	0.0759753	-0.224468	-0.0846775	cluster1		Ncl	-0.968596	-0.697391	1	1	cluster3
Adamts10	-0.83744	-0.159771	-0.474523	-0.442244	cluster1		Zfp579	-0.662612	-0.592017	-0.240765	-0.538572	cluster1		Tbc1d1	-0.941664	0.324301	0.436378	0.328164	cluster3
Cfap161	-0.821011	-0.00627056	-0.863721	-0.884172	cluster1		Slc9a9	0.447733	1	-0.880726	-0.905582	cluster1		Rttn	0.136113	-0.25755	0.058312	0.130508	cluster3
Noxa1	-0.84396	-0.219905	-0.9958	-0.58222	cluster1		Itga8	-0.485623	-0.330243	-0.925858	-0.879588	cluster1		Adgra3	1	1	0.149624	-0.296065	cluster3
Alox15	-0.808505	0.114817	-0.9219	-0.697726	cluster1		Zbtb40	-0.609815	-0.287223	-0.297144	-0.230302	cluster1		Wasl	-0.111614	-0.097372	0.73391	0.954756	cluster3
Dcdc2a	-0.787826	0.31711	-0.907949	-0.926893	cluster1		Coa6	-0.577192	-0.377582	1	1	cluster1		Prr36	-0.674995	-0.583552	-0.627376	-0.665777	cluster3
Col27a1	-0.799277	0.175496	-0.766798	-0.856631	cluster1		Pgbd5	-0.235567	0.799035	-0.0207045	0.0247983	cluster1		Afdn	-0.545456	-0.344281	0.442829	0.26382	cluster3
Foxb1	-0.600604	1	-0.9958	-1	cluster1		Begain	0.24794	1	-0.582954	-0.35864	cluster1		2700049A03Rik	-0.175013	-0.473431	0.322829	0.422927	cluster3
Ntm	-0.585673	1	-0.9958	-1	cluster1		Sstr4	-0.881215	-0.775682	-0.964611	-0.9165	cluster1		Mbnl2	-0.0157684	-0.433953	0.115675	0.0714698	cluster3
Myt1l	-0.569625	1	-0.9958	-0.980854	cluster1		Ttll11	-0.589748	0.279416	-0.964611	-0.926687	cluster1		Arhgap20	0.534329	-0.0241641	-1	-0.770721	cluster3
Gjb6	-0.803177	0.144512	-0.9958	-0.901982	cluster1		Mgmt	0.066307	1	1	1	cluster1		Nnt	-0.387144	-0.626447	0.347442	0.434887	cluster3
Ntsr1	-0.723549	0.875956	-0.864766	-0.88548	cluster1		Igsf1	-0.764053	-0.57648	-0.937348	-0.931165	cluster1		Acsl1	-0.926995	-0.61223	0.230386	0.14827	cluster3
Pde7b	-0.767297	0.434686	-0.962553	-1	cluster1		Ier5	-0.405603	0.922927	-0.758733	-0.790924	cluster1		Robo1	1	0.433874	-0.34552	-0.44443	cluster3
Aicda	-0.69473	1	-0.736612	-0.913375	cluster1		Septin8	-0.730143	0.00775677	0.127643	0.199345	cluster1		Stxbp4	-0.917291	-0.641758	-0.373895	-0.598251	cluster3
Ppp1r3b	-0.608105	1	-0.81381	-0.765166	cluster1		Lrp8	-0.053765	0.863797	-0.751113	-0.735272	cluster1		Scaper	-0.490068	-0.444226	-0.0992564	-0.0220796	cluster3
Fndc1	-0.835599	-0.167034	-0.743105	-0.775274	cluster1		Nsun7	-0.541053	-0.340524	-0.945192	-0.976001	cluster1		Brip1	-0.0162788	-0.239038	-0.103751	-0.15909	cluster3
Lyzl4	-0.823831	-0.0599292	-0.9958	-0.806578	cluster1		Ankfn1	-0.500822	0.88755	-0.949346	-0.976001	cluster1		Gpt2	-0.433615	-0.201769	0.302324	0.312242	cluster3
Cacng4	-0.78439	0.301122	-0.739791	-0.55907	cluster1		Tec	-0.206353	0.000102577	-0.67784	-0.565595	cluster1		Cecr2	-0.524667	-0.207076	0.23421	0.327647	cluster3
Chrdl2	-0.692824	1	-0.805712	-0.812179	cluster1		Alx4	-0.741056	0.469468	-0.949863	-0.959652	cluster1		Zfp982	-0.748449	-0.579475	0.568903	0.669184	cluster3
Slc22a18	-0.627107	1	-0.50461	-0.488011	cluster1		Gnal	-0.380776	0.700355	-0.783844	-0.579862	cluster1		Tmem64	-0.75193	-0.566105	1	1	cluster3
Tmem54	-0.785714	0.0719747	-0.9958	-0.790834	cluster1		Man1c1	0.766306	1	-0.585845	-0.416083	cluster1		Frmd6	-0.924094	-0.0311627	0.134452	0.140317	cluster3
Pik3r5	-0.722581	0.533789	-0.775755	-0.719935	cluster1		T	-0.810998	0.408824	-0.404603	-0.520584	cluster1		Mindy3	0.303102	-0.27872	0.627566	0.862608	cluster3
Sit1	-0.825956	-0.221744	-0.737062	-0.872612	cluster1		Rbp1	-0.734657	0.669968	0.0495377	0.00680256	cluster1		Itpr1	-0.40391	-0.465392	-0.181016	-0.515299	cluster3
Lrrc52	-0.615903	1	-0.9958	-0.784862	cluster1		Srgap1	-0.197906	0.984157	-0.812688	-0.845344	cluster1		Xpo7	-0.546164	-0.629398	1	0.850481	cluster3
Myo1a	-0.848676	-0.389427	-0.649336	-0.833222	cluster1		Gpx3	-0.853742	-0.163798	1	1	cluster1		Itga6	-0.718017	-0.727643	0.460301	0.314014	cluster3
Cpt1a	-0.831276	-0.264813	0.917533	0.865213	cluster1		Tfap2b	1	1	-0.952787	-0.976001	cluster1		Dach2	-0.143925	-0.732774	-1	-0.886854	cluster3
Dusp10	-0.765259	0.212886	-0.767917	-0.456591	cluster1		Ano1	-0.766126	0.423691	-0.855192	-0.809513	cluster1		Pcmtd1	1	-0.242714	0.302172	0.185699	cluster3
Cd82	-0.573061	1	-0.766328	-0.763908	cluster1		Camk2a	-0.0467402	1	-0.362124	-0.388655	cluster1		Morc1	-0.195833	0.12158	1	1	cluster3
Frmpd1	-0.682753	0.812182	-0.9958	-0.935234	cluster1		Slc16a10	-0.754682	-0.666945	-0.844725	-0.844217	cluster1		Ubxn4	-0.795274	-0.817749	1	1	cluster3
Ptpre	-0.734301	0.430215	-0.902297	-0.753719	cluster1		Pcdhga2	-0.796501	-0.395871	-0.802676	-0.976001	cluster1		Thpo	-0.494202	0.190745	-0.530109	-0.535992	cluster3
Togaram2	-0.776561	0.12788	-0.895874	-0.954563	cluster1		Tmem121	-0.10828	1	-0.322316	-0.604184	cluster1		A830018L16Rik	1	0.767883	-0.807202	-1	cluster3
AI429214	-0.758517	0.246188	-0.754654	-0.885556	cluster1		Hdc	-0.804936	-0.203962	-0.818366	-0.875606	cluster1		Cobl	-0.202892	0.493393	1	1	cluster3
Ddx25	-0.787308	0.0391174	0.322358	0.427894	cluster1		Dusp26	0.465351	1	-0.927468	-0.669376	cluster1		Rnf13	0.00629511	0.336864	0.197487	0.0551747	cluster3
Lrrk1	-0.581092	1	-0.879785	-0.865105	cluster1		Slit1	-0.0264709	-0.645856	-0.880726	-0.913082	cluster1		Ndel1	-0.956484	-0.692931	0.824814	0.97921	cluster3
Rrp1	-0.672476	0.868914	1	1	cluster1		Tbx5	-0.57811	1	-0.855055	-0.893499	cluster1		Lpp	-0.975333	-0.328872	-0.570724	-0.789561	cluster3
Slc2a6	-0.726088	0.481573	-0.710663	-0.59778	cluster1		Gm11529	-0.77166	-0.260853	-0.964611	-0.897006	cluster1		Tmpo	0.00794994	-0.184768	1	1	cluster3
AU040320	-0.834073	-0.292101	-0.297193	-0.379333	cluster1		Lpin2	-0.615723	-0.221666	-0.305296	-0.182212	cluster1		Med13l	-0.373637	0.00683743	0.410315	0.263113	cluster2
Gm10857	-0.771022	0.160203	-0.9958	-1	cluster1		Limch1	-0.245548	0.481601	-0.876962	-0.846228	cluster1		Spire2	-0.739259	-0.730702	0.334937	0.335821	cluster3
Ifih1	-0.762457	0.221521	-0.9958	-1	cluster1		Ptpn5	-0.75079	-0.236694	-0.921021	-0.976001	cluster1		Csrp2	-0.434731	-0.621726	1	1	cluster3
Col22a1	-0.608357	1	-0.965745	-0.875822	cluster1		Plxnc1	0.146855	0.46115	-0.847153	-0.897944	cluster1		Slc25a13	0.0643864	-0.509286	1	1	cluster3
Trim32	-0.559248	1	0.297293	0.325944	cluster1		Tollip	-0.734223	-0.454713	0.529907	0.423536	cluster1		Oxsm	-0.157709	-0.433066	-0.546173	-0.576891	cluster3
Foxc2	-0.705059	0.693183	-0.869753	-0.759951	cluster1		Pgrmc1	-0.701955	-0.335964	1	1	cluster1		Mgat1	-0.376113	-0.405699	-0.241302	0.290466	cluster3
Olfr370	-0.854318	-0.420489	-0.842321	-0.857483	cluster1		Cpa6	-0.768092	-0.52547	-0.964611	-0.932946	cluster1		Nexmif	0.999234	0.573832	0.12855	-0.059058	cluster3
C5ar2	-0.807311	-0.0750824	-0.9958	-0.844275	cluster1		Mypop	0.36114	-0.408263	0.0903081	0.258247	cluster1		Zfp52	-0.653998	-0.458494	-0.549693	-0.448642	cluster3
Pck1	-0.511407	1	-0.9958	-1	cluster1		Fzd7	0.400515	1	-0.517192	-0.523059	cluster1		Bahcc1	-0.712012	-0.765722	-0.731492	-0.497267	cluster3
Wdr11	-0.698463	0.728048	0.309342	0.412615	cluster1		Ift27	-0.609655	-0.274837	1	1	cluster1		Cnot7	-0.953272	-0.615871	1	1	cluster3
Wdfy4	-0.720513	0.593754	-0.957964	-0.935873	cluster1		Best3	-0.509531	-0.749816	-0.858499	-0.915303	cluster1		Xiap	-0.382863	-0.51363	0.587032	0.246792	cluster3
Rnf186	-0.738677	0.454368	-0.9958	-0.960429	cluster1		Cd69	-0.873481	-0.589661	-0.91827	-0.976001	cluster1		Huwe1	-0.487341	-0.523414	1	1	cluster3
Sspo	-0.787167	0.0899047	-0.916341	-0.759782	cluster1		Ankrd39	0.159792	-0.118402	0.765365	0.790353	cluster1		Jarid2	0.0253314	0.321562	1	1	cluster3
Nos2	-0.736075	0.472548	-0.953312	-0.81175	cluster1		Tal2	-0.885672	-0.760134	-0.914215	-0.7971	cluster1		Srebf1	-0.426421	-0.691264	0.892301	1	cluster3
Rbfox3	0.358091	1	-0.82685	-0.916656	cluster1		Gpr12	-0.316844	0.0160128	-0.910463	-0.976001	cluster1		Tns3	0.637974	-0.686543	1	1	cluster3
Chrna4	-0.733179	0.50847	-0.954623	-0.760522	cluster1		Tppp	-0.745618	0.142518	-0.878422	-0.959293	cluster1		Dynll2	-0.779882	-0.588734	1	1	cluster3
Cnr1	-0.706528	0.711548	-0.9958	-0.981069	cluster1		Trpm6	-0.726545	-0.0214711	-0.888405	-0.903381	cluster1		Trpc6	-0.900754	-0.392051	-1	-0.715858	cluster3
Bend4	-0.742768	0.433056	-0.0617367	-0.0881778	cluster1		Cdh22	-0.0583793	1	-0.964611	-0.929526	cluster1		Snrnp48	-0.848078	-0.645703	1	0.996502	cluster3
Tekt3	-0.780245	0.148195	-0.72934	-0.765029	cluster1		Rab3b	-0.686475	-0.414751	-0.369007	-0.433102	cluster1		Serbp1	-0.307406	0.0146503	1	1	cluster3
Zmat1	-0.338153	1	-0.850826	-1	cluster1		Kcnd3	-0.131122	1	-0.944662	-0.976001	cluster1		Emc2	0.496624	0.165644	1	1	cluster3
B3gat2	-0.629794	1	-0.9958	-0.947937	cluster1		Unc5cl	-0.105654	1	-0.731684	-0.7663	cluster1		Tmem47	1	1	0.220171	0.269647	cluster3
Tafa5	-0.365991	1	-0.538281	-0.31917	cluster1		Adgrg5	-0.592703	0.287348	-0.838466	-0.863112	cluster1		Sptbn1	-0.869412	-0.604148	0.097771	-0.0572704	cluster3
Irf8	0.0946803	1	-0.690186	-0.837652	cluster1		Veph1	0.316583	1	-0.964611	-0.949725	cluster1		Strn	-0.760897	-0.62476	-0.0697786	-0.251916	cluster3
Stab2	-0.711288	0.68269	-0.8692	-0.832989	cluster1		Abhd5	-0.450311	0.129108	0.659681	0.527629	cluster1		Wdr20rt	-0.148535	-0.396136	-0.430623	-0.404105	cluster3
Pfn3	-0.672552	0.98177	-0.9958	-0.856541	cluster1		Dazl	-0.716096	-0.509347	0.507322	0.380833	cluster1		Zdhhc14	-0.831861	-0.599089	-1	-0.750374	cluster2
Fam166c	-0.766433	0.262657	-0.9958	-0.89804	cluster1		Iffo2	-0.201418	0.125272	-0.538776	-0.62927	cluster1		Cacng7	-0.974711	-0.579212	-0.869356	-0.640562	cluster3
Tmem144	-0.808923	-0.062548	-0.416886	-0.416162	cluster1		Trim66	-0.422284	0.371846	-0.825738	-0.883946	cluster1		Utrn	1	0.573513	-0.236901	-0.307572	cluster3
Mlph	-0.508754	1	-0.845399	-0.800779	cluster1		Car7	-0.344955	0.288608	-0.212865	-0.12701	cluster1		Actr2	-0.638951	-0.590497	1	1	cluster3
Cdh5	0.204094	1	-0.950114	-0.863957	cluster1		Tenm2	1	1	-0.918513	-0.958616	cluster1		Tpd52	-0.965684	-0.590234	0.800006	0.597366	cluster3
Pitx1	-0.498442	1	-0.689768	-0.701639	cluster1		Stambp	-0.545143	0.156168	0.20596	0.125817	cluster1		Foxo3	-0.585825	-0.633848	0.270604	0.208845	cluster3
Crispld2	-0.684627	0.996779	-0.800999	-0.708727	cluster1		Plat	-0.485135	-0.219523	-0.852135	-0.771498	cluster1		Cdyl	-0.0653116	-0.452089	0.889	0.544723	cluster3
Kcne2	-0.798886	0.0701319	-0.9958	-0.925871	cluster1		Rubcnl	-0.815978	0.547873	-0.935989	-0.976001	cluster1		Zfp951	-0.117121	-0.328744	0.0423652	0.0996624	cluster3
Ccrl2	-0.797211	0.0856852	-0.9958	-0.821022	cluster1		Hivep3	-0.286528	1	-0.931015	-0.929805	cluster1		Osbpl8	-0.180853	-0.579661	-0.078942	-0.351682	cluster2
Tox3	-0.668305	1	-0.886896	-0.945701	cluster1		Sez6l	0.553132	1	-0.927319	-0.895665	cluster1		9430015G10Rik	0.663953	-0.794805	0.387474	0.0808373	cluster3
Rph3a	-0.720063	0.738549	-0.8823	-0.952747	cluster1		Kcnq5	-0.267437	0.747418	-0.915861	-0.976001	cluster1		Egfl6	-0.651883	-0.0530002	-0.508139	-0.145126	cluster3
Slc25a4	-0.520768	1	1	1	cluster1		Ephx3	-0.867905	-0.63253	-0.819683	-0.73584	cluster1		Gne	-0.737114	-0.603559	-0.0602676	-0.0878099	cluster3
Edar	-0.7609	0.387305	-0.946447	-0.93025	cluster1		Pcdhb14	-0.666557	-0.259508	-0.964611	-0.904528	cluster1		Shisa5	-0.858646	-0.807288	-0.197827	0.276531	cluster3
Tap2	-0.819274	-0.0910466	-0.924043	-0.804568	cluster1		D030018L15Rik	-0.723932	-0.448902	-0.92944	-0.976001	cluster1		Zfp369	0.743168	-0.403815	-0.227062	0.200418	cluster3
Ntng2	-0.77992	0.237696	-0.685355	-0.991591	cluster1		Cckar	-0.431461	-0.221407	-0.964611	-0.947204	cluster1		Elavl2	1	0.0249305	0.617295	0.661227	cluster3
Kcnj6	-0.330235	1	-0.9958	-0.969505	cluster1		Car4	-0.707662	-0.297831	-0.907255	-0.912641	cluster1		Znf41-ps	-0.908963	-0.372791	-0.391515	-0.116235	cluster3
Mucl3	-0.856875	-0.396375	-0.927135	-0.964229	cluster1		Ina	-0.742292	-0.695813	0.672677	0.686129	cluster1		Fosl2	-0.625335	-0.659997	-0.977105	-1	cluster2
Gm7030	-0.753542	0.408451	-0.668025	-1	cluster1		Wnt5a	0.0315956	1	-0.916995	-0.949209	cluster1		Terf1	0.237972	-0.709903	1	1	cluster3
Dclk1	-0.6288	1	-0.9958	-1	cluster1		Micall2	-0.339285	1	-0.745352	-0.79465	cluster1		Eya1	-0.844871	-0.575106	-0.350384	-0.534486	cluster3
Fut4-ps1	-0.763072	0.327696	-0.9958	-0.918374	cluster1		Tie1	-0.771006	-0.619253	-0.944895	-0.932936	cluster1		Hdac8	-0.583048	-0.657488	-0.48457	-0.387241	cluster3
Ddx20	-0.657798	1	1	1	cluster1		3830408C21Rik	-0.553748	0.265192	-0.924857	-0.813954	cluster1		Sntb1	0.712993	-0.628207	-0.751494	-0.601115	cluster3
Terf2ip	-0.481182	1	0.987459	0.921391	cluster1		Ccdc70	-0.608808	0.139037	-0.898939	-0.976001	cluster1		Schip1	-0.858594	-0.5178	-1	-0.984036	cluster3
Nt5c1a	-0.790943	0.12115	-0.9958	-0.846009	cluster1		Foxo1	0.623071	1	-0.176896	-0.0400477	cluster1		Ccdc34	-0.478519	-0.591329	0.807213	0.86299	cluster3
Osbpl6	-0.714657	0.728161	-0.955466	-0.951769	cluster1		Nyap2	-0.0589532	1	-0.927217	-0.976001	cluster1		Ppp1r9a	0.395513	0.788854	-1	-0.928332	cluster3
Ccdc121	-0.773308	0.256664	-0.899337	-0.988214	cluster1		Tmem30b	-0.34053	1	-0.815272	-0.833487	cluster1		Zfp281	-0.701804	-0.640893	1	1	cluster3
Prss52	-0.789041	0.131857	-0.9958	-0.845364	cluster1		Gsdmc	-0.241103	0.470559	-0.872872	-0.976001	cluster1		Sec61g	0.507077	0.268747	0.723602	0.748475	cluster3
Igfbp6	-0.809523	-0.0436117	-0.863254	-0.883589	cluster1		Crlf1	-0.390597	0.280149	-0.449076	-0.682735	cluster1		Btbd3	-0.164092	-0.00942967	-0.161528	0.136299	cluster3
Lyrm9	-0.460066	1	-0.211467	-0.302762	cluster1		Morc4	-0.896883	-0.383732	-0.478016	-0.556355	cluster1		Nek7	-0.801908	-0.702086	0.27065	0.431204	cluster3
Pnoc	-0.729985	0.579922	-0.913596	-0.812606	cluster1		Ltbr	-0.576463	-0.341625	-0.830301	-0.625466	cluster1		Slc4a4	-0.0970566	-0.328302	-0.952643	-0.944618	cluster3
Lypd1	-0.759196	0.342937	-0.9958	-0.999017	cluster1		Dnajb3	-0.634169	-0.242451	-0.825902	-0.976001	cluster1		Gtsf1	-0.292971	-0.637648	-1	0.272314	cluster3
Rab17	-0.758737	0.344918	-0.523718	-0.235001	cluster1		Nckap5	0.971865	1	-0.924862	-0.964759	cluster1		Abhd11	-0.700751	-0.491842	0.900465	0.883699	cluster3
Igfbp4	-0.818294	-0.116587	-0.277406	-0.289863	cluster1		Galnt12	-0.82324	-0.388952	-0.493951	-0.573418	cluster1		Stk3	-0.491047	-0.784595	-0.0362454	0.323801	cluster3
Trim29	-0.579639	1	-0.9958	-0.830282	cluster1		Dlx4	-0.113753	1	-0.777255	-0.610986	cluster1		Zfp212	-0.965001	-0.617313	0.49335	0.341645	cluster3
D5Ertd579e	-0.375731	1	-0.221825	-0.307927	cluster1		Ttc32	-0.717104	0.276609	0.147051	0.09246	cluster1		Arnt2	-0.560028	-0.703075	-0.794667	-0.850623	cluster2
Abcc8	-0.79532	0.045228	-0.8583	-0.769014	cluster1		Metrnl	-0.835579	-0.630162	-0.848505	-0.819603	cluster1		Mreg	-0.190838	-0.60453	0.593699	0.530528	cluster3
Glis1	-0.61063	1	-0.824344	-0.719506	cluster1		Dsc2	-0.818773	-0.481502	-0.885847	-0.976001	cluster1		Mrps30	-0.22383	-0.253268	1	1	cluster3
Mei1	-0.619889	1	-0.909124	-0.800864	cluster1		Rims3	-0.729472	0.58042	-0.61128	-0.426129	cluster1		Zfp992	0.315324	-0.386349	0.374849	0.586476	cluster3
Phactr3	-0.545091	1	-0.932709	-0.898138	cluster1		Syn2	-0.670223	0.02341	-0.951281	-0.961222	cluster1		Fzd5	-0.727946	-0.344025	0.96944	0.987191	cluster3
Lmo3	-0.79366	-0.438877	-0.9958	-0.981131	cluster1		Arglu1	0.885426	1	1	1	cluster1		Flnb	-0.8565	-0.511012	-0.312859	-0.431221	cluster3
Asb2	-0.605492	0.211733	-0.933729	-0.834858	cluster1		Gal	-0.746638	-0.116879	-0.789983	-0.874218	cluster1		Smo	-0.466352	-0.278838	-0.0851292	0.200963	cluster3
Bin1	-0.413377	0.876091	0.416001	0.136253	cluster1		Bicc1	-0.214096	-0.00866042	-0.835581	-0.749145	cluster1		Car8	0.644582	0.584587	-0.967405	-0.682262	cluster3
Stard13	-0.215626	1	-0.902235	-0.970493	cluster1		Ppp1r36	-0.596503	-0.588517	-0.736521	-0.816913	cluster1		Snx16	1	0.783186	0.460645	0.584685	cluster3
Polr2m	-0.364425	1	1	1	cluster1		Slc35f3	-0.138061	1	-0.869722	-0.896261	cluster1		Plpp3	0.533176	-0.436751	0.135724	0.360718	cluster3
Slc9a2	-0.694142	-0.0945239	-0.943901	-1	cluster1		Sult5a1	-0.792047	-0.35558	0.408789	0.439016	cluster1		Aptx	-0.785541	-0.665926	-0.0634037	-0.206855	cluster3
Bcas1	0.674335	1	-0.412392	-0.68612	cluster1		Igf1	-0.870659	-0.717827	-0.964611	-0.965521	cluster1		Ythdc2	-0.283194	-0.694448	-0.181182	-0.467487	cluster3
Dlk1	-0.153889	1	-0.570294	-0.315751	cluster1		Epha1	-0.679692	0.31252	-0.896753	-0.976001	cluster1		Rufy3	-0.798391	-0.341953	-0.162225	-0.335504	cluster3
Parva	-0.497188	0.583916	-0.320117	-0.359622	cluster1		Fam155a	0.964314	1	-0.941667	-0.976001	cluster1		Maoa	0.460231	-0.469609	0.841484	0.816249	cluster3
Tat	-0.668792	-0.00788107	-0.9958	-0.956175	cluster1		Speg	0.0102769	0.83542	-0.861569	-0.856428	cluster1		Rasa4	-0.802629	-0.266963	0.606281	0.650421	cluster3
Mff	-0.620119	0.160401	1	1	cluster1		Tmem202	-0.648611	-0.333796	-0.905324	-0.976001	cluster1		Ano6	0.376063	-0.587282	-0.0748966	-0.179494	cluster3
Nav3	-0.583403	0.287263	-0.9958	-1	cluster1		Ets1	0.0203308	1	-0.922501	-0.976001	cluster1		Scube2	-0.347372	-0.146696	-0.888545	-0.74412	cluster3
Cacna1d	0.080399	1	-0.97596	-0.899472	cluster1		Olig1	-0.4179	0.794805	-0.804544	-0.712434	cluster1		Shf	-0.201257	-0.655027	0.329359	0.724955	cluster3
Ndufa4l2	-0.714077	-0.169031	0.189937	0.302385	cluster1		Nkx2-2os	-0.804245	-0.0317001	-0.929765	-0.976001	cluster1		Calm2	-0.464306	-0.677313	1	1	cluster3
Tbc1d22a	-0.45597	0.717036	0.112929	0.124939	cluster1		Tbc1d4	0.0134648	0.80649	-0.488709	-0.630879	cluster1		Ccdc115	0.350053	-0.24757	1	1	cluster3
Pdzph1	-0.543242	0.419934	-0.952109	-0.871486	cluster1		Il10rb	-0.827136	-0.613888	-0.813414	-0.930915	cluster1		Sike1	-0.823255	-0.472562	0.561572	0.852735	cluster3
Heatr6	-0.429123	0.811744	0.593314	0.558348	cluster1		Pkd1l3	-0.825078	-0.471304	-0.852335	-0.928662	cluster1		Skil	-0.580536	-0.120305	-0.365477	-0.0832632	cluster2
Gfra1	-0.387772	0.95399	-0.853015	-0.812805	cluster1		Edaradd	-0.474727	-0.196712	-0.909323	-0.89563	cluster1		L1td1	-0.875415	-0.449937	1	1	cluster3
Slc9a3	-0.647613	0.0608839	-0.9958	-0.887862	cluster1		Smchd1	-0.588624	-0.649534	0.575431	0.681874	cluster1		Vps13c	0.250894	-0.567854	-0.281498	-0.291936	cluster3
Htr6	-0.752061	-0.297626	-0.763083	-0.702048	cluster1		Klhl31	-0.824642	0.800756	-0.928349	-0.976001	cluster1		Jade1	-0.281673	-0.24651	1	1	cluster3
Grem1	-0.796488	-0.450121	-0.9958	-0.981464	cluster1		Mfsd4b1	-0.805696	-0.0271973	-0.93623	-0.976001	cluster1		Enc1	-0.214537	-0.642453	0.660939	0.742206	cluster3
Slc4a1ap	-0.824548	-0.546773	0.77606	0.675971	cluster1		Lrat	-0.834212	-0.397543	-0.922364	-0.976001	cluster1		Ctdsp2	-0.282907	-0.588532	0.864445	0.639395	cluster3
Npy2r	-0.811814	-0.506262	-0.94194	-1	cluster1		Nr2e1	-0.365611	1	-0.896133	-0.976001	cluster1		Suclg1	-0.829225	-0.665096	1	1	cluster3
2900052N01Rik	0.506559	1	-0.926553	-1	cluster1		Wnk4	-0.720309	-0.721495	-0.910564	-0.935653	cluster1		Nipsnap3b	0.124078	-0.131959	1	1	cluster3
Nell2	-0.609491	0.183503	-0.85361	-0.927076	cluster1		Gypc	-0.237571	0.60556	-0.964611	-0.937599	cluster1		Plekhg6	0.859791	-0.820457	-0.0808339	-0.732487	cluster3
Tsku	-0.492507	0.581141	-0.525469	-0.607689	cluster1		Lrtm2	0.186766	0.567198	-0.964611	-0.887962	cluster1		Tek	0.792183	-0.379633	-0.160556	-0.0766282	cluster3
Anxa8	-0.430924	0.791698	0.0206647	-0.157036	cluster1		E130201H02Rik	-0.801798	-0.656168	-0.220333	-0.120764	cluster1		Myo1b	-0.621578	-0.422976	0.810976	0.607706	cluster3
Dmrtb1	0.476074	1	-0.159771	-0.146379	cluster1		Eif1b	-0.804903	-0.356215	1	1	cluster1		Sat1	-0.288152	-0.566216	1	1	cluster3
Paqr9	-0.591871	0.24522	-0.854193	-0.87227	cluster1		Pomc	-0.751351	-0.02483	-0.0969266	-0.328346	cluster1		Cit	-0.121228	-0.125591	-0.450488	-0.227545	cluster3
Hsd17b1	-0.659347	0.014417	-0.382661	-0.501227	cluster1		Cacna2d3	-0.838154	-0.00811915	-0.923799	-0.909281	cluster1		Zcchc2	-0.882717	-0.59344	-0.0754656	-0.153343	cluster3
Pappa	-0.183657	1	-0.9958	-0.988847	cluster1		Serping1	-0.333983	0.541135	0.398053	0.466119	cluster1		Zfp442	-0.763423	-0.127157	-0.442983	-0.561238	cluster3
1700071K01Rik	-0.437319	0.775751	-0.9958	-0.94318	cluster1		Gnao1	-0.70474	-0.0435636	-0.925558	-0.96496	cluster1		Aacs	-0.753086	-0.684745	0.422771	0.553813	cluster3
Tbkbp1	-0.640756	0.079181	0.00497292	0.0338046	cluster1		Ccn6	-0.840145	-0.194839	-0.816364	-0.976001	cluster1		Poc5	0.268889	-0.312335	0.464506	0.725731	cluster3
Zfp579	-0.67103	-0.0240862	-0.260078	-0.227137	cluster1		Zfp618	-0.299205	-0.104516	-0.933665	-0.847607	cluster1		Ticam2	-0.875009	-0.629098	-0.803892	-0.659091	cluster3
Slc9a9	-0.0202145	1	-0.895581	-0.924206	cluster1		Pax8	-0.750421	-0.418485	-0.802516	-0.943257	cluster1		F730043M19Rik	-0.707728	-0.712678	-0.894626	-1	cluster3
Ankrd55	-0.0866644	1	-0.945077	-0.956466	cluster1		Vipr1	-0.349627	0.0430098	-0.88947	-0.90896	cluster1		Fastkd2	0.245462	1	1	1	cluster2
Itga8	-0.769915	-0.366927	-0.877627	-0.852141	cluster1		Cbx4	-0.513061	1	-0.703023	-0.521486	cluster1		Zfp277	-0.0312771	-0.376503	1	1	cluster3
Zbtb40	-0.530086	0.445969	-0.268926	-0.179028	cluster1		Rasgef1b	-0.613789	1	-0.802459	-0.976001	cluster1		Akr1e1	1	0.891609	0.584356	0.205538	cluster3
Coa6	-0.528812	0.451063	1	1	cluster1		Pappa2	-0.275256	-0.0699821	-0.947535	-0.957074	cluster1		Dcaf6	-0.524233	-0.584988	-0.681245	-0.880946	cluster3
Pgbd5	-0.3158	1	0.202319	0.152884	cluster1		Plch2	-0.782914	-0.225803	-0.73992	-0.796241	cluster1		Immp1l	-0.143319	-0.570466	1	1	cluster3
Begain	0.195044	1	-0.389558	-0.335396	cluster1		Slc15a4	0.422722	0.618438	0.281409	0.158094	cluster1		Gabrb2	0.326855	-0.156831	-0.939533	-1	cluster3
Sstr4	-0.807564	-0.492952	-0.871916	-0.96929	cluster1		Ct55	-0.754175	-0.622205	-0.535333	-0.375054	cluster1		Arhgef26	-0.199048	-0.714893	-0.461084	-0.597458	cluster3
Ttll11	-0.262103	1	-0.892296	-0.920061	cluster1		Dnajc19	-0.506803	0.552947	0.481293	0.436519	cluster1		L3mbtl3	-0.870504	-0.558171	-0.551241	-0.54037	cluster3
2900092D14Rik	-0.460547	0.688115	-0.9958	-0.971096	cluster1		Dach1	-0.862734	0.991383	-0.95052	-0.976001	cluster1		Esyt3	-0.908637	-0.707235	-0.0603963	-0.259435	cluster3
Mgmt	-0.0944227	1	1	1	cluster1		Rgs14	-0.59355	-0.40357	-0.567007	-0.784752	cluster1		Diaph3	0.222936	-0.130327	0.845719	0.970241	cluster3
Gm3285	-0.632594	0.102141	-0.758038	-1	cluster1		Adra2b	-0.743312	-0.18156	-0.945685	-0.934634	cluster1		Arrdc3	1	0.695555	0.409629	0.354529	cluster3
Igsf1	-0.745412	-0.281422	-0.962873	-0.969714	cluster1		BC018473	-0.565737	-0.281138	-0.896554	-0.925081	cluster1		Wapl	-0.657223	-0.59883	1	1	cluster3
Ier5	-0.163355	1	-0.715401	-0.916251	cluster1		Cavin4	-0.697231	-0.366616	-0.585966	-0.434825	cluster1		Fetub	0.457995	0.0497421	0.727133	0.131756	cluster3
Septin8	-0.609187	0.154445	0.148655	0.168661	cluster1		Dyrk2	0.568666	0.195606	-0.802254	-0.55763	cluster1		Cldn34c1	0.346632	-0.106234	-0.865925	-1	cluster3
Lrp8	-0.0594348	1	-0.655778	-0.674122	cluster1		Ptpro	0.0994928	1	-0.909287	-0.914876	cluster1		Ctbp2	0.800169	-0.671502	1	1	cluster3
Fam240a	-0.773293	-0.388401	-0.9958	-0.430309	cluster1		Cntnap4	-0.0665461	0.937909	-0.933318	-0.976001	cluster1		Large1	-0.19022	-0.808801	-0.324247	0.148382	cluster3
Nsun7	-0.388808	0.885115	-0.9958	-0.937701	cluster1		Lyg2	-0.81804	0.108438	-0.934982	-0.976001	cluster1		Cox7c	1	0.672798	1	1	cluster3
Ankfn1	-0.638129	0.0608077	-0.9958	-0.919229	cluster1		Adarb2	-0.556714	-0.681803	-0.943819	-0.976001	cluster1		Gli2	-1	-0.12416	0.872695	1	cluster3
Tec	-0.447086	0.694651	-0.581766	-0.615363	cluster1		Rapgef4	-0.356621	1	-0.954861	-0.965187	cluster1		Sox2	-0.636422	-0.187073	1	1	cluster3
Alx4	-0.530033	0.421364	-0.960535	-0.923414	cluster1		Tnfaip2	-0.528809	-0.522457	-0.882462	-0.885433	cluster1		Eml4	-0.594096	-0.276338	0.989488	0.921908	cluster3
Gnal	-0.369812	0.953179	-0.585727	-0.633624	cluster1		1700016C15Rik	-0.162452	0.320364	-0.867702	-0.869285	cluster1		Nfib	1	1	-0.324428	-0.514857	cluster3
Man1c1	0.157944	1	-0.360679	-0.287935	cluster1		Gatm	-0.655655	-0.200545	-0.528573	-0.546175	cluster1		Phf8	0.324724	0.146801	-0.250222	-0.114558	cluster3
T	-0.107721	1	-0.409696	-0.278856	cluster1		Chic2	-0.522523	1	1	1	cluster1		Gabra2	0.900936	0.144089	-1	-1	cluster3
H1f8	-0.742776	-0.288938	-0.84707	-0.863392	cluster1		Zfp334	-0.629341	-0.447197	-0.230649	-0.341036	cluster1		Dmxl2	-0.261598	0.86272	-0.738297	-0.676832	cluster3
Rbp1	-0.603996	0.168661	-0.052049	0.067359	cluster1		Col16a1	-0.754233	1	-0.893656	-0.882998	cluster1		Fam43a	-0.782919	-0.61938	-0.145315	-0.0343462	cluster3
Srgap1	-0.284692	1	-0.84495	-0.814067	cluster1		Smad5	-0.698319	0.485902	0.078544	0.046459	cluster1		Tusc1	1	0.310715	-0.0862293	-1	cluster3
Gpx3	-0.766229	-0.367146	1	1	cluster1		4933430I17Rik	-0.695413	-0.441334	-0.725131	-0.715017	cluster1		Ipmk	0.0231034	0.108865	1	0.819977	cluster3
Tfap2b	0.559147	1	-0.9958	-1	cluster1		Zc3h12d	-0.554168	0.172346	-0.927671	-0.935126	cluster1		Aimp1	-0.234358	-0.0424931	1	1	cluster3
Ano1	-0.445207	0.686211	-0.7857	-0.806351	cluster1		Rnf182	-0.837107	0.550152	-0.82212	-0.927834	cluster1		Rala	-0.49577	-0.384504	0.987463	0.818849	cluster3
Camk2a	-0.17318	1	-0.160541	-0.321474	cluster1		Bmp6	-0.534001	0.176994	-0.867702	-0.79832	cluster1		Klf5	-0.306468	-0.696439	1	1	cluster3
Pabpn1l	-0.702919	-0.160057	-0.9958	-0.864705	cluster1		Paqr4	-0.58159	-0.130214	-0.934321	-0.85016	cluster1		Grin3a	1	-0.223225	-0.944528	-0.975122	cluster3
Slc16a10	-0.784336	-0.41693	-0.914602	-0.871409	cluster1		Agap2	-0.742082	-0.511646	-0.898817	-0.96089	cluster1		Usp10	-0.506732	-0.477825	1	1	cluster3
Pcdhga2	-0.703129	-0.142971	-0.9958	-0.933005	cluster1		Cldn10	-0.813212	-0.264741	-0.912851	-0.976001	cluster1		Phlpp1	-0.155825	0.18907	-0.022528	-0.158378	cluster3
Erich3	-0.609864	0.171593	-0.9958	-0.939796	cluster1		Car12	-0.89391	-0.0460299	-0.904527	-0.707488	cluster1		Kctd8	0.523658	0.357892	-0.610062	-1	cluster3
Tmem121	-0.306469	1	-0.352371	-0.696089	cluster1		Npr2	-0.857024	-0.752787	-0.852731	-0.891718	cluster1		Ythdf3	1	0.0346878	0.837672	0.884543	cluster3
Hdc	-0.629184	0.105225	-0.9958	-0.635848	cluster1		Ndst3	-0.161487	0.521834	-0.964611	-0.961413	cluster1		Wdr26	-0.962055	-0.665817	0.54762	0.550066	cluster3
Dusp26	0.225172	1	-0.69915	-0.68259	cluster1		9130019P16Rik	-0.678892	0.0475018	-0.964611	-0.938617	cluster1		Ppp4r1l-ps	-1	-0.21455	-0.800793	-0.649755	cluster3
Slit1	-0.0950489	1	-0.865146	-0.815	cluster1		Dnah5	-0.143475	1	-0.964611	-0.970514	cluster1		Adamtsl1	0.346036	0.0349026	-0.855335	-1	cluster3
Tbx5	0.613659	1	-0.865524	-0.964842	cluster1		Kcnj11	-0.77033	0.152416	-0.964611	-0.924915	cluster1		Asxl3	0.568826	0.359564	-0.976946	-0.964798	cluster3
Gm11529	-0.28623	1	-0.910073	-0.995553	cluster1		Otop3	-0.800052	0.828486	-0.964611	-0.941372	cluster1		Srgap2	-0.443659	-0.317528	0.314811	0.250908	cluster3
Lpin2	-0.746656	-0.291981	-0.0271209	-0.267507	cluster1		Mlycd	-0.3081	0.661918	-0.105673	0.0603802	cluster1		Pex3	-0.457553	-0.485918	0.863124	0.894292	cluster3
Limch1	-0.156934	1	-0.867284	-0.966069	cluster1		Diras2	0.275708	0.661412	-0.912966	-0.937461	cluster1		Vim	0.304349	0.27056	1	1	cluster3
Ggt7	-0.649928	0.0346049	-0.758718	-0.81851	cluster1		Tbx4	-0.220836	1	-0.702469	-0.861025	cluster1		Hdac2	-0.971196	-0.654749	1	1	cluster3
Ptpn5	-0.652387	0.0263427	-0.943322	-0.922877	cluster1		2810459M11Rik	-0.835348	-0.268637	-0.941701	-0.95062	cluster1		Mms22l	1	-0.0344487	0.746855	1	cluster3
Plxnc1	-0.305477	1	-0.758258	-0.888196	cluster1		Elac1	-0.692827	-0.33987	-0.591778	-0.614292	cluster1		Mageb16	1	1	0.323439	0.452719	cluster3
Tollip	-0.721994	-0.207903	0.288285	0.316151	cluster1		Anxa3	-0.897746	-0.41321	-0.124013	0.0025601	cluster1		Ryr2	-0.999969	-0.494573	-0.965879	-0.918058	cluster3
Pgrmc1	-0.758098	-0.335556	1	1	cluster1		Gp5	-0.796369	-0.618914	-0.897254	-0.976001	cluster1		1700018B24Rik	-0.473203	-0.268373	-1	-0.577122	cluster3
Cpa6	-0.754464	-0.322507	-0.9958	-0.936085	cluster1		Cerk	-0.429289	0.44443	-0.931272	-0.921319	cluster1		Rnls	-0.236909	-0.454981	-0.677983	-1	cluster3
Gm10636	-0.455896	0.6732	-0.922045	-1	cluster1		Loxl2	-0.823636	-0.0547924	-0.893316	-0.812846	cluster1		Fam178b	-0.251998	-0.710156	0.948154	0.880256	cluster3
Mypop	-0.735798	-0.260585	0.414217	0.197964	cluster1		Faim2	-0.276766	0.86417	-0.582858	-0.715031	cluster1		Efna5	0.361742	0.675622	-0.736002	-0.641927	cluster3
Fzd7	0.198172	1	-0.353157	-0.25339	cluster1		Mmd2	-0.671148	-0.418987	-0.929344	-0.936972	cluster1		Slc39a10	1	1	0.646401	0.781974	cluster3
Ift27	-0.401459	0.852856	1	1	cluster1		Smpd3	-0.445011	-0.520282	-0.480652	-0.408285	cluster1		Phf14	-0.583918	-0.124416	0.339036	0.538555	cluster3
Best3	-0.814509	-0.522126	-0.869541	-0.967639	cluster1		Emsy	-0.697031	-0.0950074	0.758739	0.789155	cluster1		Mthfs	0.376327	-0.293354	0.712784	0.264855	cluster3
Cd69	-0.800777	-0.476498	-0.9958	-0.980711	cluster1		Kcnk1	-0.6483	0.465754	-0.136665	-0.124271	cluster1		Dysf	-0.855671	-0.328566	-0.798511	-0.778892	cluster2
Teddm2	0.19647	1	-0.890409	-0.98208	cluster1		Gfap	-0.5415	-0.0441568	-0.795049	-0.75819	cluster1		Lipt2	-0.973266	-0.651607	0.911611	0.944984	cluster2
Nepro	-0.577508	0.27092	1	0.960443	cluster1		Rnf157	-0.398076	0.802175	-0.749129	-0.782188	cluster1		Zscan4b	-0.392606	-0.407715	-1	-0.749479	cluster2
Ankrd39	-0.714341	-0.186069	0.759929	0.467711	cluster1		Vit	-0.526453	-0.212321	-0.858536	-0.915324	cluster1		Dmrta2	-0.565666	-0.602786	-0.606751	-0.792297	cluster2
Tal2	-0.803659	-0.484846	-0.692722	-1	cluster1		Irx6	-0.388053	1	-0.898603	-0.950902	cluster1		Slco3a1	0.63048	0.062728	-0.491845	-0.920791	cluster2
Gpr12	-0.52041	0.521279	-0.930745	-0.968833	cluster1		Rbms3	-0.357919	1	-0.964611	-0.925431	cluster1		Dnah7b	-0.478813	-0.195012	-1	-0.96122	cluster2
Tppp	-0.65955	0.0345009	-0.925518	-0.983776	cluster1		Adcy5	0.0572118	0.273221	-0.8812	-0.842056	cluster1		Rgs3	0.729472	0.210599	-0.794789	-0.899739	cluster2
Trpm6	-0.80436	-0.472014	-0.942247	-1	cluster1		Cacna2d2	-0.520866	0.16883	-0.923796	-0.861263	cluster1		Vegfc	-0.907003	-0.253495	0.358254	0.0243783	cluster2
Cdh22	0.186619	1	-0.9452	-0.820336	cluster1		Alppl2	-0.776901	0.211835	-0.691068	-0.976001	cluster1		2310022B05Rik	-0.975211	-0.651294	0.6413	0.939336	cluster2
Rab3b	-0.496973	0.600852	-0.281388	-0.440014	cluster1		Alox12	-0.777404	-0.228387	-0.399807	-0.138772	cluster1		M1ap	-0.608304	-0.650927	0.3447	0.495149	cluster2
Kcnd3	-0.161596	1	-0.948352	-0.991362	cluster1		Oxgr1	-0.12394	1	-0.944129	-0.953306	cluster1		Gabrg3	0.841333	0.381354	-1	-0.996031	cluster2
Unc5cl	0.0210422	1	-0.770938	-0.769535	cluster1		Kcnma1	-0.44447	1	-0.863042	-0.845573	cluster1		Edem3	-0.934659	-0.533134	-0.181436	-0.179371	cluster2
Adgrg5	-0.557557	0.392235	-0.769849	-0.610055	cluster1		Mfhas1	-0.811129	-0.44895	-0.864728	-0.877473	cluster1		Nrg1	1	1	-1	-0.668888	cluster2
Lep	-0.688166	-0.0644383	-0.940287	-0.947659	cluster1		Tmem158	-0.762527	-0.294678	-0.73532	-0.762153	cluster1		Aldh1a2	-0.176426	-0.213155	-0.0104687	-0.212966	cluster2
Veph1	-0.211368	1	-0.939599	-0.946398	cluster1		Ppp1r1b	-0.791824	-0.60217	-0.771787	-0.706485	cluster1		Mtx2	-0.0101349	0.314226	1	1	cluster2
Abhd5	-0.405405	0.927735	0.439647	0.536507	cluster1		Ptn	-0.733571	-0.121014	-0.829735	-0.827908	cluster1		Ttc21b	1	1	-0.426827	-0.428532	cluster2
Copz2	-0.758885	-0.310986	-0.559012	-0.17064	cluster1		Pxdn	-0.526392	-0.174474	-0.743114	-0.823816	cluster1		Fbxo8	-0.856924	-0.687263	0.375929	0.65534	cluster2
Dazl	-0.766761	-0.33839	0.513571	0.305511	cluster1		Art3	-0.555121	-0.535722	-0.805468	-0.660693	cluster1		Efcab1	-0.0490824	-0.00185192	-1	-0.628293	cluster2
Iffo2	-0.466351	0.71564	-0.560091	-0.675833	cluster1		Svil	-0.582385	-0.0426966	-0.85779	-0.774555	cluster1		Grb10	0.147938	-0.425952	0.0704841	0.108517	cluster2
Trim66	-0.626032	0.144207	-0.904528	-0.853677	cluster1		Enho	-0.552459	0.0956628	-0.662056	-0.454638	cluster1		Pclo	0.183088	-0.293381	-1	-0.986203	cluster2
Car7	-0.631633	0.123976	-0.259025	-0.00644136	cluster1		Tmcc3	-0.317939	1	-0.895429	-0.962713	cluster1		Nat8l	-0.465893	-0.136748	-0.882154	-1	cluster2
Tenm2	0.870171	1	-0.9958	-0.992545	cluster1		Rhoj	-0.792674	-0.461887	-0.964611	-0.873976	cluster1		Kiz	-0.497918	1	-0.0727771	-0.15599	cluster2
Stambp	-0.568222	0.344052	-0.0484291	-0.0628356	cluster1		Cebpe	-0.519826	-0.440078	-0.703133	-0.909607	cluster1		Kctd15	-0.987164	-0.370205	-0.724604	-0.849091	cluster2
Plat	-0.586144	0.281965	-0.925754	-0.713293	cluster1		Rem1	-0.859068	-0.156521	-0.792611	-0.976001	cluster1		1700018B08Rik	-0.627575	-0.0205566	-0.373204	-1	cluster2
Rubcnl	-0.416453	0.870397	-0.928317	-1	cluster1		Pax3	0.685921	1	-0.94484	-0.976001	cluster1		B3glct	-0.828454	-0.293209	-0.256898	-0.135311	cluster2
Hivep3	-0.0297687	1	-0.975243	-0.916644	cluster1		Sox7	-0.440951	0.440864	-0.941252	-0.854859	cluster1		Tbc1d5	-0.254279	0.137424	-0.436898	-0.362309	cluster2
Sez6l	0.712887	1	-0.856047	-0.85895	cluster1		Fam83d	-0.36752	0.388801	1	1	cluster1		0610038B21Rik	0.341665	-0.400745	-1	-0.946754	cluster2
Chrm3	-0.602466	0.230425	-0.93879	-0.794547	cluster1		Cacna1c	-0.578007	1	-0.928766	-0.941871	cluster1		Mrpl14	-0.195783	-0.446267	1	1	cluster2
Kcnq5	-0.51779	0.525171	-0.926014	-0.991561	cluster1		Gm10406	1	1	-0.889258	-0.854596	cluster1		Txnrd3	-0.43777	-0.00143395	0.0281391	0.0709553	cluster2
Ephx3	-0.772342	-0.361577	-0.9958	-0.914737	cluster1		Tmem178	-0.785393	-0.101243	-0.87839	-0.837701	cluster1		Trio	-0.136382	-0.474235	-0.402391	-0.433856	cluster2
Pcdhb14	-0.6582	0.0359974	-0.805422	-0.984631	cluster1		Fam47e	-0.696425	-0.365746	-0.964611	-0.826531	cluster1		Plcl2	-0.231715	-0.175246	-0.719659	-0.773704	cluster2
C2	-0.77863	-0.379127	-0.928026	-0.965364	cluster1		Shc2	-0.831157	-0.343738	-0.530971	-0.620868	cluster1		Fam91a1	0.522571	0.0780422	1	0.993744	cluster2
D030018L15Rik	-0.761706	-0.319846	-0.9958	-0.997831	cluster1		Efcab6	-0.216627	1	-0.9496	-0.943088	cluster1		Stx18	-0.377884	1	0.63047	0.437581	cluster2
Cckar	-0.582747	0.311962	-0.934338	-1	cluster1		Rasgef1c	-0.582362	-0.0840552	-0.527388	-0.714559	cluster1		Plekhb2	0.15969	-0.303776	0.08493	0.0609079	cluster2
Syna	-0.806647	-0.476954	-0.9958	-0.836085	cluster1		Dap	-0.277047	1	0.298071	0.0291005	cluster1		Carmil1	-0.347761	-0.068692	-0.238051	-0.162684	cluster2
Car4	-0.655808	0.0535211	-0.864276	-0.81352	cluster1		Tagln2	0.179718	-0.292959	1	1	cluster1		Klhdc7a	-0.924355	-0.309998	-0.945654	-1	cluster2
Ina	-0.695565	-0.0860533	0.786162	0.76413	cluster1		Pnpla1	-0.533516	-0.581358	-0.898477	-0.885823	cluster1		Usp24	-0.21605	1	0.590162	0.648656	cluster2
Wnt5a	-0.0433387	1	-0.966571	-1	cluster1		Cd151	-0.0445638	-0.175916	1	1	cluster1		Prkg2	-0.542332	-0.287909	-0.914021	-1	cluster2
Micall2	-0.261418	1	-0.759604	-0.832826	cluster1		Kcnj2	-0.58862	1	-0.92311	-0.945082	cluster1		Calcoco1	-0.866481	-0.269209	0.826915	0.846286	cluster2
Cldn23	-0.166989	1	-0.9958	-0.989282	cluster1		Rimbp2	-0.514155	1	-0.911217	-0.928427	cluster1		Lrrc40	-0.758522	-0.657448	1	1	cluster2
Tie1	-0.772784	-0.356171	-0.824618	-0.835522	cluster1		Kcnk2	-0.617922	-0.598704	-0.876083	-0.842784	cluster1		Serpine2	-0.867751	-0.756308	0.335311	0.20127	cluster2
3830408C21Rik	-0.345081	1	-0.9958	-0.933704	cluster1		Pitpnm3	-0.447894	-0.78109	-0.919498	-0.963209	cluster1		Fabp5	-0.516533	-0.54274	1	1	cluster2
Ccdc70	-0.592954	0.278611	-0.9958	-0.951425	cluster1		Gpam	-0.579182	0.153976	-0.194803	-0.192409	cluster1		Hhat	0.122233	0.00743285	-1	-1	cluster2
Foxo1	0.459252	1	0.123101	0.0507202	cluster1		Tshz3	0.561767	1	-0.70948	-0.837948	cluster1		Gas8	1	1	0.690985	0.539282	cluster2
Nyap2	-0.209494	1	-0.9958	-1	cluster1		Alpk1	0.0625765	0.99783	-0.948622	-0.976001	cluster1		Atg7	0.0132742	1	0.27872	0.464093	cluster2
Tmem30b	-0.259171	1	-0.940694	-0.829134	cluster1		Fggy	-0.34583	-0.239415	-0.810292	-0.915174	cluster2		Sobp	-0.995238	-0.499195	-0.870147	-0.729916	cluster2
Alpi	-0.744977	-0.257091	-0.850919	-0.910126	cluster1		Rgs10	-0.648894	-0.460013	-0.0561314	-0.0190719	cluster1		Smad2	-0.180052	-0.220736	0.292755	0.24843	cluster2
Gsdmc	-0.407989	0.936449	-0.9958	-1	cluster1		Tmem151b	0.0270004	0.418101	-0.903294	-0.976001	cluster1		Pctp	-0.642699	0.0709322	-0.47487	-0.411235	cluster2
Crlf1	-0.289845	1	-0.583238	-0.475236	cluster1		Gm10471	-0.647296	0.160853	-0.919615	-0.976001	cluster1		Pbx3	-0.563434	-0.800115	-0.38029	-0.0394112	cluster2
Morc4	-0.818962	-0.51852	-0.498776	-0.639252	cluster1		Carmil3	-0.80059	0.376379	-0.83124	-0.753893	cluster1		Tpo	-0.53593	-0.32191	-0.998701	-1	cluster2
Ltbr	-0.627444	0.171856	-0.598438	-0.767311	cluster1		Zfp92	-0.796743	-0.721794	-0.953203	-0.96335	cluster1		Nav2	-0.190761	-0.1789	-0.282672	-0.519234	cluster2
Dnajb3	-0.749566	-0.265974	-0.699031	-0.758886	cluster1		Bhlhe23	-0.651352	-0.371597	-0.644311	-0.880126	cluster1		Insig2	0.740176	0.42175	0.583253	0.585682	cluster2
Nckap5	0.408829	1	-0.971443	-0.880791	cluster1		Grm4	-0.448168	1	-0.761869	-0.826183	cluster1		Arhgef4	-0.776305	-0.685678	-0.371359	-0.453644	cluster2
Galnt12	-0.773666	-0.352006	-0.446057	-0.265018	cluster1		Ppp1r16b	-0.770524	-0.119118	-0.803922	-0.821086	cluster1		Ifnar1	-0.925936	-0.551138	0.637965	0.561476	cluster2
Lrrc71	-0.791995	-0.417817	-0.9958	-0.913153	cluster1		Phykpl	-0.564346	0.406613	0.322956	0.527547	cluster1		Gata4	0.0503662	0.413691	-0.790791	-0.525824	cluster2
Scarf1	-0.76642	-0.326193	-0.823291	-0.745018	cluster1		Ism1	-0.814353	-0.456893	-0.914083	-0.976001	cluster1		Me3	-0.587085	-0.0876824	-0.945222	-0.845869	cluster2
Olfr1394	-0.768274	-0.334308	-0.819667	-0.932535	cluster1		Tmem132c	0.569183	1	-0.852237	-0.784527	cluster1		Ephb3	0.193379	-0.217748	0.441856	-0.3821	cluster2
Dlx4	-0.0213409	1	-0.671191	-0.988248	cluster1		Cyp17a1	-0.785435	-0.444451	-0.964611	-0.930701	cluster1		Brinp2	-0.0556784	-0.266589	-1	-0.937508	cluster2
Ttc32	-0.731426	-0.202272	-0.194503	0.216954	cluster1		Tdrd7	-0.688881	0.429838	-0.73131	-0.893932	cluster1		Syne1	0.48939	-0.0388818	-0.866915	-0.917853	cluster2
Metrnl	-0.779893	-0.374899	-0.518304	-0.802696	cluster1		Eno2	-0.193617	-0.0440945	-0.65109	-0.503473	cluster1		Snrk	-0.950656	-0.601685	-0.421195	-0.931099	cluster2
Bsx	-0.42719	0.887369	-0.808378	-1	cluster1		Kcnn4	-0.539817	0.756628	-0.826088	-0.823946	cluster1		Srrm4	0.153116	0.591839	-1	-0.945229	cluster2
Tnfrsf14	-0.417026	0.922961	-0.9958	-0.819557	cluster1		H2-T3	-0.810924	-0.0229227	-0.929851	-0.93753	cluster1		Cxcr4	1	0.228598	-0.891106	-0.983514	cluster2
Zic4	0.387601	1	-0.922987	-1	cluster1		Serpinb5	-0.436334	0.0055786	-0.936446	-0.914893	cluster1		Urgcp	-0.327084	-0.849876	-0.538857	-0.349236	cluster2
Dsc2	-0.774665	-0.358375	-0.919454	-0.909876	cluster1		Ttll9	-0.664972	0.0712597	-0.574283	-0.510224	cluster1		1700010I14Rik	0.13341	0.402317	-1	-1	cluster2
Rims3	-0.629154	0.1601	-0.383742	-0.432494	cluster1		4933427D06Rik	-0.503503	-0.415435	-0.938239	-0.792385	cluster1		Arid4b	-0.208057	-0.273462	-0.0828099	-0.135452	cluster2
Syn2	-0.683765	-0.0344636	-0.9958	-0.882581	cluster1		Adcyap1r1	-0.526425	0.662438	-0.952304	-0.910167	cluster1		Emp1	-0.676746	0.449833	0.395735	0.516779	cluster2
Ap1g2	-0.530339	0.514608	0.0692181	-0.00822652	cluster1		Ncald	-0.618513	0.525959	-0.903038	-0.908005	cluster1		Ntrk2	0.256607	-0.334481	-1	-0.945723	cluster2
Alkal1	-0.599259	0.267579	-0.9958	-0.922149	cluster1		Lpar3	-0.699436	-0.0590576	-0.727012	-0.849558	cluster1		Jhy	-0.391176	0.179157	-1	-1	cluster2
Arglu1	0.339675	1	1	1	cluster1		Slc38a6	-0.822908	-0.438337	-0.152581	-0.245587	cluster1		Ovol1	-0.966252	-0.341012	-1	-0.887907	cluster2
Gal	-0.788131	-0.406854	-0.790472	-0.386394	cluster1		Actl7b	-0.0454779	0.401091	-0.862793	-0.722498	cluster1		Ust	-0.769684	-0.626306	-1	-1	cluster2
Bicc1	-0.493956	0.640068	-0.74094	-0.841325	cluster1		Nol3	-0.789392	0.35749	-0.640806	-0.683108	cluster1		Il23r	0.111867	-0.38727	-1	-1	cluster2
Ppp1r36	-0.785137	-0.396652	-0.361319	-0.900827	cluster1		Eml1	-0.374501	1	-0.855736	-0.85622	cluster1		Amfr	-0.821492	0.108519	-0.460371	0.0735281	cluster2
Slc35f3	-0.0452259	1	-0.936934	-0.941522	cluster1		Mmd	-0.617101	0.195963	-0.207271	-0.101127	cluster1		Rtn1	-0.876178	-0.662438	-0.254221	-0.489711	cluster2
Sult5a1	-0.761783	-0.313502	0.340673	0.403862	cluster1		Otulinl	-0.538676	0.0266592	-0.964611	-0.948485	cluster1		Sh3rf3	0.0676052	0.100734	-0.747142	-0.76537	cluster2
Adam7	-0.839158	-0.58907	-0.9958	-1	cluster1		Socs1	-0.732081	0.294462	-0.159278	0.223037	cluster1		Zfp407	0.149105	0.303937	0.174543	0.0403117	cluster2
Igf1	-0.871358	-0.703484	-0.973078	-1	cluster1		Spon2	-0.70681	0.144094	-0.781193	-0.746624	cluster1		Metap1d	-0.735225	-0.7631	0.706061	0.769675	cluster2
Epha1	-0.632292	0.145687	-0.940548	-0.885921	cluster1		Tinagl1	-0.547217	-0.536746	-0.964611	-0.900874	cluster1		Prdm13	-0.0579152	1	-1	-0.633285	cluster2
Fam155a	0.555891	1	-0.941395	-1	cluster1		9330175E14Rik	-0.812769	-0.474348	-0.87007	-0.976001	cluster1		Hdac9	0.00591116	0.187286	-0.998201	-1	cluster2
Skor2	0.591314	1	-0.9958	-0.911158	cluster1		Arhgap25	-0.247704	0.984768	-0.92911	-0.976001	cluster1		Rnf144b	1	0.114311	-0.971189	-1	cluster2
Lmntd1	-0.374727	1	-0.9958	-0.908103	cluster1		Abcg1	-0.663666	-0.189575	-0.746612	-0.841278	cluster1		Rnf150	-0.888841	-0.308115	-1	-1	cluster2
Speg	-0.0530266	1	-0.84081	-0.719923	cluster1		Corin	-0.597778	1	-0.905426	-0.959106	cluster1		Fam184a	0.649836	-0.121839	-0.93542	-0.874612	cluster2
Trpd52l3	-0.724321	-0.173848	-0.9958	-0.950281	cluster1		Gck	-0.711258	0.384243	-0.912955	-0.816518	cluster1		Jph4	-0.999409	-0.481799	-0.693727	-0.810719	cluster2
Tmem202	-0.842603	-0.598531	-0.860091	-0.739885	cluster1		Kcnq2	-0.673425	-0.0609625	-0.786631	-0.796926	cluster1		Ankrd50	1	0.55664	-0.484663	-0.340497	cluster2
Ets1	0.1443	1	-0.961586	-1	cluster1		Pcnx	-0.177319	1	-0.65109	-0.677293	cluster1		Cpsf6	-1	-0.680894	0.977289	1	cluster2
Olig1	-0.425082	0.902443	-0.658875	-0.544697	cluster1		Tdrd9	-0.825945	-0.516912	-0.933057	-0.891598	cluster1		Kif21b	-0.867313	-0.077899	-0.761964	-0.896436	cluster2
Nkx2-2os	-0.371141	1	-0.9958	-0.972581	cluster1		Prr15	-0.70299	-0.260945	-0.867337	-0.920495	cluster1		Apba2	0.414901	-0.23057	-0.883367	-1	cluster2
Sycp3	-0.852523	-0.634261	-0.84552	-0.710129	cluster1		Zfp608	0.0620639	1	-0.952644	-0.949697	cluster1		Atp8a1	-0.36782	-0.537814	-0.576516	-0.818925	cluster2
Srd5a2	-0.507441	0.613903	-0.945564	-1	cluster1		Ip6k3	-0.835715	0.0632051	-0.931724	-0.976001	cluster1		Ryr3	-0.452453	-0.0392406	-1	-1	cluster2
Tbc1d4	-0.214299	1	-0.493333	-0.589908	cluster1		Wfdc10	-0.865672	-0.468463	0.0601358	-0.293646	cluster1		Dhx35	-0.106774	0.0606049	0.745606	0.836466	cluster2
Il10rb	-0.755758	-0.283589	-0.900848	-1	cluster1		Fam124b	-0.81378	-0.449867	-0.863459	-0.976001	cluster1		Galnt17	0.82747	0.965885	-1	-1	cluster2
Pkd1l3	-0.812982	-0.490303	-0.896284	-0.86879	cluster1		Kif17	-0.564559	-0.335117	-0.804809	-0.873611	cluster1		Mdm1	-0.993351	-0.539751	-0.158167	0.321875	cluster2
Edaradd	-0.532984	0.520998	-0.888396	-0.843562	cluster1		Speer4cos	-0.467351	1	-0.833658	-0.976001	cluster1		Usp3	0.346672	0.360632	0.157061	0.0902775	cluster2
Smchd1	-0.537527	0.504404	0.622826	0.455189	cluster1		Zp3r	-0.802205	-0.312349	-0.92745	-0.976001	cluster1		Runx1	-0.764764	-0.611088	-1	-0.933042	cluster2
Klhl31	-0.576736	0.359757	-0.9958	-0.996151	cluster1		Atp8b1	-0.8349	-0.149124	-0.929355	-0.976001	cluster1		Ptprs	-0.730074	-0.499176	0.437144	0.431696	cluster2
Adamts16	-0.385148	1	-0.9958	-0.883383	cluster1		Ret	-0.481783	0.640166	-0.943791	-0.941662	cluster1		Pitrm1	-0.375581	-0.563624	1	1	cluster2
Mfsd4b1	-0.650217	0.0954557	-0.9958	-1	cluster1		Cyp4v3	-0.823301	-0.63284	-0.888405	-0.946902	cluster1		Naaa	-0.723862	-0.640448	-0.560183	-0.0712665	cluster2
Lrat	-0.784678	-0.388902	-0.9958	-1	cluster1		Nkd1	-0.488134	1	-0.644343	-0.760208	cluster1		Ablim1	-0.922175	-0.337722	-0.168365	-0.375917	cluster2
Nr2e1	-0.139827	1	-0.9958	-1	cluster1		A530032D15Rik	0.743222	1	-0.842964	-0.884223	cluster1		Klhl25	1	0.210017	-0.158553	-0.042429	cluster2
Wnk4	-0.639919	0.133196	-0.766046	-0.918069	cluster1		Aspg	-0.361215	0.638928	-0.811262	-0.65058	cluster1		Fut8	1	0.170321	-0.154805	-0.19199	cluster2
Gypc	-0.411891	0.956179	-0.9958	-0.900984	cluster1		Galr1	0.905649	1	-0.912485	-0.976001	cluster1		Gm12070	-0.713419	-0.28808	-0.355001	-0.464672	cluster2
Lrtm2	-0.562641	0.412108	-0.946434	-0.875916	cluster1		Grin2a	0.459896	0.491713	-0.930448	-0.922562	cluster1		6820431F20Rik	0.47317	1	0.782355	0.738901	cluster2
Vwc2l	-0.596103	0.291416	-0.9958	-1	cluster1		Lmx1a	0.202496	1	-0.856701	-0.794265	cluster1		Haus8	-0.639882	-0.565366	1	1	cluster2
E130201H02Rik	-0.742684	-0.2367	-0.80376	-0.809776	cluster1		Gm833	-0.489068	1	-0.964611	-0.912218	cluster1		Melk	-0.52145	-0.493832	1	1	cluster2
Zfp664	-0.572996	0.37545	0.677341	0.659717	cluster1		Amigo2	-0.863758	-0.517855	-0.832351	-0.830751	cluster1		Cavin2	0.428714	0.74814	-1	-0.788543	cluster2
Eif1b	-0.75739	-0.284868	1	1	cluster1		Chsy1	-0.306436	-0.424492	-0.0290946	0.175858	cluster1		Basp1	-0.285579	0.266346	1	1	cluster2
Pomc	-0.711183	-0.116391	-0.221966	-0.011311	cluster1		Prom2	-0.616031	0.83804	-0.946663	-0.899469	cluster1		Dab1	0.322254	-0.282664	-0.708993	-0.762656	cluster2
Krt7	-0.793366	-0.416122	-0.708308	-0.912416	cluster1		Lmx1b	-0.0589237	1	-0.950336	-0.929509	cluster1		Cops8	-0.0936082	-0.601885	1	1	cluster2
Cacna2d3	-0.753143	-0.269514	-0.946641	-0.90315	cluster1		Cpvl	-0.566897	0.238241	-0.920562	-0.927288	cluster1		Wdr47	-0.421066	0.300776	-0.101663	-0.0107054	cluster2
Serping1	-0.462153	0.79017	0.499345	0.394366	cluster1		Gpr68	-0.619301	0.0721523	-0.861504	-0.976001	cluster1		Zfand3	-0.8955	-0.662385	0.556398	0.763011	cluster2
Gnao1	-0.625581	0.193221	-0.904669	-0.909155	cluster1		Rps6kc1	-0.337167	1	-0.0695843	0.0830312	cluster1		Wipf3	-0.903932	-0.708308	-0.275195	-0.848341	cluster2
Ccn6	-0.562274	0.424701	-0.770938	-0.830687	cluster1		Syt17	-0.809253	-0.466322	-0.81103	-0.851916	cluster1		Plch1	-0.201895	-0.60151	-0.862913	-0.767748	cluster2
Zfp618	-0.351642	1	-0.923008	-0.948058	cluster1		Parp12	-0.849751	-0.376724	-0.638974	-0.71055	cluster1		Aldh1a3	-0.0105908	-0.332589	-0.985963	-1	cluster2
Pax8	-0.744923	-0.241356	-0.751251	-0.962965	cluster1		Pax7	-0.525677	1	-0.895403	-0.917986	cluster1		Prickle1	-0.361192	-0.539511	-0.431464	-0.674714	cluster2
4932438H23Rik	-0.755327	-0.279262	-0.9958	-0.949111	cluster1		Bves	-0.86287	-0.464384	-0.897386	-0.772662	cluster1		Hccs	1	0.61557	0.579969	0.6734	cluster2
Vipr1	-0.363335	1	-0.958426	-0.837565	cluster1		Myh13	-0.528609	-0.0214993	-0.729869	-0.699796	cluster1		Limk1	-0.697125	-0.35691	-0.43548	-0.0122371	cluster2
Cbx4	0.164286	1	-0.658187	-0.620422	cluster1		Elac2	-0.0900202	0.760794	1	1	cluster1		Pou4f1	-0.670969	-0.147604	-0.197689	-0.605396	cluster2
Rasgef1b	-0.524126	0.556167	-0.9958	-0.939185	cluster1		Hydin	-0.611262	0.341834	-0.80197	-0.850998	cluster1		Gpc6	1	0.767237	-1	-1	cluster2
Pappa2	-0.465691	0.769694	-0.975134	-1	cluster1		Rspo4	-0.760376	0.144043	-0.790443	-0.976001	cluster1		Cachd1	-0.924133	-0.172618	-0.894675	-0.873546	cluster2
Plch2	-0.480689	0.71427	-0.778845	-0.711216	cluster1		Ankmy1	-0.568037	0.840206	-0.739519	-0.693446	cluster1		Mex3c	0.633767	1	-0.0565763	0.176154	cluster2
Slc15a4	-0.459277	0.792183	0.347572	0.368408	cluster1		Pomgnt2	0.156915	1	-0.507527	-0.614895	cluster1		Gprc5b	-0.322608	-0.197752	-0.710433	-0.927907	cluster2
Ct55	-0.782819	-0.36327	-0.226053	-0.196429	cluster1		Rab20	-0.657972	0.784766	-0.626419	-0.770338	cluster1		Crybg1	-1	-0.494468	-1	-0.867305	cluster2
Dnajc19	-0.702133	-0.0603103	0.362979	0.63273	cluster1		Phf21a	-0.88822	-0.569261	-0.407307	-0.45134	cluster1		Syt14	0.052949	-0.338552	-0.372492	-0.683369	cluster2
Dach1	-0.609972	0.286914	-0.899188	-1	cluster1		Zfp160	-0.695986	-0.195904	-0.329354	-0.263853	cluster1		Gpatch2	-0.527772	-0.754597	-0.442146	-0.474182	cluster2
Rgs14	-0.686923	-0.00239112	-0.733505	-0.757863	cluster1		Med10	-0.422615	0.297263	1	1	cluster1		Acot10	1	0.621195	-0.0178344	-0.191494	cluster2
Adra2b	-0.56024	0.476315	-0.950738	-0.914883	cluster1		Npdc1	-0.742623	-0.0701771	0.92855	0.929901	cluster1		Zkscan2	-0.318894	-0.196512	-0.852582	-0.918827	cluster2
BC018473	-0.541883	0.545254	-0.889062	-0.915984	cluster1		H2-Q6	-0.834727	-0.564253	-0.864914	-0.937565	cluster1		Camta1	0.727961	0.0222169	-0.426212	-0.415821	cluster2
Cavin4	-0.782365	-0.35943	-0.642478	-0.52232	cluster1		Nkd2	-0.789411	-0.429879	-0.891152	-0.755566	cluster1		Obscn	-0.747591	-0.664966	-1	-1	cluster2
Olfr1372-ps1	-0.760351	-0.276133	-0.9958	-0.986435	cluster1		Pear1	-0.509444	0.990051	-0.802614	-0.84281	cluster1		Tmem243	-0.426199	-0.166119	0.95801	1	cluster2
Dyrk2	-0.3091	1	-0.65464	-0.511086	cluster1		Nrgn	-0.720122	-0.560685	-0.272459	-0.17045	cluster1		Ank3	1	1	-0.749678	-0.822163	cluster2
Ptpro	-0.30197	1	-0.892325	-0.935414	cluster1		Tcf21	-0.310324	1	-0.904682	-0.976001	cluster1		Trim52	1	1	-1	-0.673373	cluster2
Cntnap4	0.15734	1	-0.9958	-0.957967	cluster1		Tspan11	-0.683903	1	-0.946422	-0.936222	cluster1		Gm13498	-0.411479	-0.444674	-0.78561	-0.811457	cluster2
Gm3696	0.248459	1	-0.9958	-0.999499	cluster1		Kcnj10	-0.497288	0.549665	-0.896177	-0.781437	cluster1		Chst2	-0.416694	-0.540986	-0.980995	-1	cluster2
Lyg2	-0.571875	0.423461	-0.862596	-0.9628	cluster1		En1	0.126996	1	-0.73181	-0.653898	cluster1		Rab38	1	0.13696	0.298637	0.792696	cluster2
Adarb2	-0.825509	-0.524015	-0.970656	-0.930112	cluster1		Dlgap2	0.920306	1	-0.91475	-0.938803	cluster1		Ighmbp2	-0.106772	-0.209068	-0.411714	-0.111799	cluster2
Rapgef4	-0.176348	1	-0.949689	-1	cluster1		Rassf8	-0.133584	1	-0.643315	-0.509033	cluster1		Tnfrsf11a	-0.877451	-0.428957	-0.913183	-0.87518	cluster2
Tnfaip2	-0.57028	0.431264	-0.853286	-0.956289	cluster1		H2-Q2	-0.735206	-0.562544	-0.891979	-0.976001	cluster1		Myom2	1	0.717469	-1	-1	cluster2
1700016C15Rik	-0.592427	0.348892	-0.9958	-0.904957	cluster1		Rfx6	-0.773833	-0.599314	-0.94396	-0.791908	cluster1		Rabl2	0.164802	0.239281	0.201928	0.235384	cluster2
Cytl1	-0.745697	-0.225374	-0.9958	-0.669745	cluster1		Zfp831	-0.749011	-0.655906	-0.948969	-0.976001	cluster1		Rb1	-1	-0.428385	0.165145	0.350244	cluster2
Npc1l1	-0.720899	-0.132502	-0.882094	-0.715109	cluster1		Slfn10-ps	-0.826623	-0.641057	-0.763998	-0.888544	cluster1		Crim1	0.085452	0.0155539	-0.947825	-0.695169	cluster2
Gatm	-0.789244	-0.397345	-0.789944	-0.911226	cluster1		Crhr2	-0.823947	-0.139413	-0.318457	-0.579337	cluster1		Fbxl7	0.0403246	0.0937406	-0.857991	-0.839036	cluster2
Chic2	-0.343292	1	1	1	cluster1		Dusp4	0.352051	1	-0.874474	-0.711032	cluster1		Tenm3	1	1	-0.598009	-0.34814	cluster2
Zfp334	-0.687404	-0.022777	-0.119149	-0.393354	cluster1		Tex19.1	-0.406913	0.31355	1	1	cluster1		Ttc8	0.293754	-0.690059	-0.530974	-0.647405	cluster2
Col16a1	-0.235709	1	-0.927009	-0.813755	cluster1		Sfswap	-0.299245	1	1	1	cluster1		Itgb3	-0.866832	0.271467	-0.61012	-0.788202	cluster2
Slc34a1	-0.750655	-0.255367	-0.9958	-0.908656	cluster1		Gal3st3	-0.875365	-0.802745	-0.574558	-0.443618	cluster1		Psat1	0.954154	0.320054	1	1	cluster2
Slitrk3	-0.451407	0.832235	-0.9958	-0.982148	cluster1		1810014B01Rik	-0.464092	-0.203086	0.0615653	0.112554	cluster1		Arl4c	-0.929979	-0.474585	-1	-0.736659	cluster2
Smad5	-0.469631	0.76591	0.23902	0.148326	cluster1		Maml2	-0.30569	0.0292905	-0.927668	-0.935123	cluster1		Azi2	-0.399427	0.42445	0.107756	-0.0997385	cluster2
4933430I17Rik	-0.804378	-0.455258	-0.625113	-0.529258	cluster1		Lancl1	-0.632081	-0.0317734	0.825375	0.929927	cluster1		Ptger2	-0.0536493	-0.00363075	-0.885165	-1	cluster2
Zc3h12d	-0.637795	0.153058	-0.9958	-1	cluster1		Slc25a24	-0.477109	-0.324638	-0.747433	-0.776756	cluster1		Barhl1	-0.6875	0.771833	-1	-1	cluster2
Gm5105	-0.82983	-0.547667	-0.9958	-0.982525	cluster1		Enpp7	-0.528081	-0.458389	-0.889368	-0.818424	cluster1		Lgalsl	-0.913691	-0.291476	0.532202	-0.133053	cluster2
Rnf182	-0.713542	-0.122454	-0.849048	-0.865857	cluster1		Ankrd63	-0.684211	0.0741806	-0.933388	-0.976001	cluster1		Ces5a	-0.696742	-0.675661	-1	-1	cluster2
Bmp6	-0.544102	0.497317	-0.880299	-0.872266	cluster1		Nipal2	-0.456925	-0.0403288	-0.92515	-0.976001	cluster1		Zfhx3	-0.299886	0.463767	-0.474384	-0.472217	cluster2
Tmem171	-0.802525	-0.447695	-0.850975	-1	cluster1		Hrh2	0.390946	1	-0.951671	-0.976001	cluster1		Mgat4a	-0.803783	-0.676002	-0.461033	-0.319341	cluster2
Cd209c	-0.767324	-0.318056	-0.9958	-0.977577	cluster1		Itgam	-0.829237	-0.529754	-0.886118	-0.976001	cluster1		Pdx1	-0.987433	-0.468539	-1	-0.733389	cluster2
Paqr4	-0.765468	-0.311295	-0.924506	-0.771925	cluster1		Cd83	0.174586	1	-0.964611	-0.864384	cluster1		Tsnax	-0.781163	-0.83911	0.770252	0.927107	cluster2
Gm1943	-0.0975697	1	-0.136505	-0.706933	cluster1		Trim65	-0.681191	-0.02989	-0.915446	-0.948325	cluster1		Glra1	0.750289	0.766909	-1	-0.817033	cluster2
Agap2	-0.561356	0.434899	-0.932003	-0.782836	cluster1		Ghr	-0.642625	-0.196242	-0.93107	-0.920993	cluster1		Sem1	-1	-0.619401	1	1	cluster2
Cldn10	-0.313031	1	-0.9958	-0.972459	cluster1		Susd3	-0.802223	-0.490916	-0.920537	-0.838514	cluster1		Tmeff2	0.681724	-0.298644	-0.843057	-1	cluster2
Car12	-0.742332	-0.219389	-0.946909	-0.780412	cluster1		Cxcl12	0.293471	1	-0.873053	-0.907244	cluster1		Golim4	0.0280167	-0.433207	-0.414424	-0.643096	cluster2
Npr2	-0.767517	-0.312755	-0.94859	-0.724925	cluster1		Slc6a2	-0.838642	-0.643765	-0.880229	-0.948205	cluster1		Trpa1	0.689603	0.742782	-0.156214	-0.226779	cluster2
Ndst3	-0.564197	0.442477	-0.9958	-1	cluster1		6530402F18Rik	-0.83818	-0.743824	-0.929344	-0.956228	cluster1		Snx7	-0.294421	0.28079	-0.303992	-0.265982	cluster2
9130019P16Rik	-0.673782	0.0354374	-0.95506	-1	cluster1		Foxa2	0.816578	1	-0.964611	-0.813801	cluster1		Flrt3	0.588075	0.141272	-0.83772	-0.884915	cluster2
Dnah5	-0.475775	0.769776	-0.983851	-0.950275	cluster1		Inpp4b	0.356486	1	-0.933616	-0.854825	cluster1		Gphn	1	1	-0.149282	-0.199592	cluster2
Kcnj11	-0.346742	1	-0.9958	-0.884959	cluster1		Ccdc158	-0.650578	-0.274155	-0.938645	-0.919566	cluster1		Ephb2	-0.947342	-0.569599	-0.751905	-0.650889	cluster2
Otop3	-0.554676	0.480379	-0.9958	-0.799041	cluster1		Loxl4	-0.846033	0.386241	-0.858481	-0.886719	cluster1		Mtbp	-0.425156	-0.536393	0.276641	0.49245	cluster2
Mlycd	-0.358706	1	-0.2825	-0.275051	cluster1		Nlrc5	-0.688955	0.93478	-0.88028	-0.939752	cluster1		Wnt7b	-0.333052	-0.493872	-0.99889	-1	cluster2
Diras2	-0.405207	1	-0.953806	-0.814208	cluster1		Edn2	-0.530931	0.795402	-0.820423	-0.919399	cluster1		B430319G15Rik	0.86855	0.628672	-0.960615	-0.824979	cluster2
Tbx4	0.604673	1	-0.89461	-0.838892	cluster1		Pik3ap1	-0.799135	-0.0417463	-0.946003	-0.842488	cluster1		Hoxc13	-0.525175	-0.364265	0.00438265	0.125284	cluster2
2810459M11Rik	-0.714728	-0.115119	-0.941473	-0.982545	cluster1		Rab32	-0.604991	0.983624	-0.684626	-0.521908	cluster1		Tut7	-0.534763	-0.660147	-0.0955402	-0.407405	cluster2
Elac1	-0.704084	-0.0757363	-0.601775	-0.541833	cluster1		Tmem198	-0.55222	0.270809	-0.777331	-0.801578	cluster1		Csgalnact1	-0.0988419	-0.0260827	-0.949554	-1	cluster2
Syndig1l	-0.525467	0.587949	-0.924289	-0.960603	cluster1		Eya2	0.384075	1	-0.859899	-0.784823	cluster1		Tbc1d2	-0.677114	-0.465899	0.0558472	0.209738	cluster2
Anxa3	-0.632095	0.184489	0.00552121	-0.202146	cluster1		Pepd	-0.454901	-0.513513	1	1	cluster1		Slit2	-0.0927059	0.809825	-1	-0.859769	cluster2
Gp5	-0.7683	-0.317932	-0.9958	-0.948892	cluster1		H19	-0.511724	0.276283	-0.111409	-0.0865232	cluster1		Rwdd3	1	1	-0.582753	-0.203129	cluster2
Cerk	-0.500698	0.667686	-0.814586	-0.884735	cluster1		Lhx1	0.00129296	0.996195	-0.740584	-0.897511	cluster1		Gsdme	0.511701	-0.703213	-0.643173	-0.539356	cluster2
Loxl2	-0.716923	-0.129251	-0.894537	-0.829973	cluster1		Snhg16	0.0301548	-0.276736	0.254087	0.33912	cluster1		Ric3	-1	-0.748945	-0.407905	-0.711652	cluster2
Faim2	-0.354086	1	-0.818767	-0.598334	cluster1		Ankrd53	-0.63186	0.87736	-0.921277	-0.976001	cluster1		2610035D17Rik	-0.935057	-0.616688	-0.807765	-0.522474	cluster2
Mmd2	-0.712129	-0.111375	-0.510655	-0.771615	cluster1		Aif1l	-0.513389	-0.258913	0.234161	0.274525	cluster1		Hmgb2	0.549755	0.347257	1	1	cluster2
Smpd3	-0.165019	1	-0.294136	-0.45183	cluster1		Tapt1	-0.496868	0.30241	-0.0881302	-0.181786	cluster1		Ptgs1	-0.528753	-0.069436	-0.883543	-0.822416	cluster2
Emsy	-0.58299	0.369189	0.85997	0.92828	cluster1		Dlec1	-0.646728	-0.527863	-0.856493	-0.894599	cluster1		Rab28	0.0487068	0.282292	0.34141	0.665689	cluster2
Kcnk1	-0.537588	0.537152	-0.107803	-0.0300708	cluster1		Fam169b	-0.757777	0.179792	-0.264609	-0.389449	cluster1		Gata3	1	1	-0.363544	-0.877098	cluster2
9130008F23Rik	-0.711641	-0.107014	-0.913668	-0.947101	cluster1		Mylk3	-0.770145	0.868819	-0.896354	-0.854413	cluster1		Gm10845	0.394501	0.115625	-0.958321	-1	cluster2
Gfap	-0.480029	0.749382	-0.796259	-0.613601	cluster1		Smco4	0.0229773	-0.224102	0.0360932	-0.181808	cluster1		Inpp4a	-0.806633	-0.449811	-0.828851	-0.323492	cluster2
Rnf157	-0.345398	1	-0.730181	-0.72	cluster1		Fat2	0.0583255	-0.119568	-0.912723	-0.929772	cluster1		Rimklb	-0.842731	-0.0610235	-0.805312	-0.552795	cluster2
Vit	-0.519222	0.603284	-0.929832	-0.856225	cluster1		Sypl	-0.597488	0.160559	0.589493	0.497073	cluster1		Tspan9	-0.73428	-0.207521	-0.12855	-0.526915	cluster2
Irx6	-0.0858538	1	-0.9958	-0.983301	cluster1		Vstm4	-0.731356	-0.491696	-0.964611	-0.860258	cluster1		Pxylp1	-0.0267282	1	-0.563542	-0.952777	cluster2
Rbms3	-0.206748	1	-0.9958	-1	cluster1		Mapkapk2	-0.764847	-0.390576	0.978153	0.904758	cluster1		P3h2	-0.017512	-0.268581	-1	-0.91656	cluster2
Adcy5	-0.447932	1	-0.919748	-0.882226	cluster1		Cfap77	-0.824171	-0.147522	-0.533698	-0.263927	cluster1		Zfp868	-0.704675	0.386427	0.79075	0.862463	cluster2
Cacna2d2	-0.322121	1	-0.962641	-0.749307	cluster1		Col6a5	-0.71859	-0.527633	-0.940014	-0.957726	cluster1		Twist1	0.234218	0.570819	-0.201512	0.150917	cluster2
Alppl2	-0.661606	0.346079	-0.9958	-0.625565	cluster1		Olfr279	-0.588414	-0.580564	-0.814589	-0.976001	cluster1		Map3k7	1	1	0.807487	0.715522	cluster2
Alox12	-0.78988	-0.266436	-0.520078	-0.435572	cluster1		Plxna4	-0.0631191	1	-0.934442	-0.962458	cluster1		Zfr	-0.669633	-0.690045	1	1	cluster2
Oxgr1	-0.163333	1	-0.901609	-0.96022	cluster1		Mkln1	-0.304828	1	0.887546	0.816075	cluster1		Papss1	-0.633361	-0.319782	0.446638	0.27183	cluster2
Kcnma1	-0.547428	0.884724	-0.9958	-1	cluster1		Hoxd11	-0.661667	-0.541884	-0.946431	-0.917139	cluster1		Dner	1	0.128604	-0.76412	-0.766543	cluster2
Mfhas1	-0.634684	0.469557	-0.889077	-0.870696	cluster1		Slc18a2	-0.86914	-0.324741	-0.817131	-0.761685	cluster1		St3gal1	0.424143	0.449205	-1	-0.907663	cluster2
Tmem158	-0.672744	0.285857	-0.65829	-0.718057	cluster1		Kif1a	-0.563357	0.124603	-0.262455	-0.226388	cluster1		Shox2	-0.32157	-0.108218	-0.927766	-1	cluster2
Ppp1r1b	-0.628951	0.495311	-0.708233	-0.625871	cluster1		Mylk2	-0.598543	0.0253934	-0.913802	-0.947386	cluster1		Atp2b4	-0.446965	-0.700877	-0.486773	-0.195467	cluster2
Ptn	-0.718624	0.0693167	-0.9958	-0.978621	cluster1		Rragc	0.336913	1	1	1	cluster1		Sox6	0.770726	0.76918	-0.975976	-1	cluster2
Pxdn	-0.678893	0.247213	-0.757247	-0.618543	cluster1		Cacnb2	-0.608371	-0.305393	-0.930568	-0.90248	cluster1		Mzt1	0.196114	0.178492	1	1	cluster2
Art3	-0.537314	0.907859	-0.660588	-0.720363	cluster1		Adcy7	-0.173057	-0.469485	-0.800389	-0.911013	cluster1		Fam83g	-0.787615	-0.07449	-0.799173	-1	cluster2
Svil	-0.459918	1	-0.69244	-0.803266	cluster1		Pcnx2	-0.288574	1	-0.902964	-0.876112	cluster1		Rack1	-0.152258	-0.198612	1	1	cluster2
Enho	-0.517621	1	-0.745078	-0.47324	cluster1		Camk2g	-0.748085	-0.403811	0.0668048	0.126358	cluster1		Prkdc	-0.348909	0.083145	0.00501157	-0.0252018	cluster2
Tmcc3	-0.388907	1	-0.91292	-0.929811	cluster1		Syp	-0.0753311	1	-0.849112	-0.740727	cluster1		Farp1	-0.718846	-0.596575	-0.364584	-0.494771	cluster2
Mustn1	-0.765702	-0.156658	-0.852085	-0.955446	cluster1		Plet1	-0.0463203	1	-0.848213	-0.615049	cluster1		Zfp637	0.45552	0.241815	0.532185	0.375567	cluster2
Rhoj	-0.770332	-0.178792	-0.852085	-1	cluster1		Slc39a8	-0.748422	-0.236294	-0.945094	-0.933363	cluster1		Map7d3	-0.255852	-0.385509	-0.609298	-0.712845	cluster2
Cebpe	-0.644546	0.413889	-0.8583	-0.959799	cluster1		Gstt1	-0.687815	-0.321908	-0.218109	-0.184559	cluster1		Adgrl2	0.450159	0.788608	-0.707632	-0.423351	cluster2
Rem1	-0.821139	-0.420349	-0.887305	-0.979941	cluster1		Alx1	-0.818122	-0.491079	-0.823392	-0.741616	cluster1		Fmn1	0.415805	-0.0682967	-0.987682	-1	cluster2
Pax3	0.668243	1	-0.948767	-0.883628	cluster1		Acsf3	-0.735707	0.375213	0.469807	0.610877	cluster1		Mef2a	0.286553	0.0381484	-0.254597	-0.328961	cluster2
Sox7	-0.833591	-0.479211	-0.889152	-0.856331	cluster1		Slc47a2	-0.433627	0.353361	-0.628798	-0.843862	cluster1		Bcor	-0.135039	-0.592748	-0.565852	-0.29372	cluster2
Cep41	-0.724942	0.0221872	0.20302	-0.0134246	cluster1		Chst1	-0.0707308	1	-0.914524	-0.976001	cluster1		Gmnc	0.254564	-0.0933542	-1	-1	cluster2
Fam83d	-0.539626	0.884812	1	1	cluster1		Slitrk1	-0.461233	0.902563	-0.929012	-0.976001	cluster1		Lcorl	0.782367	1	-0.858673	-0.736372	cluster2
Cacna1c	-0.0879517	1	-0.946621	-0.863607	cluster1		Sdk2	-0.0369956	1	-0.805416	-0.916308	cluster1		Gm5177	-0.0426404	-0.456057	-1	-0.997094	cluster2
Gm10406	1	1	-0.905631	-0.837012	cluster1		Flt4	-0.202152	0.588275	-0.777681	-0.677417	cluster1		Cep162	0.0153978	0.158774	-0.338744	-0.541019	cluster2
Tmem178	-0.741045	-0.0503914	-0.9958	-0.98375	cluster1		Epb41l3	0.137055	1	-0.194629	-0.234484	cluster1		Grid2ip	-0.941492	-0.43837	-1	-0.828432	cluster2
Fam47e	-0.758545	-0.132628	-0.9958	-0.894023	cluster1		Ube2e1	-0.0154196	0.00357071	-0.30339	-0.0480189	cluster1		Fam189a1	-0.688263	-0.27072	-1	-0.851666	cluster2
Npy4r	-0.623671	0.496147	-0.9958	-0.933992	cluster1		1700086L19Rik	-0.74912	-0.304615	-0.770002	-0.976001	cluster1		Raver2	-0.770054	0.460871	-0.399257	-0.601359	cluster2
Shc2	-0.816801	-0.404751	-0.633367	-0.453351	cluster1		Pdzk1ip1	-0.814017	-0.149404	-0.730727	-0.903503	cluster1		Atp13a4	1	1	-1	-1	cluster2
Efcab6	-0.257644	1	-0.9958	-0.962519	cluster1		Asic4	-0.0434239	1	-0.964611	-0.913788	cluster1		Il20rb	-0.905685	-0.525064	-0.861229	-1	cluster2
Rasgef1c	-0.527612	0.936831	-0.336552	-0.410835	cluster1		Abcc2	-0.608571	-0.263995	-0.809335	-0.858253	cluster1		Mrps23	-0.917596	-0.249448	1	1	cluster2
Dap	-0.292196	1	-0.0134035	0.180289	cluster1		Cdpf1	-0.761124	-0.491368	1	1	cluster1		Arx	0.0751455	-0.114221	-0.898236	-1	cluster2
Tagln2	-0.787382	-0.269251	1	1	cluster1		Usp18	-0.560911	0.311946	-0.964611	-0.884759	cluster1		Aebp2	0.285064	0.726645	0.407837	0.0746955	cluster2
Khdc1b	-0.804807	-0.352682	-0.9958	-1	cluster1		Uncx	-0.385736	1	-0.742065	-0.898081	cluster1		Baiap2l1	-0.556853	-0.389075	-0.666528	-0.790619	cluster2
Pnpla1	-0.622747	0.491901	-0.880038	-0.88263	cluster1		Sox8	-0.561317	0.608615	-0.890849	-0.920763	cluster1		Fndc3a	1	0.648393	0.569787	0.523842	cluster2
Cd151	-0.716547	0.0575143	1	1	cluster1		Ccn4	-0.791972	-0.328615	-0.934521	-0.959155	cluster1		Irf2bp2	-0.849615	-0.64305	0.244648	0.20726	cluster2
Kcnj2	-0.627324	0.471415	-0.9958	-1	cluster1		Nrxn3	0.269944	1	-0.964611	-0.958003	cluster1		Ift57	0.0532932	-0.180657	0.237155	0.632289	cluster2
Rimbp2	-0.39885	1	-0.944009	-0.924492	cluster1		1700069L16Rik	-0.520344	-0.47826	-0.964611	-0.765006	cluster1		Rhou	1	1	-0.305133	0.180672	cluster2
Kcnk2	-0.513575	0.988629	-0.833657	-0.803192	cluster1		Tslp	-0.770201	-0.522148	-0.908624	-0.976001	cluster1		Zdhhc2	-0.663182	-0.499088	-0.615491	-0.21089	cluster2
Pitpnm3	-0.643285	0.391905	-0.867267	-0.982586	cluster1		Runx2	-0.101475	-0.440125	-0.955606	-0.966013	cluster1		Sbk1	-0.562822	-0.81758	0.365942	0.350686	cluster2
Gpam	-0.602111	0.575446	-0.195992	-0.208691	cluster1		Arhgef16	-0.66056	0.709772	-0.394085	-0.239552	cluster1		Zscan18	-0.594672	-0.728205	-0.0117617	-0.123956	cluster2
Tshz3	-0.196073	1	-0.861883	-0.697824	cluster1		Phyhip	-0.738732	-0.692967	-0.633304	-0.495242	cluster1		B3galt2	0.481679	1	-1	-0.822111	cluster2
Alpk1	-0.393682	1	-0.921418	-1	cluster1		Anks1b	0.18145	1	-0.864708	-0.908056	cluster1		Ppp4r2	-0.746972	-0.393382	1	1	cluster2
Fgg	-0.828783	-0.465619	-0.9958	-0.99683	cluster1		Casp6	-0.627807	-0.470973	-0.0516864	-0.115896	cluster1		Hmgn5	-0.601815	-0.531077	0.185928	-0.364995	cluster2
Rgs10	-0.548524	0.823009	-0.194503	-0.320545	cluster1		Habp2	-0.90978	0.773384	-0.964611	-0.94859	cluster1		Erc2	-0.535514	-0.344065	-0.645423	-0.482517	cluster2
Tmem151b	-0.528377	0.916423	-0.922232	-0.914867	cluster1		Gm5796	1	1	-0.883749	-0.846014	cluster1		Maged2	-0.517601	-0.63974	0.981686	1	cluster2
Gm10471	-0.668632	0.260474	-0.941645	-1	cluster1		Man2b2	-0.542293	-0.225171	-0.669973	-0.760426	cluster1		Mtus2	-1	-0.406988	-0.13913	0.313374	cluster2
Carmil3	-0.456769	1	-0.757886	-0.694745	cluster1		Map3k21	-0.590793	0.705703	-0.964611	-0.932007	cluster1		Txndc11	1	1	-0.112728	-0.295061	cluster2
Zfp92	-0.786702	-0.27811	-0.9958	-1	cluster1		Scel	-0.719743	0.618057	-0.964611	-0.895989	cluster1		Galnt3	-0.353366	-0.393601	-0.787011	-1	cluster2
Bhlhe23	-0.832504	-0.486138	-0.696877	-0.740693	cluster1		Wdr95	-0.271725	-0.296863	-0.545404	-0.562753	cluster1		Hdx	-0.917564	-0.607104	-0.656839	-1	cluster2
Cstf1	-0.808256	-0.375566	1	1	cluster1		Bcl9	-0.15082	0.114031	-0.458233	-0.387236	cluster1		Acpp	-0.725581	-0.668977	-0.809246	-0.69343	cluster2
Grm4	-0.0961059	1	-0.73037	-0.847517	cluster1		Slc6a3	-0.507011	-0.617733	-0.942517	-0.927834	cluster1		Wipi1	-0.545645	-0.476165	-0.352037	-0.211095	cluster2
Ppp1r16b	-0.63509	0.415144	-0.863999	-0.773307	cluster1		Mir1949	0.123707	-0.198241	0.945229	1	cluster1		Phkb	-0.114672	-0.182408	-0.0974989	-0.335623	cluster2
Umodl1	-0.75044	-0.111334	-0.924895	-0.790035	cluster1		Car10	-0.313708	1	-0.923778	-0.95307	cluster1		Atic	-0.696653	-0.26257	1	1	cluster2
Phykpl	-0.593314	0.611472	0.398334	0.359488	cluster1		Ehd3	-0.629001	-0.288406	-0.147082	-0.238288	cluster1		Gtdc1	-0.113731	0.358354	-0.700244	-0.617823	cluster2
Ism1	-0.722816	0.0177574	-0.9958	-0.938087	cluster1		Krtap5-5	-0.839058	-0.507203	-0.901508	-0.976001	cluster1		Msl3l2	-0.118046	-0.13833	-0.629877	-0.825713	cluster2
Tmem132c	0.330942	1	-0.832505	-0.921332	cluster1		Dok4	-0.382291	1	-0.478541	-0.438084	cluster1		Rnf152	-0.848119	-0.294075	-1	-1	cluster2
Cyp17a1	-0.811788	-0.389091	-0.9958	-0.988952	cluster1		Six3	0.79012	1	-0.847862	-0.930677	cluster1		Eef2kmt	-0.889836	-0.722243	0.588992	0.394397	cluster2
Gm11127	-0.739681	-0.0586557	-0.86821	-0.966713	cluster1		Kcna1	-0.873757	-0.789308	-0.956021	-0.947781	cluster1		Htt	-0.864589	-0.461359	-0.104403	0.0988252	cluster2
Tdrd7	-0.68076	0.208312	-0.791504	-0.732289	cluster1		Myo18b	-0.368058	1	-0.797545	-0.869777	cluster1		Calb1	-0.45975	-0.000144114	-1	-0.730221	cluster2
Eno2	-0.785354	-0.269973	-0.483801	-0.628624	cluster1		Vdr	-0.747137	-0.237838	-0.84937	-0.866098	cluster1		Mctp2	1	0.542529	-0.968247	-0.806188	cluster2
Kcnn4	-0.456897	1	-0.83192	-0.844567	cluster1		Fam174b	-0.628351	0.0312007	0.0158265	-0.0297421	cluster1		Pard3b	1	1	-0.957545	-1	cluster2
H2-T3	-0.687482	0.178962	-0.9958	-0.701895	cluster1		Mcoln2	-0.459924	0.612444	-0.936094	-0.976001	cluster1		Tacc1	-0.86556	0.611503	0.281391	0.0390026	cluster2
Sox10	-0.837629	-0.508397	-0.92967	-0.789835	cluster1		Lmo1	-0.420053	1	0.0707438	-0.013599	cluster1		Ttll7	0.848923	0.164418	-1	-0.961959	cluster2
Adam6a	-0.10699	1	-0.9958	-1	cluster1		Scnn1a	-0.645297	0.679737	-0.921566	-0.883681	cluster1		Shroom4	-0.510479	-0.646011	-0.85727	-0.938027	cluster2
Serpinb5	-0.660418	0.302083	-0.929366	-1	cluster1		Sorbs2	-0.660112	0.261998	-0.95341	-0.951366	cluster1		Cdh8	1	1	-1	-0.860672	cluster2
Ttll9	-0.672787	0.18413	-0.535878	-0.605177	cluster1		H2-K1	-0.862256	-0.751456	0.635607	0.676267	cluster1		Pde12	-0.695917	0.145586	0.860798	0.931436	cluster2
4933427D06Rik	-0.492052	0.969123	-0.9958	-0.972327	cluster1		Shd	-0.532797	-0.424909	-0.915787	-0.780452	cluster1		Stim2	0.53525	0.754387	-0.492489	-0.283003	cluster2
Adcyap1r1	-0.44086	1	-0.937993	-0.77779	cluster1		Stk32c	-0.231737	1	-0.964611	-0.939193	cluster1		Sh3glb1	-0.0950757	-0.406238	0.345572	0.411082	cluster2
Ifrd1	-0.805427	-0.387907	1	1	cluster1		Mbip	-0.431394	-0.582348	1	1	cluster1		Gm527	0.538601	0.46239	-0.313551	-0.22962	cluster2
Ncald	-0.53343	0.787508	-0.921929	-0.89361	cluster1		Wnt8a	-0.591122	1	-0.91529	-0.823246	cluster1		Slain1	-0.707596	-0.651996	0.168361	-0.625804	cluster2
Esrrg	-0.155541	1	-0.9958	-1	cluster1		Fxyd1	-0.621425	-0.286494	-0.77354	-0.864141	cluster1		Hs3st3b1	-0.0959227	1	-0.66811	-0.790453	cluster2
Lpar3	-0.459648	1	-0.924152	-0.840784	cluster1		Psd4	-0.603462	0.868384	-0.838712	-0.777179	cluster1		Malt1	-0.624535	-0.342023	-0.256012	-0.187262	cluster2
Slc38a6	-0.765074	-0.21047	-0.0609252	-0.0934634	cluster1		Hfm1	-0.6755	-0.525085	-0.922078	-0.79087	cluster1		St3gal6	-0.965702	-0.533144	-1	-0.883544	cluster2
Gm5095	-0.757422	-0.178104	-0.9958	-0.907156	cluster1		Tspan18	-0.501035	-0.108738	-0.867848	-0.953419	cluster1		Rbbp8	-0.394975	-0.415338	0.536525	0.723954	cluster2
Actl7b	-0.644279	0.311752	-0.771344	-0.831091	cluster1		Vash2	-0.792703	-0.421308	-0.362525	-0.283738	cluster1		Ankrd44	-0.894452	-0.480697	-0.727883	-0.834739	cluster2
Nol3	-0.542047	0.754517	-0.727081	-0.772238	cluster1		Mir218-2	-0.515208	0.946607	-0.964611	-0.443305	cluster1		Ctif	-0.607426	-0.572099	-0.627093	-0.877507	cluster2
Eml1	0.34354	1	-0.599727	-0.784184	cluster1		Abcc3	-0.700416	-0.580303	-0.850285	-0.910455	cluster1		Ripor1	-0.879221	-0.429996	0.321458	0.105635	cluster2
Mrgbp	-0.657815	0.258982	0.879652	0.833641	cluster1		Adamts17	-0.17361	-0.621239	-0.939336	-0.907914	cluster1		Chchd6	-0.723032	-0.285492	1	1	cluster2
Mmd	-0.45686	1	-0.0586789	-0.120717	cluster1		Cpxm2	-0.80928	-0.533138	-0.805877	-0.976001	cluster1		Ptgr2	-0.271529	0.741912	0.529038	0.389513	cluster2
Otulinl	-0.607386	0.479994	-0.832515	-0.876027	cluster1		1700018F24Rik	-0.617556	-0.267184	-0.781265	-0.902887	cluster1		Hsf2	-0.695596	-0.704334	0.0506371	0.0643603	cluster2
Socs1	-0.516004	0.878707	-0.275021	-0.163507	cluster1		Minar2	-0.59406	-0.188702	-0.78766	-0.976001	cluster1		Nfkbiz	-0.0440455	-0.649229	-0.878548	-0.684341	cluster2
Spon2	-0.486188	1	-0.616255	-0.744333	cluster1		Wnt4	-0.0461525	-0.14934	-0.869559	-0.976001	cluster1		Pros1	-0.139415	0.149675	-0.375101	-0.472219	cluster2
Slitrk6	-0.703636	0.0613119	-0.9958	-1	cluster1		Igsf21	0.830218	1	-0.733167	-0.821409	cluster1		Fat4	0.641949	0.891123	-1	-1	cluster2
Tinagl1	-0.347669	1	-0.71487	-0.774731	cluster1		Iqsec3	0.199933	1	-0.889028	-0.965048	cluster1		Cybrd1	-0.903674	-0.306901	-0.823653	-0.894991	cluster2
9330175E14Rik	-0.766296	-0.211777	-0.9958	-0.97702	cluster1		Uvssa	0.977775	0.694655	-0.84736	-0.867065	cluster1		Flvcr2	-0.569928	0.42498	-0.67369	-0.792107	cluster2
Arhgap25	-0.573078	0.632278	-0.952994	-0.897746	cluster1		Gldn	-0.775029	-0.394189	-0.931994	-0.976001	cluster1		Il3ra	-0.193529	-0.121808	-0.696305	-1	cluster2
Abcg1	-0.564308	0.685061	-0.824605	-0.82002	cluster1		Urad	-0.662322	-0.536087	-0.964611	-0.871493	cluster1		Usp25	-0.0256821	-0.437966	-1	-0.639855	cluster2
Corin	-0.552498	0.734844	-0.959374	-1	cluster1		Zfp503	-0.353312	1	-0.928699	-0.917165	cluster1		Zeb2	0.495154	0.577834	-1	-1	cluster2
Gck	-0.725855	-0.0284935	-0.933709	-0.80406	cluster1		Scn5a	-0.147911	1	-0.912097	-0.956143	cluster1		Adamts1	0.0870359	-0.26655	-1	-1	cluster2
Kcnq2	-0.606944	0.492485	-0.723883	-0.740095	cluster1		Gm5148	-0.544333	0.9495	1	1	cluster1		Rpl10l	0.443334	0.520504	1	1	cluster2
Pcnx	-0.425274	1	-0.528262	-0.563496	cluster1		Hnrnpd	-0.505818	1	1	1	cluster1		Ripk2	1	0.973145	-0.175148	-0.540252	cluster2
Tdrd9	-0.816845	-0.430114	-0.887305	-0.853116	cluster1		Scara3	-0.827588	-0.65476	-0.942191	-0.881315	cluster1		Akirin2	0.725949	0.192436	1	1	cluster2
Ccdc180	-0.671489	0.207798	-0.861475	-0.900705	cluster1		Msx1	-0.517221	1	-0.888367	-0.932751	cluster1		Arhgap11a	-0.604538	-0.52926	0.430158	0.310994	cluster2
Prr15	-0.787147	-0.300813	-0.780533	-0.974806	cluster1		Chst14	-0.391245	0.574658	-0.312805	-0.349167	cluster1		Slc30a9	0.150617	-0.317417	0.470878	0.22941	cluster2
Zfp608	-0.0645341	1	-0.93954	-0.997568	cluster1		Myl4	-0.470403	-0.356132	0.643981	0.517262	cluster1		Amer1	0.460479	-0.224745	-0.699742	-0.70112	cluster2
Ip6k3	-0.709693	0.0679477	-0.918592	-0.953356	cluster1		Tacr1	-0.483681	-0.358829	-0.964611	-0.910543	cluster1		Prmt6	1	0.411649	0.658438	0.586401	cluster2
Wfdc10	-0.746972	-0.100534	-0.673455	-0.29377	cluster1		Hoxb4	-0.775594	-0.618963	-0.852623	-0.772333	cluster1		Fam98b	-0.957103	-0.690064	1	1	cluster2
Fam124b	-0.759445	-0.156888	-0.9958	-0.934279	cluster1		Atp12a	-0.734017	0.119161	-0.872457	-0.913425	cluster1		Tns1	-0.0867238	0.257457	-0.163023	-0.333579	cluster2
Kif17	-0.30026	1	-0.905739	-0.770464	cluster1		Aqp5	-0.695529	-0.629171	-0.749048	-0.782115	cluster1		Unc13b	-0.109556	-0.363213	-0.811731	-0.271287	cluster2
Speer4cos	-0.365091	1	-0.9958	-0.855431	cluster1		Skap1	-0.803333	0.228651	-0.89699	-0.866704	cluster1		Fam174a	0.234207	-0.0585706	-0.071003	-0.408427	cluster2
Zp3r	-0.785669	-0.275417	-0.9958	-0.891085	cluster1		Golga7b	-0.785526	-0.257311	-0.939082	-0.976001	cluster1		Chac2	0.379314	-0.476693	0.212324	0.57631	cluster2
Atp8b1	-0.782452	-0.260155	-0.939674	-1	cluster1		Irx4	0.778079	1	-0.964611	-0.854352	cluster1		Tfap2a	-0.387167	-0.078614	-0.0140408	-0.27186	cluster2
Ret	-0.49931	1	-0.900135	-0.800882	cluster1		Osbp2	-0.169814	1	-0.879881	-0.976001	cluster1		Foxd3	0.0287825	0.706798	0.568313	0.20819	cluster2
Cyp4v3	-0.750451	-0.114188	-0.9958	-0.866881	cluster1		Ppifos	-0.716288	-0.556573	-0.882111	-0.92912	cluster1		Btbd11	-0.0155359	0.172908	0.211282	0.17783	cluster2
Nkd1	-0.454197	1	-0.692694	-0.597235	cluster1		Gucy2d	-0.635227	0.0391188	-0.864905	-0.976001	cluster1		Trub1	-0.607315	-0.194944	0.413433	0.46676	cluster2
A530032D15Rik	0.659518	1	-0.9958	-0.563643	cluster1		0610040J01Rik	-0.679314	0.235977	-0.964611	-0.849527	cluster1		Necab1	0.27075	-0.435838	-0.0572214	-0.147037	cluster2
Aspg	-0.645386	0.351378	-0.589922	-0.467542	cluster1		Slc22a3	-0.878131	-0.683559	-0.942785	-0.976001	cluster1		Ldah	-0.356797	-0.441307	0.820083	0.701398	cluster2
Galr1	0.0922018	1	-0.93315	-1	cluster1		Slc2a2	0.171742	0.793665	-0.935049	-0.94327	cluster1		Mtss1	-0.566233	0.0738825	0.693061	0.699309	cluster2
Grin2a	-0.560996	0.732836	-0.960335	-1	cluster1		Atp4a	-0.419121	-0.0194533	-0.805509	-0.821289	cluster1		Bard1	1	0.194845	0.866897	0.715609	cluster2
Lmx1a	-0.10767	1	-0.941583	-0.88883	cluster1		Cplx1	-0.855592	-0.665298	-0.504102	-0.661513	cluster1		Ndufa4	1	-0.098478	1	1	cluster2
Gm833	0.102623	1	-0.863441	-1	cluster1		Olfr545	-0.365355	-0.469321	-0.964611	-0.890693	cluster1		Sf3b5	-0.411772	-0.403009	1	1	cluster2
Amigo2	-0.838721	-0.518038	-0.79391	-0.853551	cluster1		Stc2	-0.737586	-0.32812	-0.680369	-0.885813	cluster1		Pacc1	-0.661542	-0.720735	-0.358437	-0.35471	cluster2
Chsy1	-0.770935	-0.212021	0.10477	-0.142968	cluster1		Zic2	0.914905	0.524077	-0.153918	-0.100948	cluster1		Nab1	-0.305108	-0.565929	0.154834	-0.200072	cluster2
Prom2	-0.500848	0.998863	-0.953023	-0.770195	cluster1		Syt2	-0.179993	1	-0.923376	-0.941529	cluster1		Nrcam	-0.763858	-0.319389	-0.919655	-0.898804	cluster2
Sytl2	-0.838082	-0.51669	-0.95531	-1	cluster1		Tgfb1i1	-0.318248	0.198983	-0.85409	-0.800426	cluster1		Rfc3	-0.244195	-0.296001	1	1	cluster2
Lmx1b	0.80761	1	-0.760476	-0.946726	cluster1		Foxd4	-0.750263	0.320266	-0.932273	-0.940205	cluster1		Tcf12	-0.43099	-0.429016	0.554572	0.497037	cluster2
Cpvl	-0.626758	0.431345	-0.80435	-0.92159	cluster1		Marco	0.173088	-0.356245	-0.696763	-0.976001	cluster1		Itgb1	0.143194	-0.0480451	1	1	cluster2
Sgk2	-0.677987	0.201486	0.01205	-0.220357	cluster1		Slfn8	-0.762093	0.0109195	-0.891065	-0.934313	cluster1		Ccser1	1	1	-0.934525	-1	cluster2
Hrct1	-0.788506	-0.296017	-0.9958	-0.823941	cluster1		Onecut3	-0.172541	1	-0.932267	-0.976001	cluster1		Cyp11a1	-0.718914	-0.256394	-0.882825	-1	cluster2
Gpr68	-0.560505	0.723786	-0.9958	-0.868164	cluster1		Mid1ip1	-0.316408	-0.0700905	0.112643	0.178573	cluster1		Rsrc1	0.419521	-0.345544	0.539328	0.722335	cluster2
Rps6kc1	-0.0829761	1	-0.0350474	-0.0918666	cluster1		Pitpnb	0.672375	1	1	1	cluster1		Dcbld2	1	0.73304	0.140809	0.249882	cluster2
Syt17	-0.741049	-0.0840906	-0.837748	-0.912817	cluster1		Scmh1	-0.602286	-0.0617468	0.336869	0.298083	cluster1		Exd1	-0.790527	-0.714274	-0.844553	-0.604595	cluster2
Parp12	-0.679881	0.188544	-0.429602	-0.675625	cluster1		Dlx3	0.0481414	0.568401	-0.880422	-0.976001	cluster1		Pcdh19	1	0.0398883	-0.781613	-0.624694	cluster2
Pax7	-0.192976	1	-0.912889	-0.875286	cluster1		Gm11346	-0.272348	-0.490126	-0.837114	-0.976001	cluster1		Lmo7	-0.443112	-0.493237	-0.45976	-0.69187	cluster2
Ptpn22	-0.797036	-0.335733	-0.876178	-0.866085	cluster1		Rtn4rl2	-0.483817	-0.513461	-0.90564	-0.910865	cluster1		Slc35b3	-0.438838	0.136257	0.629631	0.462218	cluster2
Bves	-0.763681	-0.188166	-0.84304	-0.837362	cluster1		Adamts2	-0.2265	0.128449	-0.864893	-0.919062	cluster1		Ptprd	1	1	-1	-0.769056	cluster2
Myh13	-0.583931	0.612859	-0.755517	-0.737133	cluster1		Slc22a15	-0.452105	0.013889	-0.953027	-0.963156	cluster1		Phf3	1	1	1	1	cluster2
Elac2	-0.421973	1	1	1	cluster1		Irak4	-0.669604	-0.407751	-0.334807	-0.499629	cluster1		Galnt11	0.445748	1	0.353993	0.435222	cluster2
Hydin	-0.360896	1	-0.865667	-0.731156	cluster1		Gfra3	-0.552274	-0.364199	-0.964611	-0.894535	cluster1		Nsun3	0.666959	0.798263	-0.874027	-1	cluster2
Il21r	-0.819233	-0.436107	-0.92711	-0.885269	cluster1		Pag1	-0.34149	0.863062	-0.876153	-0.784395	cluster1		Fzd2	-0.885592	-0.79118	-0.663326	-0.4357	cluster2
Rspo4	-0.611418	0.487997	-0.9958	-0.870529	cluster1		Pkdcc	0.560793	1	-0.847891	-0.941758	cluster1		Nr0b1	-0.686069	0.0725917	1	1	cluster2
Clvs1	-0.542957	0.787922	-0.9958	-0.963779	cluster1		Ola1	-0.763532	-0.138256	1	1	cluster1		Slc8a1	1	1	-0.975938	-0.973444	cluster2
Ankmy1	-0.706192	0.0646502	-0.713697	-0.855271	cluster1		Fgf2	-0.879678	-0.363851	-0.964611	-0.861607	cluster1		Tom1	-0.663513	-0.655861	-0.961715	-0.940545	cluster2
Pomgnt2	-0.39377	1	-0.398019	-0.330484	cluster1		Ky	-0.0830967	1	-0.883805	-0.930105	cluster1		Vgll4	0.110914	0.253045	-0.449912	-0.388213	cluster2
Rab20	0.00771619	1	-0.607967	-0.453097	cluster1		D030028A08Rik	-0.336848	-0.176972	-0.47722	-0.583547	cluster1		Hace1	1	1	-0.16551	-0.387377	cluster2
Phf21a	-0.690602	0.130448	-0.285087	-0.406056	cluster1		Snph	-0.450243	-0.271168	-0.917201	-0.890609	cluster1		Elavl4	-0.308185	-0.403513	-0.612853	-0.657998	cluster2
Vwce	-0.745765	-0.113391	-0.81448	-0.784615	cluster1		Cables2	-0.643241	-0.171983	-0.0129663	0.109614	cluster1		Cbr4	-0.916927	-0.688591	0.456167	0.214847	cluster2
Zfp160	-0.749614	-0.130381	-0.184546	-0.286281	cluster1		Hadh	-0.528578	-0.111028	1	1	cluster1		Runx1t1	0.227903	0.210547	-0.854065	-0.775107	cluster2
Med10	-0.442048	1	1	1	cluster1		Nptx1	0.372855	0.749583	-0.68617	-0.856094	cluster1		Wwc2	-0.604686	0.0617499	0.611428	0.569604	cluster2
Npdc1	-0.66966	0.224662	0.981636	0.873646	cluster1		Tmem37	-0.205453	-0.434598	0.770649	1	cluster1		Satb1	0.293281	0.250383	-0.781579	-0.709913	cluster2
Nkx6-1	0.155664	1	-0.9958	-0.92743	cluster1		Il4	-0.757496	-0.549692	-0.964611	-0.79589	cluster1		Gbe1	1	1	-0.284396	-0.709361	cluster2
H2-Q6	-0.743473	-0.102413	-0.659979	-0.668175	cluster1		Zfp800	-0.482705	-0.23551	-0.503207	-0.443865	cluster1		Rbmx2	0.105906	-0.247829	0.848727	1	cluster2
Nkd2	-0.77135	-0.22588	-0.907867	-0.88921	cluster1		Cmtr2	0.0503697	0.737635	-0.0231532	0.0687007	cluster1		Gabpa	-0.566549	-0.225491	1	1	cluster2
Pear1	-0.541135	0.748143	-0.920191	-0.830132	cluster1		Vegfa	0.0042221	1	-0.58084	-0.549948	cluster1		Ica1l	-0.615472	-0.711172	-0.922854	-0.643883	cluster2
Nrgn	-0.737401	-0.0962177	-0.430022	-0.173291	cluster1		Zmat4	1	1	-0.542107	-0.478252	cluster1		Nt5dc1	-0.0562835	0.020429	0.174974	0.358354	cluster2
Tcf21	-0.40414	1	-0.9958	-0.960081	cluster1		Slc16a5	-0.809195	-0.508562	-0.778212	-0.715027	cluster1		Slc26a6	-0.889709	-0.652766	-0.896396	-0.76275	cluster2
Tspan11	-0.0617209	1	-0.952461	-1	cluster1		Cdk14	-0.769676	-0.688899	-0.909313	-0.914904	cluster1		Kcnip4	0.676155	0.552206	-0.916816	-1	cluster2
Kcnj10	-0.607797	0.45582	-0.868879	-0.838075	cluster1		Sox11	1	1	-0.846129	-0.727826	cluster1		Wwp1	0.304117	-0.0652716	0.30726	0.1693	cluster2
En1	0.287503	1	-0.925754	-0.713293	cluster1		Abtb2	-0.722393	-0.430252	-0.585856	-0.778571	cluster1		Aopep	-0.8621	-0.710113	-0.413799	-0.358505	cluster2
Spata19	-0.638494	0.324005	-0.9958	-0.921449	cluster1		Rassf4	-0.339164	-0.0093075	-0.67459	-0.706556	cluster1		Them4	-0.351771	-0.357451	-0.221458	-0.981193	cluster2
Dlgap2	0.477892	1	-0.916957	-0.905402	cluster1		Bcl11a	1	1	-0.942843	-0.951884	cluster1		Cpeb2	1	0.434287	-1	-0.837394	cluster2
Rassf8	-0.357856	1	-0.530991	-0.54897	cluster1		Col6a4	-0.607906	-0.763763	-0.87628	-0.89921	cluster1		Hps3	-0.570044	-0.566261	-0.440337	-0.484595	cluster2
H2-Q2	-0.755069	-0.179675	-0.908843	-1	cluster1		Timp3	-0.561323	-0.0385918	-0.702031	-0.715641	cluster1		Zfp622	-0.131376	-0.478094	1	1	cluster2
Rfx6	-0.719956	-0.0308867	-0.9958	-0.989266	cluster1		Mvb12b	-0.228579	0.404706	-0.439999	-0.535761	cluster1		Zfand6	-0.468633	-0.732343	1	1	cluster2
Zfp831	-0.695775	0.0722641	-0.940472	-0.981264	cluster1		Hmgb3	-0.656943	-0.208316	-0.167698	-0.103105	cluster1		1700019D03Rik	1	0.040194	0.586632	0.669817	cluster2
Dio2	-0.744384	-0.135359	-0.9958	-0.997493	cluster1		Arg2	-0.749029	-0.409088	-0.655441	-0.567426	cluster1		Tmem45a	-0.88699	-0.134206	-0.566418	-0.499444	cluster2
Slfn10-ps	-0.836628	-0.527774	-0.9958	-0.903515	cluster1		Ap3b2	-0.180665	0.89326	-0.639472	-0.472352	cluster1		Myo5a	-0.807388	-0.259044	-0.00770361	-0.338343	cluster2
Crhr2	-0.608162	0.449336	-0.341451	-0.672074	cluster1		Kcne1l	-0.840495	-0.78503	-0.912851	-0.769842	cluster2		Mid1	1	1	-1	-1	cluster2
Dusp4	-0.0840611	1	-0.552317	-0.874258	cluster1		Siah2	-0.519547	0.19899	-0.0549166	-0.00849903	cluster1		Socs6	0.759171	1	-0.102143	-0.40036	cluster2
Tex19.1	-0.724454	-0.0467761	0.811687	0.873137	cluster1		Glce	-0.321596	0.0599794	-0.294661	-0.353611	cluster1		Tef	-0.71465	-0.535578	-0.182752	0.0588244	cluster2
Mybph	-0.74231	-0.122457	-0.90022	-0.988819	cluster1		Slc19a3	0.811974	1	-0.938997	-0.843973	cluster1		Cyb561d1	-0.840532	-0.689505	-0.889731	-1	cluster2
Sfswap	-0.218751	1	1	1	cluster1		Stk39	-0.266496	0.673618	-0.595395	-0.749743	cluster1		Magi2	1	1	-0.793064	-0.920039	cluster2
Gal3st3	-0.8186	-0.452032	-0.311212	-0.231864	cluster1		Fam20c	-0.566733	-0.487005	-0.405885	-0.443182	cluster1		Ppm1a	-0.996954	-0.589015	1	1	cluster2
1810014B01Rik	-0.565289	0.621617	-0.193036	-0.141233	cluster1		Tram1l1	-0.25856	0.229351	-0.753491	-0.665204	cluster1		Tgfbr2	-0.547452	-0.476952	-1	-0.612422	cluster2
Maml2	-0.766422	-0.231028	-0.965797	-0.959075	cluster1		Colgalt2	-0.305566	0.268567	-0.964611	-0.955093	cluster1		Pde4a	-0.982049	-0.651758	-0.573126	-0.406542	cluster2
Lancl1	-0.70915	0.00903276	0.862422	0.846663	cluster1		Plaat5	-0.84393	-0.559764	-0.964611	-0.94497	cluster1		Nudt12	1	1	-0.712356	-0.995007	cluster2
Slc25a24	-0.673425	0.159959	-0.761798	-0.92042	cluster1		Dpysl5	-0.690241	-0.68566	-0.00614321	-0.105275	cluster1		Dlg3	0.407397	-0.15934	-0.249543	-0.321989	cluster2
Atp8b4	-0.741427	-0.12784	-0.904181	-0.882686	cluster1		Nod1	-0.238025	0.332127	-0.739019	-0.702548	cluster1		Synj2	-0.870926	-0.651556	-0.842791	-0.793001	cluster2
Enpp7	-0.462325	1	-0.9958	-0.749561	cluster1		F13a1	-0.282411	0.107523	-0.964611	-0.954417	cluster1		Myo6	-0.927929	-0.441323	-0.427102	-0.328024	cluster2
Ankrd63	-0.52477	0.790147	-0.9958	-1	cluster1		Ntrk1	-0.593027	0.267695	-0.576278	-0.882492	cluster1		Cep135	-0.808359	-0.398344	-0.1327	0.0162835	cluster2
Nipal2	-0.746843	-0.149211	-0.9958	-1	cluster1		Sox5	1	1	-0.933938	-0.942042	cluster1		Dlgap1	1	0.227942	-0.954783	-0.789316	cluster2
Slc6a19	-0.666276	0.17901	-0.909244	-0.845011	cluster1		Entpd2	-0.530623	-0.224622	-0.964611	-0.781961	cluster1		2610005L07Rik	-0.0666563	0.931258	-0.99448	-0.813545	cluster2
Utp18	-0.368655	1	1	1	cluster1		Plcb1	-0.396088	-0.0142668	-0.901967	-0.952214	cluster1		Ccdc71l	0.539916	0.505317	-0.247425	-0.378417	cluster2
Hrh2	-0.094511	1	-0.9958	-0.870787	cluster1		Igbp1b	-0.724592	-0.613162	-0.811161	-0.85967	cluster1		Ccser2	0.147349	-0.380524	-0.15538	-0.0648245	cluster2
Itgam	-0.786338	-0.321323	-0.919717	-0.932228	cluster1		Pth2r	-0.521481	0.832382	-0.903013	-0.907979	cluster2		Adcy2	1	-0.115404	-0.236949	-0.251091	cluster2
Cd83	0.0475633	1	-0.9958	-0.946275	cluster1		Cyp27a1	-0.698503	-0.060631	-0.81952	-0.781873	cluster1		Nmnat2	-0.806869	-0.64486	0.213934	0.386449	cluster2
Trim65	-0.687796	0.0904087	-0.9958	-0.907329	cluster1		Plppr3	-0.471483	-0.646618	-0.847399	-0.976001	cluster1		Gramd1b	-0.772661	-0.207692	-0.396925	-0.239133	cluster2
Ghr	-0.732823	-0.098063	-0.955341	-1	cluster1		Gtf3c1	-0.626129	-0.579972	0.781802	0.868068	cluster1		Naf1	1	-0.0429936	1	1	cluster2
Susd3	-0.761829	-0.219562	-0.9958	-0.863832	cluster1		Shisa3	-0.677526	0.342563	-0.964611	-0.953437	cluster1		Fbn1	0.0657234	-0.143964	-0.998741	-0.96153	cluster2
Tnp1	-0.458623	1	-0.9958	-0.482998	cluster1		Dact2	-0.119108	-0.0504278	0.0274631	-0.148199	cluster1		Kcnv1	0.992611	0.426213	-0.937858	-1	cluster2
Cxcl12	0.34921	1	-0.970001	-1	cluster1		Ccna1	-0.412009	0.286844	-0.682778	-0.427924	cluster1		9530068E07Rik	-0.986599	-0.400085	0.531814	0.242951	cluster2
Slc6a2	-0.791866	-0.342313	-0.965478	-0.799323	cluster1		Gpr63	-0.664294	-0.25532	-0.932607	-0.976001	cluster1		Zfp957	-0.550055	-0.472528	-1	-1	cluster2
6530402F18Rik	-0.807205	-0.407574	-0.953274	-0.922205	cluster1		Gm10280	-0.764616	-0.189986	-0.926926	-0.976001	cluster1		Noct	-0.496531	-0.46719	1	1	cluster2
Foxa2	0.316795	1	-0.852743	-1	cluster1		H2-Q1	-0.868581	-0.75962	-0.892081	-0.976001	cluster1		Etv1	-0.230289	-0.226761	-0.585739	-0.602109	cluster2
Inpp4b	-0.255862	1	-0.940418	-0.981194	cluster1		Gpr31b	-0.356986	-0.745623	-0.964611	-0.815622	cluster1		Serinc5	-0.3233	-0.339558	-1	-0.604538	cluster2
Kcna2	-0.75157	-0.191718	-0.9958	-1	cluster1		Otop1	-0.874755	-0.537352	-0.940406	-0.949188	cluster1		Caap1	-0.121	-0.598402	0.421583	0.677771	cluster2
Lingo4	-0.704772	0.000117633	-0.9958	-0.924851	cluster1		Dclk3	0.249456	0.247708	-0.249972	-0.290982	cluster1		Sparc	-0.774212	-0.592274	1	1	cluster2
Ccdc158	-0.628416	0.309181	-0.905646	-0.868841	cluster1		Ypel5	1	-0.182348	0.50496	0.404679	cluster1		Commd8	-0.0956828	0.62545	1	1	cluster2
Loxl4	-0.507054	0.804041	-0.929798	-0.790282	cluster1		Scara5	-0.765511	-0.572457	-0.861298	-0.945883	cluster1		Slc35f1	-0.655892	-0.113175	-0.929501	-1	cluster2
Nlrc5	-0.544393	0.653553	-0.943606	-0.752853	cluster1		CK137956	0.198484	0.967506	-0.807027	-0.976001	cluster1		Cdk5rap2	0.323187	0.388575	0.383618	0.363541	cluster2
Edn2	-0.497	0.847801	-0.9958	-0.77663	cluster1		Muc4	-0.607393	-0.452019	-0.944273	-0.953464	cluster1		Focad	0.234737	0.387997	-0.375931	0.00301002	cluster2
Pik3ap1	-0.513744	0.779277	-0.951481	-0.63348	cluster1		Myzap	-0.591516	-0.088882	-0.964611	-0.939256	cluster1		Pfkfb3	-0.976034	-0.707785	-0.237176	-0.368348	cluster2
Rab32	-0.479093	0.907725	-0.372785	-0.761244	cluster1		Adora2b	-0.541183	-0.157635	-0.716512	-0.373549	cluster1		Rsl24d1	0.66074	0.156807	1	1	cluster2
Tmem198	-0.392554	1	-0.660588	-0.702787	cluster1		Ppargc1b	-0.596918	-0.800888	-0.804353	-0.840505	cluster1		Fign	1	1	-0.952145	-0.893199	cluster2
Kif12	-0.752091	-0.200455	-0.9958	-0.862655	cluster1		Hcrtr1	-0.627637	-0.438011	-0.901891	-0.976001	cluster1		Eda	1	0.642094	-0.7836	-0.748735	cluster2
Ceacam-ps1	-0.696669	0.0239841	-0.772552	-1	cluster1		Rps15a	-0.11282	-0.349193	1	1	cluster1		Irak1bp1	0.941666	0.12766	0.686398	0.768033	cluster2
Chrna3	-0.775347	-0.294778	-0.9958	-1	cluster1		Npas3	-0.393586	-0.100566	-0.91607	-0.976001	cluster1		Bcas3	-0.967552	0.146683	0.843185	0.92036	cluster2
Neurod6	-0.764539	-0.247512	-0.9958	-0.899141	cluster1		Nrg2	0.652095	0.711353	-0.58616	-0.802034	cluster1		Sgk3	-0.869273	0.496306	0.0617999	-0.0419091	cluster2
Eya2	-0.230567	1	-0.765526	-0.793445	cluster1		Dusp5	-0.814992	-0.0368368	-0.713146	-0.528445	cluster1		Pnpla8	0.675796	0.0297098	-0.0785288	0.282884	cluster2
Pepd	-0.66042	0.176073	1	1	cluster1		Coro2a	-0.497391	-0.396719	-0.815442	-0.917326	cluster1		Mllt3	0.568584	-0.671753	-0.494123	-0.408412	cluster2
Tnfsf13b	-0.662184	0.167854	-0.9958	-0.989706	cluster1		Uaca	0.775575	1	0.0806839	0.0983049	cluster1		Dcc	0.898668	0.0960512	-0.950744	-1	cluster2
H19	-0.535604	0.681982	0.0393634	0.0828058	cluster1		Ccdc184	-0.438677	1	-0.64463	-0.782298	cluster1		Fam98a	-1	-0.56177	1	1	cluster2
Lhx1	0.00655964	1	-0.9958	-0.943229	cluster1		Fez2	-0.606432	0.339407	0.0543416	-0.0672914	cluster1		Ppp2r1b	0.0980833	0.166297	1	1	cluster2
Snhg16	-0.685608	0.0707964	0.442635	0.527778	cluster1		Kdr	-0.129728	-0.306219	-0.906342	-0.833741	cluster1		Armh4	0.421596	-0.224172	-0.272611	-0.385384	cluster2
Ankrd53	-0.617058	0.349695	-0.80715	-0.923596	cluster1		Xpa	-0.445298	0.116134	0.464016	0.739786	cluster1		Dync2h1	0.587217	0.378467	-0.560881	-0.577353	cluster2
Samd4b	-0.752596	-0.200758	1	1	cluster1		D430041D05Rik	-0.546221	1	-0.928259	-0.890237	cluster1		Lamb1	-0.4662	-0.524038	-0.401238	-0.349992	cluster2
Aif1l	-0.606193	0.422253	0.244356	0.158863	cluster1		Dnm1	-0.242687	-0.206939	-0.513513	-0.673088	cluster1		C8a	-0.313051	-0.556281	-1	-0.852239	cluster2
Gm5544	-0.70803	-0.00079432	-0.9958	-0.92659	cluster1		Bcl7a	-0.66879	-0.706656	-0.330929	-0.450203	cluster1		Fancc	-0.310261	0.279639	-0.161917	0.337833	cluster2
Tapt1	-0.700492	0.0297046	-0.128101	-0.108669	cluster1		Plcg2	0.00878574	1	0.335305	0.302815	cluster1		Fbxo3	0.09448	-0.621734	0.428529	0.521248	cluster2
Dlec1	-0.613485	0.389812	-0.88037	-0.79658	cluster1		Prr23a2	-0.830164	-0.528798	-0.869255	-0.976001	cluster1		Plxdc2	1	0.77172	-0.603223	-0.609177	cluster2
Fam169b	-0.502036	0.852826	-0.306623	-0.283743	cluster1		Syt7	-0.310498	0.493029	-0.833547	-0.862859	cluster1		Dhx15	-0.315413	0.90971	1	1	cluster2
Mylk3	-0.73265	-0.102117	-0.888757	-0.915601	cluster1		Fgd2	0.572094	0.875953	-0.907782	-0.855378	cluster1		Tmem181b-ps	-0.430435	-0.109325	-0.75755	-0.612734	cluster2
Crygs	-0.766619	-0.24297	-0.770667	-1	cluster1		Csnk2a2	-0.0137169	-0.323964	1	1	cluster1		Prdx4	-0.5604	-0.233975	1	1	cluster2
Smco4	-0.706166	0.00878368	-0.151336	-0.0803954	cluster1		Fam76b	-0.721524	-0.361402	0.681781	0.773507	cluster1		Dph6	0.0268846	-0.350586	0.662707	0.762669	cluster2
Myocos	-0.778883	-0.292844	-0.9958	-0.779738	cluster1		Piezo2	0.166848	-0.0762155	-0.908925	-0.93695	cluster1		Slitrk4	1	0.0383959	-0.975225	-1	cluster2
Fat2	-0.612082	0.401803	-0.865299	-0.750668	cluster1		Eno4	-0.637913	-0.0163138	-0.318383	-0.65522	cluster1		Rfx3	0.0515423	-0.194203	-0.852917	-0.906443	cluster2
Sypl	-0.617039	0.38095	0.483285	0.512638	cluster1		Gng11	-0.836867	-0.611036	-0.798979	-0.585948	cluster1		Septin9	0.558808	-0.0635501	0.677014	0.746704	cluster2
Slc3a1	-0.736	-0.119173	-0.9958	-1	cluster1		Snx31	-0.542088	-0.294936	-0.936436	-0.858435	cluster1		Ccdc80	-0.571697	-0.279405	-1	-1	cluster2
Vstm4	-0.785659	-0.325438	-0.9958	-0.9684	cluster1		Necab2	0.19347	1	0.0102929	0.120622	cluster1		Marcks	-0.129226	-0.00150728	0.39376	0.260091	cluster2
Mapkapk2	-0.697086	0.0405312	0.91553	0.978126	cluster1		4930571K23Rik	-0.27074	1	-0.929456	-0.937095	cluster1		Flrt2	1	1	-0.743892	-0.619864	cluster2
Sema4a	-0.5609	0.603231	0.31354	0.339369	cluster1		Tmem260	-0.344235	0.64456	-0.861915	-0.862963	cluster1		Ikbkb	-0.0443523	-0.595687	0.289072	0.417527	cluster2
Cfap77	-0.553145	0.63302	-0.459325	-0.517327	cluster1		Retn	-0.725998	-0.619062	-0.964611	-0.747807	cluster1		Pde4d	1	-0.48594	-0.595881	-0.233793	cluster2
Col6a5	-0.747998	-0.170777	-0.956445	-0.977554	cluster1		Unc79	-0.898967	0.456406	-0.955925	-0.902244	cluster1		Btg3	-0.173624	-0.414002	0.17678	-0.153578	cluster2
Olfr279	-0.744832	-0.162803	-0.9958	-0.931823	cluster1		Rflnb	-0.832123	-0.702959	-0.577192	-0.630579	cluster1		Tcf7l2	-0.982749	-0.618305	-0.602837	-0.546387	cluster2
Plxna4	-0.5779	0.521873	-0.966516	-0.935879	cluster1		Tesk1	-0.695913	-0.211147	0.244768	0.222735	cluster1		Pfkp	1	1	1	1	cluster2
Mkln1	-0.129182	1	0.746899	0.65144	cluster1		Inpp1	-0.798211	-0.0968804	-0.620537	-0.603562	cluster1		Bckdhb	-0.556039	0.914865	1	1	cluster2
Hoxd11	-0.71127	-0.0235786	-0.873183	-0.872897	cluster1		Myrf	-0.192276	0.283788	-0.79224	-0.763859	cluster1		Pkia	0.750824	0.267878	-1	-1	cluster2
Slc18a2	-0.77845	-0.299782	-0.748519	-0.785628	cluster1		Gpr176	-0.845772	-0.421043	-0.964611	-0.95433	cluster1		Uggt1	-0.391862	-0.701967	0.500226	0.576678	cluster2
Kif1a	-0.53458	0.70647	-0.16353	-0.194929	cluster1		Prr5	0.289745	1	-0.0442698	-0.0586396	cluster1		Las1l	0.341211	0.134228	1	1	cluster2
Mylk2	-0.670491	0.147228	-0.934717	-0.973904	cluster1		Ly6h	-0.79662	-0.777747	-0.542853	-0.631027	cluster1		Thap6	-0.798297	-0.0634414	-0.601865	-0.742752	cluster2
Rragc	0.3005	1	1	1	cluster1		Chgb	-0.426943	-0.0313896	-0.964611	-0.940646	cluster1		Nrxn1	-0.676283	-0.680572	-0.94632	-1	cluster2
Cacnb2	-0.773382	-0.277905	-0.91597	-1	cluster1		Cul9	0.420739	0.429978	-0.813091	-0.801143	cluster1		Ccdc113	-0.0677372	0.142155	0.715809	0.631757	cluster2
Htr3b	-0.809104	-0.42498	-0.921813	-0.914112	cluster1		Apob	0.137872	0.326573	-0.94265	-0.969843	cluster1		Hmgcll1	0.203003	-0.397232	-0.558104	-0.610879	cluster2
Adcy7	-0.354533	1	-0.836989	-0.780872	cluster1		Ccdc162	-0.593703	-0.657039	-0.81644	-0.874245	cluster1		Gxylt1	0.891985	-0.163152	-0.0374794	-0.371818	cluster2
Pcnx2	-0.423379	1	-0.921842	-0.751505	cluster1		Zfp287	0.312469	1	-0.643326	-0.768411	cluster1		Arl6ip6	-0.192887	-0.326788	1	1	cluster2
Gpr35	-0.792611	-0.394081	-0.880393	-1	cluster1		Serpine3	-0.447627	0.0375587	-0.5832	-0.764221	cluster1		Slfn5	-0.0556676	0.260388	-0.955298	-1	cluster2
Psmb8	-0.868508	-0.682622	-0.9958	-0.800795	cluster1		Zfp422	-0.213143	-0.14991	0.423357	0.509714	cluster1		Mapre2	-0.718062	-0.453449	0.796402	0.879368	cluster2
Camk2g	-0.547141	0.545013	0.146191	0.0549658	cluster1		Cog6	0.108955	1	0.740257	0.676004	cluster1		Acvr2a	1	1	-0.761252	-0.372075	cluster2
Syp	-0.532529	0.599895	-0.798976	-0.769582	cluster1		Gramd3	-0.124082	0.95678	-0.752299	-0.74419	cluster1		Mei4	-0.738124	-0.555111	-0.937599	-0.92959	cluster2
Mir297-1	-0.778801	-0.340598	-0.9958	-0.201832	cluster1		Kpna3	-0.650608	0.389226	1	1	cluster1		Pex2	1	1	-0.573228	-0.596288	cluster2
Plet1	-0.110355	1	-0.74229	-0.778937	cluster1		Hif1an	-0.145327	0.581147	0.171392	0.0615208	cluster1		Sp8	-0.250174	-0.327983	-1	-1	cluster2
Slc39a8	-0.641552	0.182687	-0.9958	-0.992654	cluster1		Gpr83	-0.456878	-0.531359	-0.71053	-0.63629	cluster1		Ptchd3	-0.946813	-0.838692	-0.940578	-0.977736	cluster2
9530059O14Rik	-0.417503	1	-0.9958	-0.938745	cluster1		Kazn	1	1	-0.0752302	-0.103445	cluster1		Peli3	-1	-0.710037	-0.97265	-0.978579	cluster2
Gstt1	-0.791718	-0.38961	-0.715189	-0.371824	cluster1		Htr1b	0.0236312	-0.537282	-0.843717	-0.798888	cluster1		Tmem38b	0.406395	-0.680622	0.0576789	0.580158	cluster2
Alx1	-0.803713	-0.438073	-0.744994	-0.84071	cluster1		Tmem132b	1	1	-0.964611	-0.95471	cluster1		Lpin1	-0.0476679	-0.382919	0.581197	0.612249	cluster2
Acsf3	-0.631725	0.212039	0.363694	0.577327	cluster1		Klhl40	-0.807164	-0.352992	-0.795779	-0.909064	cluster1		Wac	-0.686119	-0.443587	0.257709	0.429187	cluster2
Slc47a2	-0.427084	0.986851	-0.588178	-0.632916	cluster1		Krt8	-0.438797	0.222415	1	1	cluster1		Dennd1a	-0.220413	-0.512539	-0.37378	-0.353847	cluster2
Chst1	-0.181871	1	-0.9958	-0.904778	cluster1		Tmem14a	0.295289	0.575915	-0.0712751	-0.0707671	cluster1		Scn2a	-0.246695	-0.569452	-1	-0.965228	cluster2
Slitrk1	-0.430311	0.980828	-0.9958	-0.970905	cluster1		Amz1	-0.765643	0.0227871	-0.832652	-0.805231	cluster1		Dipk2a	-0.0717499	0.0487902	0.352463	0.193497	cluster2
Ano7	-0.647003	0.157438	-0.793975	-0.755944	cluster1		Kif26b	0.596331	1	-0.894732	-0.920106	cluster1		Usp38	0.340861	-0.681537	0.993362	0.878182	cluster2
Aamdc	-0.809479	-0.459228	0.498764	0.680791	cluster1		Flt3	-0.34091	0.398341	-0.964611	-0.887463	cluster1		Sel1l	1	1	0.028564	-0.0497285	cluster2
Sdk2	0.991361	1	-0.85282	-0.753805	cluster1		Exoc3l4	-0.407945	0.350675	-0.921886	-0.822398	cluster1		Zfp330	0.267191	0.486343	1	1	cluster2
Flt4	-0.422295	1	-0.628715	-0.645073	cluster1		Hsdl2	-0.226141	-0.359324	0.371234	0.263712	cluster1		Gria3	1	1	-1	-0.920309	cluster2
Epb41l3	-0.00282768	1	-0.362324	-0.432555	cluster1		Sdc3	-0.528161	0.416927	-0.726357	-0.779762	cluster1		Dmd	1	1	-0.0105535	-0.0706158	cluster2
Ube2e1	-0.555063	0.505388	-0.396618	-0.604334	cluster1		Cdkn1c	0.0129808	0.451625	0.164144	0.230239	cluster1		4930433N12Rik	1	1	-1	-0.732181	cluster2
1700086L19Rik	-0.756842	-0.248807	-0.705761	-0.690539	cluster1		Ndufa10	0.406305	0.464574	1	1	cluster1		Frmd4b	-0.445528	-0.575446	-0.407221	-0.338232	cluster2
Pdzk1ip1	-0.756746	-0.248403	-0.723418	-0.711826	cluster1		Fbln2	-0.315366	0.0340978	-0.741721	-0.836416	cluster1		Luc7l	-0.628581	-0.725985	1	1	cluster2
Asic4	0.576152	1	-0.928172	-0.887701	cluster1		Crtc3	-0.79287	-0.574565	-0.647889	-0.797518	cluster1		Ypel2	-0.677909	-0.749562	-0.334995	-0.0854352	cluster2
Myt1	-0.632962	0.230964	-0.9958	-0.913435	cluster1		Gpr37	-0.571671	-0.0458952	-0.895377	-0.976001	cluster1		Eny2	-0.474089	-0.643028	1	1	cluster2
Abcc2	-0.75887	-0.258037	-0.839999	-0.742296	cluster1		Pwwp2b	0.0392505	-0.767628	-0.258546	-0.148113	cluster1		Rapgef1	-0.424719	-0.659195	0.162329	0.612683	cluster2
Cdpf1	-0.612135	0.307116	1	1	cluster1		Elfn2	-0.61886	-0.0154646	-0.935758	-0.965197	cluster1		Tpbg	-0.167897	-0.565539	-0.427507	-0.10763	cluster2
Usp18	-0.551661	0.541688	-0.8969	-0.769336	cluster1		Kctd12	0.55009	0.312486	-0.559615	-0.579509	cluster1		Ndufs5-ps	1	0.845865	1	1	cluster2
Uncx	0.107466	1	-0.767824	-0.944007	cluster1		Lingo1	0.475892	0.191884	-0.820363	-0.757016	cluster1		Pde4dip	-0.861199	-0.288297	-0.438026	-0.474722	cluster2
Sox8	-0.558113	0.517481	-0.9958	-1	cluster1		Allc	-0.75997	0.302328	-0.964611	-0.869682	cluster1		Nrk	-0.715534	-0.639211	-0.800551	-0.953077	cluster2
Ccn4	-0.798665	-0.41085	-0.924962	-0.899809	cluster1		Ccnq	-0.566145	-0.787555	1	1	cluster1		Mtres1	-0.575308	-0.462085	1	1	cluster2
Nrxn3	-0.0990807	1	-0.9958	-1	cluster1		Ces4a	-0.612705	0.296906	-0.903475	-0.976001	cluster1		Zhx3	-0.984569	-0.734926	-0.999523	-1	cluster2
1700069L16Rik	-0.647675	0.168453	-0.9958	-0.896458	cluster1		Fgf1	0.218216	0.0617954	-0.871526	-0.81817	cluster1		Nap1l2	-0.809702	-0.57616	-0.917575	-0.817566	cluster2
Tslp	-0.709646	-0.0704529	-0.9958	-0.966044	cluster1		Adgrd1	0.756226	1	-0.920885	-0.839535	cluster1		Zeb1	-0.289414	-0.592199	0.132274	0.00701145	cluster2
Bco1	-0.698817	-0.0294602	-0.925175	-0.843549	cluster1		Cdh15	-0.48334	0.0797113	-0.674517	-0.660919	cluster1		Wrn	-0.449415	-0.578445	0.00698786	-0.23554	cluster2
Ptpn20	-0.59552	0.367584	-0.883544	-1	cluster1		Mgst1	-0.582865	-0.363943	-0.771263	-0.530559	cluster1		Alg6	-0.222838	-0.470646	0.326096	-0.0373095	cluster2
Runx2	-0.334851	1	-0.953129	-1	cluster1		Efhd2	-0.107342	-0.339654	0.8029	0.808396	cluster1		Stk31	-0.00665685	0.474621	0.613519	0.382135	cluster2
Arhgef16	-0.429448	1	-0.418084	-0.426086	cluster1		Rab40b	-0.556054	-0.280411	-0.924172	-0.976001	cluster1		Xlr3b	-0.537211	-0.640359	0.44758	0.112405	cluster2
Phyhip	-0.696686	-0.0216347	-0.490689	-0.365131	cluster1		Prkca	-0.356777	0.214888	-0.741996	-0.810971	cluster1		Prdm9	-0.448998	-0.0938795	-1	-0.79083	cluster2
Anks1b	0.360806	1	-0.869541	-0.9191	cluster1		Ptprn2	0.621734	0.791558	-0.916594	-0.857618	cluster1		Id2	-0.719463	-0.0158632	1	1	cluster2
Car3	-0.776671	-0.329762	-0.785028	-0.907674	cluster1		Dvl1	-0.772509	-0.45484	0.109451	0.0490515	cluster1		D16Ertd472e	-0.72382	-0.583608	0.142827	0.310994	cluster2
Casp6	-0.540657	0.573865	-0.0761576	-0.00793902	cluster1		Defb30	-0.312764	-0.699319	-0.964611	-0.821687	cluster1		Klhl2	-0.766954	-0.546355	0.106754	0.00283942	cluster2
Pcare	-0.739486	-0.187776	-0.924667	-0.919253	cluster1		Nhsl2	-0.334332	1	-0.946899	-0.962856	cluster1		Thnsl2	-0.459325	-0.416598	-0.391931	-0.542448	cluster2
Habp2	-0.121137	1	-0.9958	-0.908614	cluster1		Obsl1	-0.499572	1	0.0250081	0.0563879	cluster1		Dnah6	-0.853727	-0.723669	-0.897234	-1	cluster2
Jakmip2	-0.698204	-0.031509	-0.9958	-0.954772	cluster1		Npm2	-0.71262	-0.698282	-0.823366	-0.535097	cluster1		Nsmaf	-0.297294	-0.755098	0.509886	0.605666	cluster2
Ctsb	-0.752432	-0.238225	1	1	cluster1		Unc93b1	-0.568596	0.168056	-0.659845	-0.695391	cluster1		Adgrl3	1	0.850908	-0.988074	-1	cluster2
Gm5796	1	1	-0.814287	-0.988078	cluster1		Gramd4	-0.498359	-0.403453	-0.727617	-0.665147	cluster1		Cytip	0.271323	-0.393764	-1	-1	cluster2
Cdx1	-0.817327	-0.478972	1	0.907875	cluster1		Isl2	0.302698	1	-0.531753	-0.848335	cluster1		Rab8b	-0.93245	-0.530168	0.233871	0.143727	cluster2
Man2b2	-0.667505	0.104676	-0.655803	-0.379346	cluster1		Scml4	0.617141	1	-0.934028	-0.863744	cluster1		Sec23a	-0.695917	-0.035882	1	1	cluster2
Map3k21	-0.406325	1	-0.963495	-0.915584	cluster1		Pitx2	1	1	-0.565898	-0.563177	cluster1		Cast	-0.789726	-0.567427	0.234393	0.184747	cluster2
Scel	-0.36797	1	-0.936731	-0.941151	cluster1		Rhbdl2	-0.447866	-0.562998	-0.908785	-0.513759	cluster1		Trib2	1	1	-0.674501	-0.97968	cluster2
Wdr95	-0.337041	1	-0.601351	-0.769582	cluster1		Cbwd1	-0.367437	0.513285	0.978039	0.928885	cluster1		Tspan7	-0.463516	0.231158	-0.37635	-0.507113	cluster2
Bcl9	-0.399366	1	-0.222502	-0.304274	cluster1		Tarsl2	0.0409889	1	-0.207391	-0.112824	cluster1		Setmar	-0.00890282	0.290992	0.204139	-0.682481	cluster2
Slc6a3	-0.79673	-0.398049	-0.89461	-0.98497	cluster1		Kalrn	1	1	-0.842345	-0.845873	cluster1		Arl6	0.125864	-0.0934999	0.701294	0.896689	cluster2
Mir1949	-0.718208	-0.0965912	0.104639	1	cluster1		Grin2b	0.656753	0.741643	-0.936244	-0.954911	cluster1		Thrb	-0.707728	-0.587743	-0.99844	-1	cluster2
Car10	-0.485201	0.808183	-0.9958	-1	cluster1		Olfm2	-0.307594	-0.470894	-0.870568	-0.628049	cluster1		Dynlt1b	-0.465899	-0.469	1	1	cluster2
Slc14a2	-0.288229	1	-0.805098	-0.828744	cluster1		Plb1	-0.561746	0.202314	-0.869036	-0.94436	cluster1		Mdfic	-0.212407	0.392918	-0.418784	-0.753758	cluster2
Ehd3	-0.728318	-0.135136	-0.000852599	-0.124097	cluster1		Dgat2	-0.608069	-0.189444	-0.0711207	-0.112709	cluster1		Rasa3	-0.55964	-0.130584	-0.260606	-0.365061	cluster2
Krtap5-5	-0.731383	-0.146943	-0.9958	-0.869366	cluster1		Mmp20	-0.580754	-0.0394712	-0.941322	-0.950202	cluster1		Mthfsl	0.595871	-0.503578	-0.718415	-0.441979	cluster2
Spem2	-0.837408	-0.557911	-0.9958	-0.981423	cluster1		Tspan17	-0.292834	1	0.0067411	0.0448071	cluster1		Tspyl5	0.820945	-0.375149	-0.970939	-1	cluster2
Dok4	-0.602106	0.357434	-0.465636	-0.583048	cluster1		Tcf23	-0.704622	-0.249472	-0.945949	-0.95532	cluster1		Magee2	1	-0.00485825	-0.488347	-0.44789	cluster2
Six3	0.605374	1	-0.946447	-1	cluster1		Psd3	0.572505	1	-0.932485	-0.940438	cluster1		Galnt13	0.0590522	0.257087	-1	-1	cluster2
Kcna1	-0.783213	-0.347947	-0.9958	-1	cluster1		Septin10	-0.427916	-0.257602	0.218955	0.00126602	cluster1		G6pd2	1	1	-1	-0.879472	cluster2
Myo18b	-0.270417	1	-0.871258	-0.753214	cluster1		Castor2	1	1	-0.844188	-0.843632	cluster1		Stau2	-0.942763	-0.513577	-0.217818	-0.0785833	cluster2
Riox1	-0.688303	0.0211023	0.674129	0.751672	cluster1		Tnnt2	-0.867553	0.566752	-0.798742	-0.794297	cluster1		Pip4p2	-0.922002	-0.586576	0.862735	0.867542	cluster2
Vdr	-0.641008	0.205309	-0.953862	-0.878149	cluster1		Col25a1	-0.341714	0.0453545	-0.954323	-0.976001	cluster1		Tnfaip6	-0.523481	0.547572	-0.925751	-0.183138	cluster2
Tex29	-0.204521	1	-0.9958	-0.444758	cluster1		Gpr6	-0.717603	1	-0.922547	-0.976001	cluster1		Fam110b	0.766716	0.354782	-0.555561	-1	cluster2
Fam174b	-0.458443	0.93935	0.208337	0.0257863	cluster1		Frem2	0.461886	1	-0.910159	-0.915834	cluster1		Actr3	0.388534	0.204207	1	1	cluster2
Mcoln2	-0.311672	1	-0.9958	-0.926286	cluster1		Pdcl3	-0.354934	0.346347	1	1	cluster1		D2hgdh	-0.411527	-0.535191	-0.594094	-0.403872	cluster2
Lmo1	-0.367278	1	0.146253	-0.214495	cluster1		Ccdc110	-0.323238	0.469565	-0.927873	-0.976001	cluster1		Zic3	1	1	1	1	cluster2
Scnn1a	-0.546063	0.598198	-0.943973	-0.84112	cluster1		Neurog1	-0.495841	0.209782	-0.69844	-0.976001	cluster1		Cd109	-0.349646	-0.498889	-0.819029	-0.694286	cluster2
Sorbs2	-0.542549	0.610433	-0.918082	-1	cluster1		Dusp23	-0.581684	-0.0768211	-0.772708	-0.813287	cluster1		Gadd45a	-0.522626	-0.697316	0.209211	0.382919	cluster2
H2-K1	-0.8223	-0.49439	0.841667	0.77274	cluster1		Kifc3	0.0239078	1	-0.51302	-0.528662	cluster1		Nap1l3	1	1	-0.759957	-0.911892	cluster2
Shd	-0.685774	0.0440095	-0.700684	-0.684434	cluster1		Csf3r	-0.540422	-0.482268	-0.927262	-0.955048	cluster1		Gm5088	1	1	1	0.998266	cluster2
Ccr6	-0.696749	-0.00498106	-0.9958	-0.996003	cluster1		Phf6	-0.551311	-0.553367	0.565215	0.60382	cluster1		Opa1	-0.954774	-0.368845	0.63265	0.522648	cluster2
Stk32c	-0.258451	1	-0.9958	-0.748981	cluster1		Bach2	0.421055	1	-0.711552	-0.736142	cluster1		Ptger4	0.735923	0.58956	-0.97065	-0.795564	cluster2
Mbip	-0.111947	1	1	1	cluster1		Ppp2r3a	0.13846	-0.175986	-0.746893	-0.673628	cluster1		Smarca1	1	0.673762	-0.228413	-0.300719	cluster2
Wnt8a	-0.613415	0.325633	-0.9958	-0.785452	cluster1		C3	-0.696929	-0.469875	-0.949681	-0.911921	cluster1		Rab30	-0.592404	-0.55661	-0.4856	-0.231901	cluster2
Fxyd1	-0.764677	-0.268957	-0.9958	-0.770524	cluster1		Wnk2	-0.508577	-0.578893	-0.697425	-0.840726	cluster1		Triqk	1	1	-0.94796	-0.731083	cluster2
Psd4	-0.520571	0.691143	-0.746588	-0.698688	cluster1		Kif4-ps	-0.717136	-0.656297	-0.964611	-0.86712	cluster1		Lrp1b	1	1	-1	-1	cluster2
Tff3	-0.636537	0.232137	-0.9958	-0.824584	cluster1		Mfsd2a	-0.684691	-0.0696217	-0.623261	-0.768255	cluster1		Lhfp	0.133087	-0.321158	-0.554713	-0.92942	cluster2
Hfm1	-0.743373	-0.186229	-0.961241	-0.888035	cluster1		4930447C04Rik	-0.244315	-0.319299	-0.358767	-0.348486	cluster1		Bod1l	1	0.267202	0.138941	0.161524	cluster2
Tspan18	-0.641299	0.214388	-0.859532	-0.853613	cluster1		Card10	-0.785029	-0.703843	-0.0372342	-0.179298	cluster1		Hes6	-0.895107	-0.41703	0.598863	0.854908	cluster2
Fmod	-0.764437	-0.269129	-0.88464	-0.943473	cluster1		Gins2	0.174358	0.41184	1	1	cluster1		Nrip1	1	1	-0.52787	-0.654917	cluster2
Vash2	-0.711898	-0.063082	-0.438903	-0.19397	cluster1		Cd300a	-0.650444	-0.596668	-0.89174	-0.726278	cluster1		Btg1	0.420638	0.344199	-0.267131	-0.0446905	cluster2
Mir218-2	-0.310311	1	-0.9958	-0.376261	cluster1		Crybb1	-0.561303	-0.438258	-0.964611	-0.750916	cluster1		Gja1	-0.460613	-0.560658	1	1	cluster2
Abcc3	-0.583423	0.476831	-0.829785	-0.772157	cluster1		Plvap	-0.461601	1	-0.537118	-0.250287	cluster1		Slc4a7	-0.338776	0.0467455	-0.0722015	-0.195306	cluster2
Adamts17	-0.722293	-0.0832009	-0.965262	-0.857512	cluster1		A630001G21Rik	-0.799501	-0.721599	-0.925617	-0.892109	cluster1		Sucla2	-0.411155	-0.215642	1	1	cluster2
Cpxm2	-0.784355	-0.333496	-0.944087	-0.868211	cluster1		Lamtor5	-0.830904	-0.461059	1	1	cluster1		Cenpc1	1	1	0.312608	0.264106	cluster2
1700018F24Rik	-0.727408	-0.102858	-0.9958	-0.64399	cluster1		Myh3	-0.812151	0.89935	-0.939182	-0.881808	cluster1		Med30	1	1	1	1	cluster2
Minar2	-0.71475	-0.0520596	-0.905021	-0.992105	cluster1		Sh3bp2	-0.242957	-0.233182	-0.681916	-0.703076	cluster1		Fzd8	-0.413595	-0.532048	-0.957282	-0.917529	cluster2
Wnt4	-0.510149	0.773449	-0.9958	-0.93448	cluster1		Jam3	-0.423188	-0.0118967	0.394863	0.247029	cluster1		Aco1	-0.856165	-0.713195	0.978567	0.992925	cluster2
Igsf21	0.235362	1	-0.324937	-0.543966	cluster1		Cyp26a1	-0.745842	0.597259	-0.964611	-0.885241	cluster1		1700030C10Rik	0.39527	0.720466	0.465641	0.00235295	cluster2
Iqsec3	0.0613174	1	-0.926892	-0.936569	cluster1		Mogat2	-0.806062	-0.749882	-0.677571	-0.803684	cluster1		Ube2e3	0.695779	0.452866	0.973818	0.609344	cluster2
C130080G10Rik	-0.830438	-0.520143	-0.9958	-0.991037	cluster1		Miat	0.336591	1	-0.938532	-0.947117	cluster1		Ammecr1	-0.389341	-0.644873	0.193598	0.0602814	cluster2
Uvssa	0.221102	1	-0.970572	-0.824531	cluster1		Neb	-0.870102	-0.667931	-0.867779	-0.931477	cluster1		Hnrnpa1l2-ps2	-0.55516	-0.48352	-0.85098	-0.57038	cluster2
Ifitm10	-0.752641	-0.209241	-0.86947	-0.941286	cluster1		Areg	-0.775502	-0.344073	-0.846825	-0.908406	cluster1		Grik2	1	1	-1	-1	cluster2
Gldn	-0.73979	-0.156852	-0.9958	-0.977561	cluster1		Map3k14	-0.0691725	0.123646	-0.548203	-0.689422	cluster1		Ttyh1	-0.6711	-0.692737	-0.471067	-0.0858764	cluster2
Urad	-0.786602	-0.344532	-0.9958	-0.787206	cluster1		Stard4	-0.61989	0.0840372	0.47299	0.520245	cluster1		Nol4	1	0.00470734	-0.963384	-1	cluster2
Zfp503	-0.151034	1	-0.952501	-0.872972	cluster1		Hs6st3	-0.556614	0.799326	-0.844476	-0.929299	cluster1		Intu	-0.530071	-0.343838	-0.360517	-0.622384	cluster2
Pcsk9	-0.804147	-0.417336	-0.851161	-0.618386	cluster1		Clip1	-0.73504	-0.490736	-0.58274	-0.640307	cluster1		Mycbp2	0.184697	-0.506328	0.408259	0.234504	cluster2
Scn5a	0.121265	1	-0.771815	-0.751371	cluster1		Mrpl17	0.0539337	-0.437712	1	1	cluster1		Nubpl	-0.0333556	0.0688097	0.80659	0.760459	cluster2
Gm5148	-0.43273	1	1	1	cluster1		Bms1	-0.384408	0.648493	1	1	cluster1		Aoah	1	0.788448	0.480719	0.548645	cluster2
Hnrnpd	-0.350888	1	1	1	cluster1		Epb41	-0.302428	0.456286	-0.198577	-0.0394927	cluster1		Sh3yl1	-0.2264	-0.372958	-0.359185	-0.165805	cluster2
Mvk	-0.629571	0.281782	1	1	cluster1		Mab21l1	-0.206894	-0.80263	-0.964611	-0.916541	cluster1		Ercc4	1	0.669189	-0.0985825	-0.093673	cluster2
Scara3	-0.774272	-0.296928	-0.9958	-0.984001	cluster1		Neil3	-0.556519	0.241193	-0.148395	0.0360093	cluster1		Pcm1	0.530245	-0.188912	1	1	cluster2
Msx1	-0.288438	1	-0.904581	-0.935583	cluster1		Matk	-0.557993	-0.470966	-0.689134	-0.905553	cluster1		Mettl15	0.487406	0.390827	-0.27542	-0.312141	cluster2
Slc27a6	-0.773049	-0.291805	-0.9958	-0.963908	cluster1		Slc26a5	-0.827748	0.0566903	-0.931766	-0.976001	cluster1		Spag16	1	1	-0.892655	-0.960722	cluster2
Chst14	-0.434711	1	-0.546587	-0.248245	cluster1		Ciita	-0.298617	-0.486354	-0.879219	-0.947859	cluster1		Nsdhl	0.0717765	-0.491617	0.737602	0.90344	cluster2
Myl4	-0.600136	0.386944	0.707705	0.523396	cluster1		Mettl24	-0.441388	-0.442482	-0.964611	-0.824058	cluster1		Gdf3	-0.335675	0.288312	1	1	cluster2
Arsi	-0.752346	-0.215392	-0.930835	-0.893817	cluster1		Sult6b2	-0.504538	-0.506771	-0.913835	-0.976001	cluster1		Tdrd3	1	0.670948	-0.345818	-0.457156	cluster2
Tacr1	-0.544171	0.609564	-0.9958	-1	cluster1		Npy	-0.647678	-0.266268	-0.0122081	-0.102122	cluster1		Amot	0.782706	0.662672	-0.81534	-1	cluster2
Hoxb4	-0.793332	-0.377202	-0.926065	-0.921777	cluster1		Cdnf	-0.683672	-0.268324	-0.964611	-0.947992	cluster1		Apeh	-0.748629	-0.544686	0.990084	1	cluster2
Atp12a	-0.73959	-0.163594	-0.691914	-0.965052	cluster1		Jak2	-0.41371	-0.153646	-0.69738	-0.630259	cluster1		Gli3	-0.908202	-0.258414	-0.62481	-0.306477	cluster2
Aqp5	-0.72918	-0.122359	-0.293558	-0.640851	cluster1		Pax1	0.256569	1	-0.964611	-0.944096	cluster1		Cdh2	-0.767988	0.41144	-1	-0.877695	cluster2
Skap1	-0.367465	1	-0.9958	-0.998749	cluster1		Mogat1	-0.402238	-0.0188884	-0.902964	-0.788181	cluster1		Mex3b	-0.575101	-0.435736	-0.55303	-0.672352	cluster2
Golga7b	-0.738946	-0.161592	-0.935423	-0.974806	cluster1		Cers3	-0.786837	-0.532604	-0.964611	-0.950007	cluster1		Hpgd	-0.0161154	-0.457556	-0.5874	-1	cluster2
Irx4	0.260932	1	-0.864322	-0.689005	cluster1		Sox17	-0.261248	0.682177	-0.826737	-0.791223	cluster1		Fry	-0.629804	-0.63285	-0.392012	-0.410469	cluster2
Osbp2	0.231831	1	-0.953532	-0.773074	cluster1		Ube2f	-0.436342	-0.0237412	1	1	cluster1		Thoc1	-0.868717	-0.666968	0.987808	0.915495	cluster2
Ppifos	-0.746947	-0.193839	-0.9958	-0.870416	cluster1		Pcdh1	0.946273	1	-0.889111	-0.873293	cluster1		Glt1d1	-0.721662	-0.598106	0.311489	-0.179091	cluster2
Gucy2d	-0.693482	0.0227298	-0.945831	-0.822915	cluster1		Tcap	-0.720386	-0.101359	-0.964611	-0.813801	cluster1		Gulp1	1	0.300262	-0.821816	-1	cluster2
Mir29a	-0.710195	-0.0445429	-0.9958	0.0939947	cluster1		Commd9	-0.286758	0.161319	1	1	cluster1		Adgrv1	-0.839854	-0.483737	-0.899664	-0.903217	cluster2
0610040J01Rik	-0.468378	0.915039	-0.678161	-0.878481	cluster1		Sc5d	0.138216	0.335259	0.490044	0.583344	cluster1		Rerg	-0.842177	-0.679673	-0.90297	-0.0964712	cluster2
Slc22a3	-0.787909	-0.354626	-0.9958	-0.924442	cluster1		Ctsh	-0.761752	-0.604789	-0.722053	-0.832052	cluster1		Diaph2	1	1	-0.415391	-0.498866	cluster2
Slc2a2	-0.111479	1	-0.9958	-1	cluster1		Prss39	-0.333469	0.79974	-0.964611	-0.856843	cluster1		Myc	0.0147025	0.376243	0.630781	0.48253	cluster2
Atp4a	-0.472493	0.321381	-0.808237	-0.790394	cluster1		Slc25a31	-0.721176	-0.726961	-0.471605	-0.553559	cluster1		Rabgap1l	0.988535	-0.442791	-0.90619	-0.81381	cluster2
Cplx1	-0.728201	-0.358512	-0.661438	-0.669813	cluster1		Abcc12	0.447375	0.974056	-0.931019	-0.92091	cluster1		Dzip3	-0.198366	-0.289282	-0.170228	-0.210759	cluster2
Olfr545	-0.642327	-0.130051	-0.682465	-1	cluster1		Cep97	-0.50198	-0.692347	-0.424226	-0.416152	cluster1		Slx4ip	0.296661	-0.227826	-0.140172	-0.0275769	cluster2
Stc2	-0.660314	-0.17676	-0.667296	-0.820336	cluster1		Grik1	-0.0372941	0.68788	-0.964611	-0.935396	cluster1		Cfap100	-0.530574	-0.744736	-0.975386	-0.518036	cluster2
Ubr2	-0.651923	-0.154472	0.34428	0.353095	cluster1		Tbc1d9	-0.033905	0.39765	-0.718413	-0.760752	cluster1		Prep	-0.375409	-0.736172	0.174861	0.351688	cluster2
Zic2	-0.0048554	1	-0.451961	-0.0730369	cluster1		Agtpbp1	-0.191139	0.879749	0.196117	0.149577	cluster1		Sh3pxd2a	-0.805778	-0.653576	-0.493491	-0.362117	cluster2
Syt2	0.0433527	1	-0.9958	-0.929511	cluster1		Fam83f	-0.861749	-0.385187	-0.914541	-0.947808	cluster1		Klf10	-0.612512	-0.411615	1	1	cluster2
Tgfb1i1	-0.729901	-0.362425	-0.753923	-0.836726	cluster1		Celf4	1	1	-0.46579	-0.477964	cluster1		Abcb1a	0.248714	-0.281401	-0.496538	-0.211867	cluster2
Rgs7bp	-0.732166	-0.366786	-0.964232	-1	cluster1		Dlg2	0.190136	1	-0.955013	-0.965356	cluster1		Vegfd	-0.157085	-0.58888	-0.825069	-1	cluster2
Foxd4	-0.414812	0.48065	-0.9958	-0.910568	cluster1		Zbtb20	-0.105125	0.436392	-0.83655	-0.835319	cluster1		Epha4	-0.885986	-0.540944	1	1	cluster2
Marco	-0.263681	0.883856	-0.9958	-0.59483	cluster1		Inafm2	0.0489656	-0.220041	-0.869401	-0.823833	cluster1		Pnpt1	-0.444329	-0.0931729	1	1	cluster2
Cass4	-0.764536	-0.453702	-0.901111	-0.959729	cluster1		Wnt9b	-0.661128	0.643337	-0.964611	-0.957208	cluster1		Sfxn2	0.657991	-0.547127	-0.417242	-0.342001	cluster2
Slfn8	-0.733267	-0.370316	-0.95039	-0.993978	cluster1		Ghsr	-0.0151114	-0.338362	-0.947331	-0.902212	cluster1		Ccdc85a	0.101705	1	-0.990912	-0.969431	cluster2
Onecut3	-0.235769	0.955653	-0.9958	-1	cluster1		Stambpl1	-0.834036	-0.677834	-0.595994	-0.720061	cluster1		Steap1	1	-0.387141	0.665414	0.507068	cluster2
Mid1ip1	-0.70783	-0.302866	0.435862	0.120699	cluster1		Dmrt2	-0.51013	0.0245338	-0.932165	-0.873121	cluster1		Gse1	-0.0530485	-0.520359	0.381296	0.508788	cluster2
Pitpnb	0.786466	1	1	1	cluster1		Grm8	0.137635	0.114382	-0.945059	-0.976001	cluster1		Snrpb2	-0.0896366	-0.0802802	1	1	cluster2
Scmh1	-0.569457	0.056538	0.370503	0.272131	cluster1		Tmem179	-0.337188	-0.214843	-0.740525	-0.548373	cluster1		Stam	-0.292055	-0.462027	0.778247	0.70103	cluster2
Dlx3	-0.37867	0.56214	-0.754419	-0.964261	cluster1		Elovl4	-0.511806	1	-0.213253	-0.160744	cluster1		Bbs9	0.629102	0.513776	0.00872463	-0.342683	cluster2
Gm11346	-0.520229	0.188082	-0.523938	-0.950238	cluster1		Misp	-0.795193	-0.784455	-0.676639	-0.87669	cluster1		Nfat5	-0.95372	0.136688	-0.240526	-0.248444	cluster2
Rtn4rl2	-0.327783	0.695158	-0.860774	-0.807571	cluster1		Hibch	-0.188346	0.59248	0.590201	0.878905	cluster1		Rapgef2	1	1	-0.213029	-0.163724	cluster2
Adamts2	-0.0582801	1	-0.945825	-0.741392	cluster1		Lhx8	-0.0837504	0.286618	-0.964611	-0.893755	cluster1		Slitrk5	1	0.736218	-0.953681	-0.801921	cluster2
Ear1	-0.50396	0.230413	-0.9958	-0.89804	cluster1		Chrna7	-0.265468	-0.047005	-0.741881	-0.794631	cluster1		Ncbp3	0.0401897	-0.463665	0.735527	0.615186	cluster2
Slc22a15	-0.472613	0.313257	-0.968008	-1	cluster1		Ogfrl1	-0.62368	0.17671	-0.340001	-0.409958	cluster1		Mtpn	1	0.873452	1	1	cluster2
Irak4	-0.636989	-0.118556	-0.52838	-0.32129	cluster1		Sel1l3	-0.889792	-0.308299	-0.931026	-0.95718	cluster1		Rgma	1	0.60611	-0.381082	-1	cluster2
Gfra3	-0.574066	0.0480868	-0.907412	-0.888404	cluster1		Tnfrsf23	-0.832151	-0.499836	-0.877566	-0.815536	cluster1		Larp1	-0.846587	-0.377375	1	1	cluster2
Pag1	0.0202218	1	-0.951622	-0.824798	cluster1		Sim2	1	1	-0.943788	-0.976001	cluster1		Mgll	-0.470561	-0.641632	-0.303917	-0.241396	cluster2
Pkdcc	0.469397	1	-0.857183	-0.959018	cluster1		Clip2	-0.448388	0.2332	-0.836656	-0.767579	cluster1		Htr1f	-0.421422	0.472544	-1	-1	cluster2
Ola1	-0.577358	0.0412229	1	1	cluster1		Gbp9	-0.762494	-0.630494	-0.923931	-0.931001	cluster1		Ctsc	-0.688565	-0.681437	-0.912541	-0.851204	cluster2
Fyb2	-0.760491	-0.445001	-0.9958	-0.880074	cluster1		Arhgef28	0.42889	0.437866	-0.916656	-0.935885	cluster1		Lrrc3	-0.767416	-0.64909	-0.845799	-1	cluster2
Lrrc17	-0.772964	-0.478123	-0.9958	-0.998702	cluster1		Dydc1	-0.815216	-0.665279	-0.823108	-0.894264	cluster1		Coq7	-0.892019	-0.292338	1	1	cluster2
Zfp677	-0.527438	0.162124	-0.9958	-0.936159	cluster1		Akr1b10	-0.718893	-0.711723	0.91182	1	cluster1		Ets2	-0.83102	-0.216617	0.67077	0.999971	cluster2
Fgf2	-0.79323	-0.53544	-0.9958	-0.894639	cluster1		Thap1	0.0840775	1	0.798316	0.752882	cluster1		Arap2	1	0.989824	-0.341077	-0.354238	cluster2
Ky	-0.231089	0.940335	-0.962089	-0.928783	cluster1		Thnsl1	-0.480862	-0.241434	-0.26047	-0.0694804	cluster1		Ndrg1	-0.610401	-0.14105	-0.206683	-0.542012	cluster2
D030028A08Rik	-0.681603	-0.24241	-0.638404	-0.304886	cluster1		Hus1	-0.457483	-0.0993662	0.990381	1	cluster1		Ccdc50	-0.196433	-0.292348	0.345941	0.219429	cluster2
Snph	-0.443442	0.382852	-0.957263	-1	cluster1		Clec2l	-0.491512	0.504476	-0.556524	-0.197055	cluster1		Penk	-0.180261	-0.179812	-0.925201	0.0886376	cluster2
Cables2	-0.702683	-0.297495	0.0768875	0.152548	cluster1		Nudt16	-0.882544	-0.182614	-0.483221	-0.459048	cluster1		Lrba	-0.642071	-0.573328	-0.361653	-0.462245	cluster2
Hadh	-0.225091	0.957302	1	1	cluster1		Rhbdd1	-0.452817	-0.502048	-0.548314	-0.502852	cluster1		Asph	-0.493341	-0.262313	-0.280393	-0.358657	cluster2
Nptx1	0.292391	1	-0.756971	-0.83376	cluster1		Spata20	-0.511393	0.335636	-0.803643	-0.912383	cluster1		Pbx1	0.592227	0.440926	-0.651782	-0.96152	cluster2
P2rx1	-0.633954	-0.116403	-0.922676	-0.586317	cluster1		Cyp4a31	-0.615828	-0.58607	-0.964611	-0.942492	cluster1		Frmd4a	0.0741419	0.19994	-0.0122317	0.349632	cluster2
Tmem37	-0.495465	0.247491	0.951048	0.732257	cluster1		Slc26a11	-0.601863	-0.141146	-0.661148	-0.551073	cluster1		Xlr5c	-0.666873	-0.546083	-1	-0.218045	cluster2
Il4	-0.749655	-0.421756	-0.802169	-0.920025	cluster1		Gcfc2	-0.752151	-0.311431	-0.452728	-0.369126	cluster1		Fbxo33	-0.532488	0.413287	0.521553	0.670988	cluster2
Zfp800	-0.441518	0.386906	-0.465828	-0.376912	cluster1		Shc3	-0.00570991	0.324734	-0.938252	-0.96126	cluster1		Dad1	-0.0583831	0.0681844	1	1	cluster2
Cmtr2	-0.0981382	1	-0.00145488	0.0553793	cluster1		Col9a3	-0.615524	-0.442588	-0.773422	-0.456202	cluster1		Sh2d4a	0.771431	-0.137342	-0.849195	-1	cluster2
Vegfa	-0.0739738	1	-0.595471	-0.488225	cluster1		Insc	0.244741	1	-0.787103	-0.872459	cluster1		Pigc	-0.0738574	0.482564	-0.852996	-0.836132	cluster2
Zmat4	0.495175	1	-0.220974	-0.4672	cluster1		Alg8	-0.368667	-0.654392	-0.326647	-0.610842	cluster1		Ccdc171	1	0.655665	-0.92904	-0.953077	cluster2
Slc16a5	-0.70803	-0.317356	-0.798231	-0.802974	cluster1		Trp53bp2	-0.549744	-0.408377	0.211588	0.0231733	cluster1		Tbx18	1	1	-0.970967	-0.841345	cluster2
Cdk14	-0.667937	-0.213219	-0.929378	-0.927771	cluster1		Hpcal4	-0.452274	-0.448578	-0.885638	-0.841214	cluster1		Tsga10	-0.761465	-0.730139	-0.879508	-1	cluster2
Sox11	0.288815	1	-0.873569	-0.896508	cluster1		Itpr2	-0.567469	1	-0.932536	-0.926758	cluster1		Iars	-0.889884	-0.83266	1	1	cluster2
Abtb2	-0.669888	-0.218733	-0.531343	-0.484213	cluster1		Zfp385b	-0.263381	0.670518	-0.853535	-0.912376	cluster1		Amz2	-0.678602	-0.295101	0.600256	0.705602	cluster2
Rassf4	-0.534942	0.131648	-0.435813	-0.471381	cluster1		Ebf3	-0.271527	1	-0.877337	-0.959073	cluster1		C9orf72	-0.447459	-0.311438	-0.0448144	-0.287707	cluster2
Bcl11a	0.314907	1	-0.969481	-0.954707	cluster1		Cyp3a13	-0.841416	-0.247748	-0.800439	-0.976001	cluster1		Anpep	-0.917838	-0.570844	-0.843652	-0.633763	cluster2
Fam170b	-0.641589	-0.145367	-0.892665	-0.920527	cluster1		Loxl3	-0.889956	0.26725	-0.927468	-0.915181	cluster1		Elfn1	-0.65491	-0.290852	-0.887636	-1	cluster2
Col6a4	-0.573943	0.0290265	-0.901313	-0.917616	cluster1		Snorc	-0.807099	-0.34757	-0.628532	-0.976001	cluster1		Fam172a	0.342802	0.37601	-0.268388	0.0679081	cluster2
Timp3	-0.213216	0.963575	-0.759459	-0.773178	cluster1		Apba1	-0.347804	1	-0.964611	-0.89039	cluster1		Rims1	0.77776	0.68022	-0.608479	-0.414213	cluster2
Mvb12b	0.348055	1	-0.218237	-0.37055	cluster1		Dmrt3	0.156191	0.642903	-0.932883	-0.70769	cluster1		Gabrb1	-0.653176	-0.343239	-1	-1	cluster2
Hmgb3	-0.602167	-0.0448626	-0.0564843	-0.194611	cluster1		Isl1	0.391215	1	-0.800039	-0.910865	cluster1		Nectin3	1	1	-0.148775	-0.146942	cluster2
Arg2	-0.714401	-0.335451	-0.40546	-0.407062	cluster1		Kbtbd8	0.215465	1	0.538762	0.626409	cluster1		Dapk1	-0.82982	-0.539093	0.332588	0.408058	cluster2
H1f0	-0.585013	-0.000325381	0.173747	0.261566	cluster1		Ces2b	-0.764245	0.42687	-0.898697	-0.880499	cluster1		Papolg	-0.351309	0.117842	0.639593	0.556746	cluster2
Ap3b2	-0.231612	0.929485	-0.360431	-0.410143	cluster1		Irgm2	-0.0923185	0.775723	-0.788566	-0.678157	cluster1		Nol4l	-0.604603	-0.248521	-0.722366	-0.542217	cluster2
Kcne1	-0.598219	-0.0272487	-0.9958	-0.945763	cluster1		Pemt	0.211743	0.273982	1	1	cluster1		Gmpr	-0.804038	-0.213396	1	1	cluster2
Siah2	-0.566901	0.0544445	0.096148	0.0568618	cluster1		Usp15	-0.822302	-0.592332	0.690574	0.696571	cluster1		Jph1	-0.00314273	-0.105905	-0.916783	-0.801921	cluster2
Glce	-0.505494	0.212103	-0.266709	-0.181692	cluster1		Crmp1	-0.028404	0.960106	0.0809692	-0.0578119	cluster1		Cenpw	0.0148821	0.637532	1	1	cluster2
Slc19a3	0.589048	1	-0.82793	-0.725827	cluster1		Prok2	0.344018	1	-0.964611	-0.921238	cluster1		Ppp6c	0.560813	-0.376401	1	1	cluster2
Stk39	-0.272965	0.817228	-0.753525	-0.91537	cluster1		Arl14ep	-0.499063	0.390621	0.502326	0.384629	cluster2		Pcdh10	1	1	-1	-1	cluster2
Fam20c	-0.5968	-0.0260446	-0.226759	-0.208216	cluster1		Sptbn2	0.0282968	-0.00438312	-0.790393	-0.805709	cluster1		Dynlt3	-0.431009	-0.351581	0.556197	0.728172	cluster2
Tram1l1	-0.505842	0.210817	-0.523014	-0.903575	cluster1		Cfap57	-0.866943	0.579246	-0.856811	-0.976001	cluster1		Snx27	-0.377115	-0.448578	0.850456	0.927087	cluster2
Colgalt2	-0.496331	0.234836	-0.908682	-0.940777	cluster1		Rab3il1	-0.865275	-0.492032	-0.771433	-0.822044	cluster1		Rps29	1	0.565815	1	1	cluster2
Plaat5	-0.753239	-0.433843	-0.929693	-0.967491	cluster1		Rufy1	-0.331826	0.222654	0.718397	0.60805	cluster1		Pde1c	0.235967	-0.721227	-1	-1	cluster2
Dpysl5	-0.481033	0.274895	-0.0299626	0.0349742	cluster1		Tmc3	-0.872458	-0.606461	-0.912596	-0.956336	cluster1		4932438A13Rik	-0.420214	-0.545044	-0.295177	-0.41706	cluster2
Nod1	-0.205257	0.992955	-0.663305	-0.8377	cluster1		Artn	-0.40463	1	-0.93314	-0.907898	cluster1		Katnal1	-0.750311	-0.152265	-0.779738	-0.841048	cluster2
F13a1	-0.585795	-0.0275061	-0.94945	-1	cluster1		Cdrt4	-0.170322	0.864929	-0.964611	-0.608998	cluster1		Gng12	0.668471	-0.599575	-0.0900294	0.142639	cluster2
Vmn1r174	-0.761958	-0.470115	-0.9958	-0.932888	cluster1		Dscam	1	0.605814	-0.944172	-0.931383	cluster1		Slc19a2	-0.942889	-0.664578	1	1	cluster2
Ntrk1	-0.493619	0.202837	-0.752766	-0.659404	cluster1		Il15	-0.831417	0.16645	-0.852785	-0.976001	cluster1		Gm20594	1	0.141551	1	1	cluster2
Sox5	1	1	-0.970902	-0.974458	cluster1		Ccdc32	-0.354274	2.71212e-05	0.677481	0.645564	cluster1		Vac14	-0.85662	-0.473995	1	1	cluster2
Tmprss9	-0.464869	0.275745	-0.894555	-0.787657	cluster1		Lct	-0.588249	-0.166089	-0.892854	-0.922281	cluster1		Pam	-0.349001	-0.325102	-0.631903	-0.738214	cluster2
Entpd2	-0.710497	-0.341196	-0.824423	-0.7064	cluster1		Hormad1	-0.602268	-0.782536	0.115406	0.145124	cluster1		Pou3f1	-0.619109	-0.396272	-0.275394	-0.160891	cluster2
Plcb1	-0.526594	0.120542	-0.969841	-1	cluster1		Igsf11	-0.340121	0.839848	-0.878868	-0.951213	cluster1		Col14a1	-0.403391	0.190269	-1	-1	cluster2
Igbp1b	-0.708986	-0.338057	-0.9958	-0.823294	cluster1		Ikzf1	0.302808	-0.0486772	-0.89915	-0.960969	cluster1		Khdrbs3	1	0.606884	0.883248	1	cluster2
Pth2	-0.714568	-0.352609	-0.9958	-0.713982	cluster1		Trim67	-0.022261	0.765062	-0.921865	-0.928723	cluster1		Celf2	1	1	-0.806548	-0.773334	cluster2
Cyp27a1	-0.702027	-0.321329	-0.904802	-0.706258	cluster1		Bcan	-0.219986	0.0792471	-0.738082	-0.728912	cluster1		Sulf1	-0.383478	0.154719	0.073395	-0.0703687	cluster2
Plppr3	-0.747347	-0.434845	-0.740685	-0.79044	cluster1		Hk3	-0.637892	-0.0180074	-0.964611	-0.925171	cluster1		Pdss1	-0.946023	-0.646024	0.300351	0.562107	cluster2
Gtf3c1	-0.679718	-0.265374	0.858942	0.915939	cluster1		Mib1	-0.159645	-0.292959	0.0913272	0.183122	cluster1		Zbtb7c	-0.486864	-0.548284	-0.722567	-0.705162	cluster2
Shisa3	-0.546413	0.0684765	-0.902126	-0.990124	cluster1		Card11	-0.388261	0.746872	-0.945999	-0.842458	cluster1		Foxd1	0.604525	-0.423579	-1	-1	cluster2
Dact2	-0.472289	0.253735	-0.0510123	-0.136437	cluster1		Gfi1	-0.159524	0.556827	-0.940076	-0.976001	cluster1		Zbbx	0.175212	0.422832	-1	-1	cluster2
Ccna1	-0.512799	0.152013	-0.34841	-0.851136	cluster1		Pja1	-0.12042	1	0.541709	0.596346	cluster1		Nedd1	0.405918	-0.241006	0.193984	0.348173	cluster2
Neu1	-0.608468	-0.0874228	-0.405859	-0.198451	cluster1		Insm2	-0.489812	0.0446777	-0.870786	-0.976001	cluster1		Dubr	1	1	-0.824944	-0.87242	cluster2
Gpr63	-0.686949	-0.277025	-0.9958	-1	cluster1		Nfia	0.308758	1	-0.925471	-0.967135	cluster1		Nat1	-0.321527	-0.532886	-1	-0.578165	cluster2
Zwint	-0.327456	0.632629	1	1	cluster1		C2cd4b	-0.11565	1	0.269767	0.201387	cluster1		Zswim6	-0.602885	-0.0731688	-0.0914009	-0.551658	cluster2
Gm10280	-0.377933	0.508627	-0.9958	-0.888991	cluster1		Zfp389	-0.582669	-0.187322	-0.964611	-0.811622	cluster1		Clnk	0.598216	1	-1	-0.632499	cluster2
H2-Q1	-0.794286	-0.548581	-0.9958	-0.800446	cluster1		Ecrg4	-0.619162	0.0434311	-0.118172	-0.0540999	cluster1		Sesn3	-0.00162329	-0.432078	0.195325	-0.029415	cluster2
Kcnk13	-0.56661	0.0286228	-0.884277	-1	cluster1		Slc1a2	-0.615403	-0.0531193	-0.958214	-0.948015	cluster1		Ggh	0.255271	0.34618	0.889558	0.586705	cluster2
Rufy4	-0.837693	-0.659701	-0.788344	-0.868118	cluster1		Lpl	-0.626872	-0.00833773	0.222738	0.348509	cluster1		Rprm	0.94755	-0.609559	-1	-0.554155	cluster2
Gpr31b	-0.728015	-0.382624	-0.9958	-0.744669	cluster1		Cdh11	1	1	-0.801889	-0.866823	cluster1		Slc30a5	1	0.54083	0.72269	0.478617	cluster2
Otop1	-0.795907	-0.554072	-0.938477	-0.793306	cluster1		Rtl6	-0.580237	0.401397	-0.507373	-0.47444	cluster1		Map2	0.44813	-0.242001	-0.91292	-0.85631	cluster2
Dclk3	-0.340616	0.598022	-0.211435	-0.346402	cluster1		Hrh1	1	1	-0.955045	-0.944619	cluster1		Trim36	0.271882	0.0219293	-1	-0.80373	cluster2
Ypel5	-0.615931	-0.0984456	0.352217	0.293819	cluster1		Emb	-0.454735	-0.28659	0.373248	0.229216	cluster1		Cand1	-0.578997	-0.565096	1	1	cluster2
Scara5	-0.548921	0.0707353	-0.9958	-0.913443	cluster1		Nsmce3	-0.381471	0.471793	1	1	cluster1		G2e3	-0.550805	-0.427192	0.184286	-0.00639106	cluster2
CK137956	-0.428588	0.374492	-0.915424	-1	cluster1		Fut4	-0.411395	-0.681107	-0.923463	-0.952891	cluster1		Cpm	-0.364995	-0.654053	-0.868739	-0.765027	cluster2
Muc4	-0.287569	0.731189	-0.979306	-0.960837	cluster1		Sall3	0.918491	1	0.0308145	0.0692191	cluster1		Hps1	0.0368846	0.580688	0.0575174	-0.124868	cluster2
Myzap	-0.548175	0.0679365	-0.917889	-0.952461	cluster1		1110017D15Rik	-0.564833	-0.271182	-0.906828	-0.976001	cluster1		Pcdh18	1	0.423684	-0.977573	-0.964411	cluster2
Tceal1	-0.831405	-0.644494	-0.549187	-0.797083	cluster1		Gpr155	-0.333246	-0.113853	-0.905301	-0.879804	cluster1		Nln	0.450199	0.00120197	0.777418	0.746955	cluster2
Adora2b	-0.173787	1	-0.674575	-0.513636	cluster1		Ntsr2	-0.322893	-0.289667	-0.916123	-0.976001	cluster1		Agap1	-0.759193	-0.843198	0.244716	0.378983	cluster2
Ppargc1b	-0.729483	-0.387947	-0.806911	-0.83084	cluster1		Adamts15	-0.410595	0.24538	-0.717177	-0.789492	cluster1		Mapk1ip1	-0.742222	-0.707151	-0.892228	-0.41956	cluster2
Hcrtr1	-0.709838	-0.337441	-0.920569	-0.724694	cluster1		Rgs20	0.0562407	0.485287	-0.824417	-0.976001	cluster1		Npnt	0.0800268	0.182951	-0.944152	-0.80163	cluster2
Rps15a	-0.241643	0.842581	1	1	cluster1		Atp5g3	0.162784	0.817615	1	1	cluster1		Esx1	-0.495114	-0.452018	-0.329412	-0.221733	cluster2
Npas3	-0.296398	0.703664	-0.965997	-1	cluster1		Pdyn	-0.610555	-0.442602	-0.906107	-0.976001	cluster1		Suclg2	0.179807	0.922138	1	1	cluster2
Nrg2	0.102147	1	-0.700371	-0.733941	cluster1		Ccdc60	0.271043	-0.0698265	-0.815709	-0.831219	cluster1		Pik3c3	1	1	1	1	cluster2
Dusp5	-0.564705	0.0504057	-0.738671	-0.363031	cluster1		Itpripl1	-0.72814	-0.336496	0.0839921	0.191701	cluster1		1700001O22Rik	0.0594648	-0.619992	-0.898042	-0.875637	cluster2
Coro2a	-0.143008	1	-0.873556	-0.920313	cluster1		Pcdhga9	-0.380511	-0.18081	-0.94836	-0.976001	cluster1		Vrk1	-0.622262	-0.335472	0.963897	1	cluster2
Septin14	-0.750014	-0.429359	-0.9958	-0.777882	cluster1		Ptpn1	-0.0851452	0.584455	0.826709	0.887722	cluster1		Ctdp1	-0.561339	-0.390619	1	0.821332	cluster2
Uaca	0.402407	1	0.132338	0.118823	cluster1		Ttyh3	-0.570292	-0.0626583	-0.421289	-0.473953	cluster1		Cbln2	1	0.815969	-1	-0.976713	cluster2
Ccdc184	-0.338058	0.634243	-0.677231	-0.909681	cluster1		Ank2	0.98977	1	-0.771153	-0.865118	cluster1		Frg1	1	-0.500997	1	1	cluster2
Fez2	-0.488195	0.246591	0.0982045	-0.0208287	cluster1		Cpn1	-0.0328768	0.904374	0.401198	0.214849	cluster1		Galc	-0.483997	0.256291	-0.415247	-0.66545	cluster2
Kdr	-0.423009	0.414898	-0.862295	-0.921386	cluster1		Helt	-0.453593	-0.225809	-0.869722	-0.921893	cluster1		Tmem126b	-0.203361	-0.298962	1	0.28033	cluster2
Xpa	-0.291163	0.75285	0.718813	0.584235	cluster1		Csmd1	1	1	-0.917292	-0.934994	cluster1		Cdkn3	-0.846553	-0.549609	0.495836	1	cluster2
D430041D05Rik	-0.0790358	1	-0.910747	-0.894325	cluster1		Erich2	-0.790298	-0.523774	-0.921566	-0.928394	cluster1		Foxp1	-0.423635	-0.172474	-0.457124	-0.938998	cluster2
Dnm1	-0.440232	0.368032	-0.567331	-0.602149	cluster1		Sybu	-0.218128	0.641498	-0.913035	-0.937513	cluster1		Tank	-0.566296	-0.688434	-0.338515	-0.6431	cluster2
Bcl7a	-0.386168	0.503529	-0.171048	-0.359001	cluster1		Lipc	-0.109126	0.0213913	-0.571486	-0.733683	cluster1		Rpusd4	1	1	1	1	cluster2
Plcg2	0.18142	1	0.489688	0.435359	cluster1		Rmi1	-0.286578	-0.412488	0.793697	0.698764	cluster1		Anapc4	-0.703549	-0.738939	1	1	cluster2
Prr23a2	-0.783485	-0.516592	-0.9958	-0.907243	cluster1		Jazf1	0.933351	1	-0.964611	-0.781895	cluster1		Dtna	-0.0529183	-0.239314	-0.823152	-0.961225	cluster2
Syt7	0.0139895	1	-0.788982	-0.678907	cluster1		Chst8	0.378573	1	-0.498591	-0.357863	cluster1		Nucb2	-0.589138	-0.653874	0.101656	0.20127	cluster2
Fgd2	0.156552	1	-0.755664	-0.782475	cluster1		Csnk1g3	0.55016	-0.293096	0.357884	0.315746	cluster1		Grid2	1	1	-0.910073	-0.79505	cluster2
Zfp280c	-0.6354	-0.139832	0.235146	0.278965	cluster1		Il22ra1	-0.549296	0.425537	-0.888766	-0.96138	cluster1		Wdr3	-0.566172	-0.746692	1	1	cluster2
Csnk2a2	-0.709698	-0.329235	1	1	cluster1		Rimkla	-0.49808	0.858683	-0.779706	-0.712073	cluster1		Dmac1	1	0.317381	1	1	cluster2
Fam76b	-0.556943	0.0619709	0.61992	0.650672	cluster1		Cyp2d22	-0.872773	-0.534298	-0.727077	-0.976001	cluster1		Tomm20	-0.954559	-0.696199	1	1	cluster2
Piezo2	0.0107638	1	-0.978467	-0.956407	cluster1		Gjb2	-0.684473	-0.015928	-0.964611	-0.941063	cluster1		Rras2	-0.225481	-0.684884	0.966321	0.598212	cluster2
Eno4	-0.70451	-0.315413	-0.70134	-0.50694	cluster1		Itga2	-0.620784	-0.290353	-0.964611	-0.952187	cluster1		Gnb4	0.600066	0.121385	-0.0210273	-0.0615057	cluster2
Pou5f1-rs4	-0.743059	-0.414304	-0.9958	-0.764252	cluster1		Tlcd4	-0.484272	0.139329	-0.930772	-0.825907	cluster1		Zik1	-0.42392	-0.398531	-0.0817191	0.0374761	cluster2
Gng11	-0.78551	-0.525356	-0.9958	-0.806079	cluster1		Agpat3	-0.191046	0.134296	0.235987	0.358213	cluster1		Zfp619	-0.0426108	-0.486553	-0.784661	-0.995074	cluster2
Snx31	-0.527806	0.129906	-0.9958	-0.967044	cluster1		Ttc34	-0.381134	0.55502	-0.90237	-0.875174	cluster1		AI593442	0.434206	-0.319179	-0.937657	-1	cluster2
Necab2	-0.486595	0.237211	0.120985	0.169871	cluster1		Ctsd	-0.772888	0.125923	1	1	cluster1		P2ry1	-0.918874	-0.665815	-0.96898	-1	cluster2
4930571K23Rik	-0.0554873	1	-0.913452	-0.899141	cluster1		Foxl2	-0.732223	-0.126249	-0.850727	-0.910717	cluster1		Vgll3	1	0.522458	-0.930025	-0.940619	cluster2
Tmem260	0.297135	1	-0.846048	-0.782756	cluster1		Stum	-0.267239	0.583216	-0.952885	-0.901222	cluster1		Cox7b2	0.313372	-0.169077	-1	0.027631	cluster2
Retn	-0.625447	-0.11633	-0.862973	-0.883237	cluster1		Akap11	-0.396368	-0.282378	0.449574	0.515034	cluster1		Meis1	0.99404	0.182094	-0.721425	-0.908962	cluster2
Unc79	-0.499953	0.204073	-0.9958	-0.974123	cluster1		Taf7l2	-0.857773	-0.556591	-0.964611	-0.938795	cluster1		Spire1	-0.507133	-0.594219	-0.0619198	-0.125405	cluster2
Rflnb	-0.741227	-0.411149	-0.486851	-0.72158	cluster1		Cenpe	-0.611666	-0.605374	0.0793478	0.0879027	cluster1		Pard6g	1	-0.376075	0.169856	0.318501	cluster2
Tesk1	-0.70549	-0.320097	0.0407367	0.19676	cluster1		Pax5	1	0.639213	-0.918893	-0.955362	cluster1		Clec11a	-0.778626	-0.515762	-0.781073	-0.247685	cluster2
Inpp1	-0.470828	0.194871	-0.310688	-0.602825	cluster1		Slc15a5	-0.192972	0.425124	-0.933767	-0.941853	cluster1		Kank1	-0.936374	-0.374231	-0.958187	-1	cluster2
Myrf	-0.399552	0.362656	-0.768368	-0.539423	cluster1		Tmem132e	0.22689	0.126373	-0.881625	-0.976001	cluster1		Cystm1	-0.523598	-0.715733	1	1	cluster2
Itprid1	-0.627075	-0.174957	-0.889695	-0.948464	cluster1		Epha8	-0.822479	0.505689	-0.871938	-0.957973	cluster1		Hspa13	0.344305	0.260364	0.18163	0.109142	cluster2
Gpr176	-0.733719	-0.426709	-0.9958	-0.860775	cluster1		Osgin1	-0.531968	0.0503623	-0.855339	-0.976001	cluster1		Gabrb3	1	0.364755	-0.52855	-0.353143	cluster2
Prr5	0.229582	1	0.268029	0.181942	cluster1		Cnnm4	-0.686015	-0.47472	-0.65137	-0.685189	cluster1		Tmem161b	-0.00863225	-0.276138	0.37861	0.414998	cluster2
Ly6h	-0.559014	-0.0182631	-0.284599	-0.649774	cluster1		Prkag3	-0.512984	0.817766	-0.838958	-0.976001	cluster1		Zmynd11	-1	-0.43153	0.454266	0.549294	cluster2
Chgb	-0.292519	0.607741	-0.9958	-0.794456	cluster1		Cxcl14	-0.790541	-0.265552	-0.551131	-0.556457	cluster1		Epha7	1	1	-1	-0.971663	cluster2
Gcm1	-0.393268	0.371139	-0.9958	-0.99477	cluster1		Slc7a8	-0.546508	-0.532942	-0.857409	-0.954981	cluster1		Septin7	-0.626363	-0.562728	1	1	cluster2
Cul9	-0.0956736	1	-0.885118	-0.74994	cluster1		Megf10	-0.719562	0.515945	-0.944264	-0.976001	cluster1		Clip4	-0.988165	-0.321124	-0.791002	-0.90032	cluster2
Apob	-0.331285	0.517347	-0.919008	-0.961627	cluster1		Plekho1	-0.769658	-0.195623	-0.765389	-0.806972	cluster1		Bdnf	0.282121	0.170941	-0.944068	-1	cluster2
Ccdc162	-0.725796	-0.409632	-0.9958	-0.805725	cluster1		2610028E06Rik	-0.25709	0.813346	-0.883875	-0.866313	cluster1		Foxn3	0.504721	0.247454	0.098531	-0.0553285	cluster2
Zfp287	0.371294	1	-0.543468	-0.75581	cluster1		Epor	-0.847392	-0.340392	-0.206196	-0.330025	cluster1		Prelid2	1	-0.360969	0.705811	1	cluster2
Pcdhb18	-0.691084	-0.327514	-0.9958	-1	cluster1		Dok7	-0.818753	-0.604235	-0.964611	-0.95446	cluster1		Dock3	0.270229	-0.37036	-0.863782	-0.736107	cluster2
Serpine3	-0.572838	-0.0492127	-0.87305	-0.766862	cluster1		Gpr156	-0.5543	0.215482	-0.964611	-0.887677	cluster1		Ccng1	0.990357	1	1	1	cluster2
Zfp422	-0.586749	-0.0808419	0.547473	0.575257	cluster1		Zfp316	-0.380503	0.202561	-0.931622	-0.916111	cluster1		Tbc1d32	-0.251134	0.183039	-0.112215	-0.0926116	cluster2
Cog6	-0.0266303	1	0.617661	0.692229	cluster1		Slc12a2	0.287549	0.522838	0.277216	0.253765	cluster1		4632415L05Rik	-0.0963823	-0.57608	-0.877068	-0.567326	cluster2
Gramd3	-0.0923391	1	-0.820983	-0.933472	cluster1		Hmx1	0.248675	0.819295	-0.766378	-0.759348	cluster1		Tmtc4	0.0661412	-0.239073	0.338897	0.369496	cluster2
Fndc3c1	-0.841325	-0.680695	-0.921667	-0.979984	cluster1		Lrrc61	-0.532362	-0.674126	-0.359263	-0.367861	cluster2		BC048403	-0.35034	-0.174666	0.165697	0.0648251	cluster2
Kpna3	-0.480827	0.16802	1	1	cluster1		Kirrel3	0.646088	1	-0.948986	-0.976001	cluster1		Tsga8	0.0124416	-0.148664	-0.953981	-1	cluster2
Hif1an	-0.103249	1	0.217292	0.1467	cluster1		Lonrf1	0.831532	1	0.0176275	0.0272898	cluster1		Thumpd2	-0.360789	-0.554581	0.578244	0.207499	cluster2
Gpr83	-0.341526	0.486709	-0.547352	-0.384415	cluster1		Cacna1f	-0.764487	-0.701008	-0.939524	-0.976001	cluster1		Ptprt	0.991462	0.660685	-1	-0.981456	cluster2
Syt10	-0.433481	0.271846	-0.9958	-0.989084	cluster1		Eipr1	-0.0748186	0.509089	1	1	cluster1		Taf1b	-0.0750067	0.46879	1	1	cluster2
Kazn	1	1	-0.0744942	-0.226761	cluster1		Cdc7	-0.228969	0.358546	0.541806	0.589078	cluster1		Triml1	1	1	1	1	cluster2
Htr1b	-0.439295	0.259804	-0.820655	-0.850019	cluster1		Bmper	0.245845	1	-0.924958	-0.932134	cluster1		Gchfr	-0.800095	-0.635462	0.472646	-0.320731	cluster2
Tmem132b	0.78578	1	-0.95007	-1	cluster1		Ptprb	-0.610166	0.508589	-0.958134	-0.961699	cluster1		Sdc2	-0.829222	-0.240564	-0.345409	-1	cluster2
Klhl40	-0.825726	-0.644792	-0.797094	-0.801576	cluster1		Sim1	0.350902	1	-0.933652	-0.976001	cluster1		Hpgds	1	0.688994	-1	-1	cluster2
Krt8	-0.637124	-0.202766	0.945058	0.660995	cluster1		Prdm11	-0.186152	1	-0.816976	-0.747627	cluster1		Dynlt1a	-0.953096	0.357521	0.236709	0.337248	cluster2
Vmn2r9	-0.772605	-0.520331	-0.9958	-1	cluster1		Txnrd2	-0.653334	-0.13111	0.348724	0.159645	cluster1		Ugt8a	0.925787	0.364884	-0.991775	-0.678173	cluster2
Tmem14a	-0.0310505	1	0.177935	0.135928	cluster1		Cadps	-0.633244	0.0829591	-0.923788	-0.960639	cluster1		Mtor	-0.984842	-0.576153	0.104645	-0.0212842	cluster2
Amz1	-0.365267	0.422674	-0.760216	-0.670466	cluster1		Lyg1	-0.594265	-0.0453933	-0.964611	-0.87541	cluster1		Srek1	-0.692081	-0.28624	0.746217	0.861868	cluster2
Kif26b	0.712096	1	-0.9958	-0.814603	cluster1		Bace2	-0.694581	1	-0.93486	-0.964857	cluster1		Fbf1	-1	-0.597491	-0.34815	-0.190953	cluster2
Flt3	-0.387129	0.372831	-0.9958	-0.824209	cluster1		Hkdc1	-0.505667	-0.200773	-0.900674	-0.95171	cluster1		Dmrta1	0.117216	0.0735469	-0.972033	-0.683338	cluster2
Hoxa9	-0.641682	-0.218613	-0.638936	-0.914673	cluster1		Tnnt1	-0.120475	-0.575035	0.196637	0.169547	cluster1		Rgmb	0.961902	-0.106171	-0.672416	-0.195695	cluster2
Exoc3l4	-0.103802	1	-0.809544	-0.722562	cluster1		Cfc1	-0.790046	-0.530783	-0.525537	-0.461044	cluster1		Limd1	1	1	-0.460992	-0.210808	cluster2
Hsdl2	-0.702355	-0.359677	0.304302	0.184688	cluster1		Tmem86a	-0.54557	-0.403861	-0.680105	-0.550412	cluster1		Id4	0.608098	0.355409	-0.821573	-0.396971	cluster2
Sdc3	-0.393217	0.35901	-0.601836	-0.6193	cluster1		Rnf144a	-0.0462098	0.713672	-0.445492	-0.435433	cluster1		Anapc10	0.607275	0.256728	1	1	cluster2
Cdkn1c	0.0843493	1	-0.0697084	0.190216	cluster1		Pcdhb19	-0.661742	-0.270821	-0.886624	-0.976001	cluster1		D3Ertd751e	1	1	-0.753956	-0.987032	cluster2
Ndufa10	0.204646	1	1	1	cluster1		Sh3kbp1	-0.814866	-0.557272	-0.718453	-0.779638	cluster1		Arid1b	-1	0.43644	-0.384314	-0.338731	cluster2
Fbln2	0.231179	1	-0.641254	-0.90445	cluster1		Adad1	-0.819475	-0.672282	-0.964611	-0.855562	cluster1		Sp4	0.508857	0.0279302	-0.766418	-0.834965	cluster2
Oxct2b	-0.82554	-0.645884	-0.9958	-0.924677	cluster1		Scin	-0.802903	-0.734839	-0.914605	-0.976001	cluster1		Slc35g2	-0.842413	-0.637361	-0.821548	-1	cluster2
Crtc3	-0.643949	-0.223119	-0.676541	-0.776316	cluster1		Afap1	0.0723562	1	-0.51904	-0.419467	cluster1		Sdccag8	0.0416074	-0.0996842	-0.375949	-0.981033	cluster2
Gpr37	-0.566954	-0.0435704	-0.9958	-0.913731	cluster1		Mapk3	-0.59156	-0.570622	1	1	cluster1		3830406C13Rik	-0.252839	-0.586429	-0.0401783	-0.0796356	cluster2
Pwwp2b	-0.523059	0.058871	-0.0732653	-0.0789847	cluster1		Rap2c	-0.152407	-0.523296	0.435513	0.409538	cluster1		Epha3	1	1	-0.975071	-1	cluster2
Elfn2	-0.495512	0.124464	-0.972383	-0.874563	cluster1		Arpin	-0.864653	-0.626309	0.26516	0.339387	cluster1		Clint1	0.526232	0.143645	1	1	cluster2
Adra1d	-0.624722	-0.176664	-0.9958	-0.885212	cluster1		Mmp9	-0.233252	0.619176	-0.917322	-0.976001	cluster1		Ric8b	-0.588768	-0.63338	0.0420626	-0.206005	cluster2
Kctd12	-0.0091606	1	-0.677299	-0.61083	cluster1		Dct	0.121118	1	-0.931128	-0.93894	cluster1		Scml2	-0.0825542	-0.474029	-0.473198	-0.442321	cluster2
Lingo1	-0.0092978	1	-0.877634	-0.73919	cluster1		Cdca7	-0.394264	0.994698	1	1	cluster1		Snx29	-0.121575	-0.0581493	-0.444992	-0.523551	cluster2
Plekhs1	-0.811151	-0.612059	-0.9958	-1	cluster1		Maml3	-0.242275	1	-0.952805	-0.976001	cluster1		Aldoart1	0.458981	-0.617792	-0.691016	-0.458272	cluster2
Allc	-0.711729	-0.380212	-0.9958	-0.975396	cluster1		Slc41a2	-0.491074	-0.67109	-0.947148	-0.919399	cluster1		Atrnl1	-0.0876329	-0.269814	-0.543477	-0.674643	cluster2
Rbm44	-0.706733	-0.368419	-0.751117	-0.766586	cluster1		4930567H12Rik	-0.678578	-0.5068	-0.887571	-0.891031	cluster1		Mast3	-0.722596	-0.135934	0.0150496	0.273968	cluster2
Ccnq	-0.627492	-0.197885	1	1	cluster1		Ptk2b	-0.267203	-0.662141	-0.3865	-0.280762	cluster1		Foxg1	0.600321	0.765576	-0.785157	-0.976934	cluster2
Ces4a	-0.525085	0.0361839	-0.795532	-0.699924	cluster1		Vps45	-0.226357	1	0.305097	0.497388	cluster1		Igsf10	0.170172	0.252033	-1	-0.93399	cluster2
Fgf1	0.292006	1	-0.754185	-0.860689	cluster1		Pank3	-0.121689	1	0.279748	0.336217	cluster1		Trh	0.0711433	-0.178119	1	1	cluster2
Adgrd1	0.675395	1	-0.926464	-0.762548	cluster1		Tafa3	0.0715126	-0.223118	-0.929544	-0.956341	cluster1		Epas1	-0.412	-0.556798	-0.243533	0.0610385	cluster2
Cdh15	-0.376275	0.376474	-0.725045	-0.713791	cluster1		Gm5458	-0.0130947	1	-0.964611	-0.894958	cluster1		Pfkfb1	0.356238	0.258782	-0.239406	-0.00919753	cluster2
Mgst1	-0.515383	0.0590409	-0.87329	-0.828919	cluster1		Ank1	0.104163	1	-0.940491	-0.874499	cluster1		Agpat4	0.0174681	0.114544	-0.120748	-0.0752801	cluster2
Efhd2	-0.347842	0.439431	0.740363	0.732981	cluster1		Cpne7	-0.295992	0.742003	-0.818698	-0.734308	cluster1		Cep170	-0.603513	-0.102221	-0.249842	-0.195454	cluster2
Rab40b	-0.583507	-0.0977671	-0.9958	-0.878066	cluster1		Il12b	-0.247396	1	-0.905165	-0.850068	cluster1		Auts2	0.678215	1	-0.387988	-0.455011	cluster2
Prkca	-0.246469	0.669534	-0.676761	-0.690573	cluster1		Pou2f2	-0.226549	1	-0.899836	-0.927562	cluster1		Mat2b	1	1	1	1	cluster2
Ptprn2	0.0434326	1	-0.884717	-0.82911	cluster1		Usp31	-0.089402	-0.515287	-0.11949	-0.192182	cluster1		Mier3	-0.214609	-0.35125	0.230242	0.447256	cluster2
Dvl1	-0.79285	-0.575426	0.0510656	0.259187	cluster1		Scrn1	-0.855046	-0.653095	0.534181	0.325752	cluster1		Lrig3	-0.833957	-0.289142	-0.433621	-0.200587	cluster2
Defb30	-0.581619	-0.0939904	-0.9958	-0.939535	cluster1		Ccdc83	-0.57884	0.0608784	-0.964611	-0.936901	cluster1		Cpe	-0.870691	-0.57703	-0.338291	0.120797	cluster2
Nhsl2	0.380509	1	-0.953576	-0.972207	cluster1		Tm2d2	-0.734084	-0.619931	1	1	cluster1		Yeats2	-0.879356	-0.643788	0.0523291	0.118853	cluster2
Obsl1	0.232449	1	-0.0565335	0.0343257	cluster1		Nup62cl	-0.766574	-0.750608	1	1	cluster1		Nuak1	-0.935754	-0.549583	-0.759284	-0.864	cluster2
Npm2	-0.687513	-0.336042	-0.484528	-0.93901	cluster1		Anxa5	-0.656322	0.235831	0.643231	0.565007	cluster1		Ghitm	0.0894603	-0.0599586	1	1	cluster2
Unc93b1	-0.614633	-0.170167	-0.670162	-0.647865	cluster1		Ddx18	1	1	1	1	cluster1		Il1rap	0.507143	0.243473	-1	-0.965103	cluster2
Gramd4	-0.522287	0.0406822	-0.665209	-0.641953	cluster1		Upp2	0.745168	0.508265	-0.943647	-0.976001	cluster1		Bcl10	-0.157764	-0.721982	1	1	cluster2
Isl2	0.33203	1	-0.900896	-0.876892	cluster1		Cacul1	-0.524549	-0.355649	0.486815	0.629972	cluster1		Macrod1	-1	-0.673518	-0.0824855	-0.18319	cluster2
Kctd19	-0.683559	-0.32686	-0.698793	-0.940981	cluster1		Gfi1b	-0.81303	-0.441135	-0.923243	-0.930243	cluster1		Timm21	0.271877	-0.293765	0.403307	0.405486	cluster2
Scml4	1	1	-0.958888	-0.877805	cluster1		Ago4	-0.631223	-0.323221	-0.929783	-0.780268	cluster1		Smurf2	-0.779857	-0.576408	0.503211	0.20786	cluster2
Pitx2	0.971225	1	-0.677341	-0.682369	cluster1		Col23a1	-0.751169	-0.304316	-0.951055	-0.931803	cluster1		Mpdz	1	1	-1	-0.802293	cluster2
Rhbdl2	-0.561524	-0.0503829	-0.8676	-0.755458	cluster1		Ttc12	-0.233457	0.430105	-0.457241	-0.367006	cluster1		Adcy3	0.233866	-0.45726	-0.551294	-0.637052	cluster2
Cbwd1	-0.5104	0.0653643	0.718663	0.651418	cluster1		Speer4a	-0.472755	0.932777	-0.964611	-0.920887	cluster1		Tenm4	1	1	-0.27544	-0.355623	cluster2
Tarsl2	-0.0500887	1	-0.243717	-0.238896	cluster1		Csnk1d	-0.120622	-0.318462	1	1	cluster1		Zfp521	-0.839193	-0.682718	-0.964963	-0.876844	cluster2
Krt10	-0.771181	-0.527309	-0.547536	-0.424782	cluster1		Ccdc88b	-0.679479	-0.491021	-0.748889	-0.740524	cluster1		Zfat	-0.62808	-0.662176	-0.206522	-0.486794	cluster2
Kalrn	1	1	-0.837325	-0.902535	cluster1		Prss38	-0.273896	-0.0672801	-0.748776	-0.792609	cluster1		Rad18	-0.217222	-0.261956	0.647774	0.529489	cluster2
Tekt4	-0.161918	0.855407	-0.624063	-0.787206	cluster1		Gpr50	-0.81681	-0.605896	-0.641554	-0.661529	cluster1		Nbea	1	1	-0.785642	-0.91226	cluster2
Grin2b	-0.0153738	1	-0.980368	-0.99882	cluster1		Samd14	-0.479772	-0.330674	-0.856278	-0.85681	cluster1		Larp1b	-0.697955	-0.500625	0.142576	-0.204599	cluster2
Olfm2	0.150538	1	-0.626799	-0.719137	cluster1		Syt5	-0.602433	-0.237033	-0.180541	-0.301262	cluster1		Cnksr2	1	0.552142	-0.988809	-0.723644	cluster2
Plb1	-0.285525	0.574033	-0.961298	-0.888284	cluster1		Gng8	-0.47758	0.70299	-0.884791	-0.887984	cluster1		Edem1	0.968102	-0.162719	0.0809419	0.436831	cluster2
Dgat2	-0.480712	0.129242	-0.249682	0.0333098	cluster1		Chmp6	-0.718538	-0.286939	0.951392	0.918221	cluster1		Rbm20	-0.91053	-0.542519	-0.991412	-0.972188	cluster2
Mmp20	-0.677062	-0.314938	-0.9958	-1	cluster1		Necap2	-0.706093	-0.560248	1	1	cluster1		Epg5	-0.541517	0.531446	-0.524679	-0.556488	cluster2
Tspan17	0.0710002	1	-0.29498	0.000693091	cluster1		Ces1a	-0.767479	-0.249954	-0.926443	-0.976001	cluster1		Gm15421	0.114078	0.354107	1	1	cluster2
Tcf23	-0.830032	-0.657249	-0.797487	-0.84576	cluster1		Hpd	-0.391414	-0.161359	-0.861367	-0.976001	cluster1		Rspo2	0.963385	-0.613183	-0.94418	-1	cluster2
Psd3	0.138363	1	-0.949538	-0.955555	cluster1		Krt1	-0.634419	0.215321	-0.847582	-0.976001	cluster1		Inhba	0.842557	0.771987	-0.519561	-0.576719	cluster2
Septin10	-0.69763	-0.350841	0.213493	0.0909427	cluster1		Clec4f	-0.729177	-0.238425	-0.964611	-0.9076	cluster1		Lrp3	-0.77588	-0.275164	-0.959135	-0.804189	cluster2
Mrpl19	-0.647568	-0.234509	0.901349	0.882075	cluster1		Matn1	-0.344139	1	-0.762338	-0.51316	cluster1		Tmem164	-0.205428	-0.0679004	-0.807696	-0.736084	cluster2
Castor2	1	1	-0.565881	-0.831427	cluster1		Scn8a	1	1	-0.718446	-0.687242	cluster1		Rnf32	-0.415227	-0.229192	-0.59833	-0.540431	cluster2
Tnnt2	-0.268245	0.64498	-0.562474	-0.879142	cluster1		Neu4	-0.201791	-0.0482856	-0.884642	-0.976001	cluster1		Setbp1	0.11996	0.964948	-1	-1	cluster2
Col25a1	-0.472726	0.171199	-0.971085	-1	cluster1		Scimp	-0.703631	-0.151123	-0.964611	-0.828714	cluster1		Dnajb9	1	0.620409	0.506057	-0.190536	cluster2
Gpr6	-0.631538	-0.196965	-0.9958	-0.820114	cluster1		Fbxl16	-0.483381	-0.106241	-0.40067	-0.801711	cluster1		Sema3e	-0.367834	-0.54396	-0.986459	-0.91437	cluster2
Frem2	0.739159	1	-0.883443	-0.933801	cluster1		Kif6	0.33851	1	-0.862132	-0.906268	cluster1		Zc3h12c	-0.374709	-0.316602	-0.805083	-0.685221	cluster2
Pdcl3	0.039527	1	1	1	cluster1		Fam135b	0.410478	0.0622618	-0.931815	-0.957626	cluster1		Rnaset2b	-0.501929	-0.486738	-0.994987	-0.568202	cluster2
Ccdc110	-0.0517134	1	-0.9958	-0.968371	cluster1		Il18r1	-0.420869	0.349189	-0.932876	-0.891132	cluster2		Dnpep	-0.715543	-0.390791	1	1	cluster2
Neurog1	-0.366084	0.412064	-0.892891	-0.759171	cluster1		Pcgf5	-0.516131	0.138398	-0.591913	-0.65109	cluster1		2210417A02Rik	-0.845933	-0.524207	0.241864	-0.0458771	cluster2
Dusp23	-0.374028	0.39683	-0.9958	-0.712931	cluster1		Ankar	-0.896601	-0.721947	-0.899927	-0.976001	cluster1		Kcns3	-0.141403	-0.0934465	-0.563588	-0.562271	cluster2
Kifc3	0.727417	1	-0.396449	-0.291431	cluster1		Slc26a4	-0.547912	-0.208541	-0.870843	-0.976001	cluster1		Eepd1	0.0942122	-0.321943	-0.970948	-1	cluster2
Cript	-0.810766	-0.613253	1	1	cluster1		Onecut1	0.738569	1	-0.923265	-0.930267	cluster1		Sdhaf3	-0.893328	-0.311514	0.939814	0.734342	cluster2
Csf3r	-0.573444	-0.0650794	-0.9085	-0.967014	cluster1		Kcnq4	-0.327201	0.47235	-0.909565	-0.895977	cluster1		Vav3	0.269292	0.413102	-1	-1	cluster2
Phf6	-0.4474	0.226477	0.33906	0.412615	cluster1		Mon1b	0.495657	1	-0.468157	-0.359555	cluster1		Vps8	0.17526	-0.133994	0.0510022	-0.310057	cluster2
Bach2	0.676265	1	-0.694735	-0.677288	cluster1		Ccdc134	-0.60575	-0.0765476	0.0490559	0.067701	cluster1		Evl	-0.152806	-0.168281	0.154081	-0.318067	cluster2
Ppp2r3a	-0.000126288	1	-0.778022	-0.681925	cluster1		Fam107a	-0.804385	-0.107719	-0.920885	-0.951425	cluster1		Efnb2	1	1	-0.776492	-1	cluster2
C3	-0.72404	-0.415976	-0.833242	-0.92194	cluster1		Rhcg	-0.614881	1	-0.769838	-0.935954	cluster1		Lmbr1	-0.434956	-0.266234	-0.654432	-0.235209	cluster2
Ctsg	-0.775727	-0.534811	-0.828927	-0.840858	cluster1		Aqp9	-0.384446	0.0521555	-0.893426	-0.948875	cluster1		Tsc22d2	0.0879292	-0.527549	-0.26009	-0.509893	cluster2
Wnk2	-0.148169	0.903763	-0.729162	-0.784114	cluster1		Foxr1	-0.847272	-0.507645	-0.402712	-0.555131	cluster1		Atp2b1	-0.360619	-0.354651	0.37231	0.19168	cluster2
Kif4-ps	-0.769531	-0.521131	-0.946252	-0.902044	cluster1		Plxnd1	-0.0451205	-0.0147561	-0.751291	-0.809535	cluster1		Dkk1	-0.768371	0.535314	-1	-0.883023	cluster2
Mfsd2a	-0.597626	-0.128129	-0.712188	-0.513399	cluster1		Npas2	0.0691066	1	-0.844937	-0.897975	cluster1		Ids	0.709318	-0.342831	-0.341527	-0.571829	cluster2
4930447C04Rik	-0.14835	0.901862	-0.235542	-0.128417	cluster1		Rhbdl3	-0.453743	-0.24895	-0.944317	-0.953514	cluster1		Cd302	-0.785469	0.125836	0.203135	0.234477	cluster2
Card10	-0.681262	-0.318787	0.0835193	-0.0315053	cluster1		Kcnk6	-0.706655	-0.458771	-0.574698	-0.698854	cluster1		Vapb	-0.316136	-0.399391	0.145853	-0.166028	cluster2
Gins2	0.204939	1	1	1	cluster1		Lhcgr	-0.894654	1	-0.953409	-0.976001	cluster1		Lgmn	-0.108391	0.579886	0.579807	0.875336	cluster2
Cd300a	-0.767838	-0.517107	-0.831055	-0.940623	cluster1		Mertk	-0.651889	-0.368502	-0.753821	-0.820033	cluster1		Tfap2c	-0.852506	-0.67445	0.583779	0.815866	cluster2
Crybb1	-0.715653	-0.397621	-0.9958	-0.67157	cluster1		Dock2	-0.519786	0.0728209	-0.842311	-0.936841	cluster1		Pdha2	1	0.83916	-1	-1	cluster2
Plvap	-0.0899604	1	-0.696877	-0.488507	cluster1		Prkar1b	-0.819428	-0.315812	-0.675636	-0.429391	cluster1		Prom1	-0.986614	-0.536955	-1	-1	cluster2
A630001G21Rik	-0.509757	0.0786048	-0.572203	-0.746748	cluster1		Zfp354b	-0.531158	-0.402826	-0.773675	-0.604782	cluster1		Nbas	0.649775	0.020989	-0.191364	-0.375849	cluster2
Lamtor5	-0.75001	-0.474056	1	1	cluster1		Slc2a10	-0.0113839	1	-0.964611	-0.951369	cluster1		Hhip	-0.859383	0.105414	-0.943719	-0.712679	cluster2
Myh3	-0.34128	0.464877	-0.829026	-0.74099	cluster1		Rgs6	-0.0385705	1	-0.915454	-0.976001	cluster1		Hs3st1	0.0566224	-0.421661	-0.64972	-1	cluster2
Itgal	-0.808155	-0.608228	-0.19223	-0.237356	cluster1		Akp3	-0.76255	-0.393089	-0.851971	-0.911452	cluster1		Cadm1	-0.101931	-0.161981	0.0194267	-0.026924	cluster2
Sh3bp2	-0.370981	0.397311	-0.723218	-0.64649	cluster1		Prkcb	-0.300451	0.114933	-0.913718	-0.91078	cluster1		Cdh20	1	1	-0.948371	-0.966779	cluster2
Jam3	-0.331933	0.484925	0.319997	0.326372	cluster1		Stk32b	-0.472665	-0.393993	-0.899909	-0.88222	cluster1		Slc1a3	-0.597502	-0.230264	-0.69021	-0.62489	cluster2
Cyp26a1	-0.208832	0.767306	-0.9958	-0.986898	cluster1		Chst11	-0.735445	1	-0.897505	-0.960578	cluster1		Rpp40	-0.89138	-0.342907	0.982631	1	cluster2
Mogat2	-0.458324	0.194416	-0.733475	-0.723986	cluster1		Cyld	0.16326	1	-0.0573901	-0.0496884	cluster1		Slc39a13	-0.551287	-0.579138	-0.131892	-0.252076	cluster2
Miat	1	1	-0.954103	-0.936454	cluster1		Olfr982	-0.706624	-0.445189	-0.964611	-0.891945	cluster2		Tmem108	-0.825246	-0.431279	-0.123306	-0.00663391	cluster2
Neb	-0.770626	-0.522188	-0.887515	-0.914035	cluster1		Arhgap40	-0.587246	-0.593739	-0.891843	-0.895715	cluster1		Qdpr	-0.623596	-0.113811	1	1	cluster2
Areg	-0.651969	-0.249729	-0.9958	-0.874453	cluster1		Ttll12	-0.78313	-0.363009	1	1	cluster1		Runx3	-0.96724	-0.615033	-1	-1	cluster2
Map3k14	-0.0587724	1	-0.478976	-0.559303	cluster1		Oas1f	-0.533816	-0.0907846	-0.740117	-0.920062	cluster1		Cntnap3	-0.53864	-0.456311	-0.945459	-0.66323	cluster2
Stard4	-0.560946	-0.0164936	0.569156	0.435193	cluster1		Mfsd4a	-0.836499	-0.00943527	-0.846668	-0.941379	cluster1		Rora	-0.75532	-0.143993	-0.999527	-0.838227	cluster2
Hs6st3	-0.331736	0.527079	-0.897572	-0.92672	cluster1		Pde11a	-0.580949	0.297358	-0.942146	-0.976001	cluster1		Chd7	-0.277048	0.114576	-0.278675	-0.271813	cluster2
Clip1	-0.598065	-0.103997	-0.761032	-0.680727	cluster1		Rbm19	-0.286075	1	1	1	cluster1		Utp14b	-0.790115	-0.610561	0.252357	0.238555	cluster2
Mrpl17	-0.672162	-0.279341	1	1	cluster1		Zfpm1	0.967797	1	-0.197901	-0.200357	cluster1		Snx2	0.142914	-0.447711	1	1	cluster2
Bms1	0.123386	1	1	1	cluster1		Bmp3	-0.812834	-0.45888	-0.928601	-0.976001	cluster1		Tspan6	0.605356	-0.424943	1	0.6611	cluster2
Epb41	-0.0306434	1	-0.0222011	-0.148226	cluster1		Stbd1	-0.671151	-0.470618	-0.926555	-0.894069	cluster1		Crppa	-0.173672	-0.181264	-0.845234	-0.562426	cluster2
Spata31d1c	-0.616633	-0.145937	-0.892779	-1	cluster1		Bhlhe22	-0.830197	-0.71607	-0.831439	-0.875351	cluster1		Ezh2	1	1	1	1	cluster2
Mab21l1	-0.530422	0.0583443	-0.871997	-1	cluster1		Phldb3	-0.41991	-0.143269	-0.869098	-0.87081	cluster1		Gnat1	-0.805918	-0.274233	-0.691881	-0.452122	cluster2
Neil3	-0.531607	0.0554332	0.135108	-0.23022	cluster1		Ppp1r3g	-0.835339	-0.188557	-0.900303	-0.840255	cluster1		Mbd2	0.607795	0.577931	0.459284	0.72922	cluster2
Dynlrb2	0.455091	1	-0.9958	-0.846591	cluster1		Paqr5	-0.770964	-0.325158	-0.900972	-0.88373	cluster1		Mast4	-0.641199	0.0420552	-0.708103	-0.566936	cluster2
Matk	-0.686466	-0.312303	-0.9958	-0.687297	cluster1		Col19a1	0.37078	1	-0.92873	-0.951921	cluster1		Tpk1	0.988073	0.92521	-0.358256	-0.348064	cluster2
Slc26a5	-0.594946	-0.0951864	-0.9958	-1	cluster1		Crhr1	-0.645696	1	-0.935494	-0.943761	cluster1		Prkd1	1	0.75415	-1	-0.775223	cluster2
Ciita	-0.712431	-0.372932	-0.854297	-0.727982	cluster1		Myocd	-0.355151	1	-0.949621	-0.959383	cluster1		Ptpn4	-0.432167	-0.578988	-0.47886	-0.253126	cluster2
Mettl24	-0.647085	-0.217409	-0.9958	-0.976596	cluster1		Ces1g	-0.413043	-0.433185	-0.9315	-0.976001	cluster1		Dcdc2c	0.661278	-0.146592	-1	-0.758796	cluster2
Sult6b2	-0.415506	0.332879	-0.9958	-0.902875	cluster1		Mettl22	-0.580702	-0.608842	1	1	cluster1		Sfi1	0.779556	0.691439	-0.313232	-0.00741289	cluster2
Npy	-0.688618	-0.315596	-0.0530307	-0.230876	cluster1		Plekhh3	-0.5945	-0.179177	-0.71076	-0.662195	cluster1		Mrps28	-0.209491	0.544843	1	1	cluster2
Cdnf	-0.514693	0.0985311	-0.9958	-0.842018	cluster1		Ankrd34b	-0.853322	-0.722004	-0.945197	-0.913258	cluster1		Nova1	1	1	-0.392612	-0.39938	cluster2
Jak2	-0.594999	-0.0926733	-0.586563	-0.57348	cluster1		Nxpe2	-0.414139	-0.0535516	-0.964611	-0.903114	cluster1		Tagap1	-0.714342	-0.602175	-0.22257	0.100885	cluster2
Pax1	0.278823	1	-0.927879	-1	cluster1		Grm7	-0.480672	-0.48989	-0.947041	-0.976001	cluster1		Adgrb1	-0.880071	0.323855	-0.278736	-0.50071	cluster2
Nt5dc2	-0.779614	-0.531958	1	1	cluster1		Acsl5	-0.803596	-0.559634	-0.43891	-0.243468	cluster1		Gm9199	-0.036184	0.180752	-0.968334	-0.422774	cluster2
Mogat1	-0.220336	0.799649	-0.9958	-0.873274	cluster1		Pop4	-0.608738	0.204616	1	1	cluster1		Pla2g4a	1	0.932535	-0.949409	-0.755922	cluster2
Cers3	-0.747567	-0.455606	-0.940189	-0.884913	cluster1		Grap	-0.644686	-0.402874	-0.684837	-0.746765	cluster1		Herc2	-0.774876	-0.693463	0.095912	-0.160771	cluster2
Rec8	-0.744032	-0.447186	0.544924	0.543469	cluster1		Matn4	-0.333716	-0.544598	-0.964611	-0.911957	cluster1		Proser2	-0.540816	-0.585473	-0.914439	-1	cluster2
Sox17	-0.141775	0.992736	-0.832669	-0.967962	cluster1		Wnt3a	-0.267354	-0.532603	-0.725525	-0.860491	cluster1		Pik3r1	-0.222163	0.77187	-0.614423	-0.801402	cluster2
Ube2f	-0.633878	-0.182046	1	1	cluster1		Dapk2	-0.505377	0.193017	-0.541142	-0.765939	cluster1		Lrguk	-0.175083	-0.0107579	-0.949612	-0.725473	cluster2
Pcdh1	1	1	-0.905458	-0.813624	cluster1		Vrtn	-0.508928	-0.252424	-0.922842	-0.976001	cluster1		Mpped2	-0.662424	-0.505667	-0.896462	-0.619402	cluster2
Tcap	-0.599983	-0.101467	-0.9958	-0.741497	cluster1		Sgip1	-0.310343	-0.514157	-0.937382	-0.960769	cluster1		Rap1gap2	-0.91457	-0.586644	-0.896565	-0.94252	cluster2
Commd9	-0.272543	0.67849	1	1	cluster1		Fam241a	0.164708	1	-0.365317	-0.708953	cluster1		Atp23	-0.230993	0.0158965	0.104182	-0.196224	cluster2
Sc5d	-0.561419	-0.0102515	0.438011	0.595447	cluster1		Wfikkn2	-0.413005	0.78254	-0.942107	-0.758116	cluster1		Zc3h15	1	0.743998	1	1	cluster2
Ctsh	-0.713416	-0.373868	-0.513567	-0.799789	cluster1		Dipk1c	0.0199988	0.523139	-0.838208	-0.938747	cluster1		Lrig2	-0.71995	-0.663552	-0.446819	-0.379987	cluster2
Gkn3	-0.671581	-0.273836	-0.9958	-0.604756	cluster1		Egln3	0.744844	1	-0.762779	-0.755471	cluster1		Thoc2	-0.343177	-0.177742	0.70903	0.570523	cluster2
Prss39	-0.1358	1	-0.9958	-0.888256	cluster1		Enpp6	-0.0109312	1	-0.919229	-0.942169	cluster1		Ascc3	0.0568176	0.475294	0.326717	0.25284	cluster2
Slc25a31	-0.827304	-0.643994	-0.9958	-0.563305	cluster1		Kng1	-0.842338	-0.657435	-0.77657	-0.685695	cluster1		Axin2	1	1	0.554873	0.632039	cluster2
Abcc12	0.263148	1	-0.91699	-0.862321	cluster1		Cxcr3	-0.683369	0.750588	-0.964611	-0.924393	cluster1		Sh3bp4	-0.0217571	-0.412581	0.102533	0.0671866	cluster2
Cep97	-0.473867	0.203086	-0.475451	-0.475927	cluster1		Cmpk2	-0.795611	-0.68779	-0.811335	-0.899229	cluster1		Foxq1	-0.750614	-0.720316	-1	-1	cluster2
1700018A04Rik	-0.697303	-0.332675	-0.772285	-1	cluster1		Foxe1	-0.698801	-0.0148791	-0.83163	-0.829968	cluster1		Zbtb14	-0.666212	-0.31759	-0.495559	-0.462177	cluster2
Grik1	-0.271765	0.687137	-0.9958	-0.995486	cluster1		Ascl2	-0.675852	-0.719781	-0.194459	0.195536	cluster1		Rab11fip2	-0.634327	-0.0963086	-0.607444	-0.478582	cluster2
Tbc1d9	-0.386696	0.411775	-0.753644	-0.645553	cluster1		Lipg	-0.542921	-0.56815	-0.924765	-0.976001	cluster1		Nfam1	-1	-0.548105	-0.997702	-1	cluster2
Agtpbp1	0.305674	1	0.143211	0.191532	cluster1		Stxbp6	-0.50049	-0.248462	-0.833463	-0.769302	cluster1		Zfy1	-0.227491	-0.419048	-0.756559	-1	cluster2
Fam83f	-0.72524	-0.400258	-0.9958	-0.93908	cluster1		Prdm8	0.109898	-0.188506	-0.940169	-0.897595	cluster1		Tspan3	1	1	1	1	cluster2
A930018P22Rik	-0.412171	0.348841	-0.797234	-1	cluster1		Tmem45b	0.125824	0.697682	-0.916958	-0.923318	cluster1		Bmp2	1	1	-0.988563	-0.982682	cluster2
Celf4	1	1	-0.512923	-0.47478	cluster1		Cdkn2aipnl	-0.431232	0.0869238	1	1	cluster1		Fut9	1	0.513612	-0.813676	-0.810067	cluster2
Dlg2	0.211699	1	-0.9958	-1	cluster1		Adamts4	-0.789821	-0.675473	-0.840437	-0.886291	cluster1		Tsn	1	1	1	1	cluster2
Zbtb20	-0.159613	0.955324	-0.758582	-0.805136	cluster1		Gipc3	-0.312157	-0.0226069	-0.902948	-0.865778	cluster1		Bend5	0.616197	0.333922	0.257215	-0.0816413	cluster2
Inafm2	-0.490296	0.163046	-0.699189	-0.732674	cluster1		Sdhaf1	-0.130301	0.855692	1	1	cluster1		Tmx3	1	1	0.592951	0.556326	cluster2
Wnt9b	-0.548621	0.0233309	-0.9958	-0.928233	cluster1		Gtf2a1l	-0.797053	0.0442173	-0.565948	-0.64054	cluster1		Stxbp5	0.399323	0.0176645	-1	-1	cluster2
Ghsr	-0.677944	-0.284988	-0.9958	-1	cluster1		Tafa2	-0.188514	0.317327	-0.947987	-0.957575	cluster1		N6amt1	1	1	0.507186	0.766	cluster2
Stambpl1	-0.750275	-0.458687	-0.663347	-0.846649	cluster1		Calb2	0.0442889	1	1	1	cluster1		Med27	-0.617365	-0.446685	1	1	cluster2
Dmrt2	-0.42783	0.315387	-0.919594	-1	cluster1		Gm2176	-0.406447	-0.183193	-0.964611	-0.800326	cluster1		Polr3k	1	1	1	1	cluster2
Grm8	-0.379553	0.431365	-0.9958	-1	cluster1		Zfp280d	-0.417898	-0.0150795	0.583613	0.61996	cluster1		Ndn	0.0818379	-0.55097	0.891707	1	cluster2
Tmem179	-0.344679	0.51409	-0.681986	-0.692888	cluster1		Mboat1	-0.255307	0.248047	-0.864083	-0.684115	cluster1		Prex1	-0.67866	-0.614517	-0.875866	-0.663538	cluster2
Elovl4	-0.347986	0.506205	-0.434728	-0.283471	cluster1		Bmp1	-0.603747	0.0798106	-0.60918	-0.614058	cluster1		Aga	1	1	0.792815	0.756342	cluster2
Misp	-0.631398	-0.17381	-0.795102	-0.835725	cluster1		Cdon	-0.668285	-0.210256	-0.631917	-0.573053	cluster1		Mcph1	0.136079	0.172228	0.820131	0.830188	cluster2
Hibch	-0.454017	0.251949	0.717637	0.574433	cluster1		Endod1	-0.244354	-0.554631	-0.6227	-0.732496	cluster1		Rmdn2	0.102626	-0.104772	-0.841526	-0.435988	cluster2
Lhx8	-0.433469	0.301435	-0.827503	-0.993165	cluster1		Cldn11	-0.831806	-0.790514	-0.924319	-0.931429	cluster1		Ccng2	0.472432	0.0791902	-0.438891	-0.866704	cluster2
Chrna7	-0.41963	0.337148	-0.8357	-0.895047	cluster1		Evpl	-0.549962	-0.341583	-0.852347	-0.717868	cluster1		Efr3a	1	1	1	1	cluster2
Ogfrl1	-0.649271	-0.214999	-0.191465	-0.300653	cluster1		Pde8b	0.318866	1	-0.779155	-0.89697	cluster1		Zfp72	0.137699	0.34647	-0.726113	-0.495308	cluster2
Krt78	-0.429964	0.311427	-0.894007	-0.922219	cluster1		Slc4a3	1	1	-0.663177	-0.527401	cluster1		Snap91	-0.158366	-0.318621	-0.2965	0.00860577	cluster2
Sel1l3	-0.412324	0.354324	-0.917007	-0.905491	cluster1		Scrt2	-0.637324	0.325312	-0.85839	-0.881053	cluster1		Smc2	1	-0.351235	1	1	cluster2
Tnfrsf23	-0.726773	-0.401766	-0.801465	-0.781333	cluster1		Scube1	-0.682873	0.440179	-0.847299	-0.923684	cluster1		Cntnap2	1	1	-0.981983	-0.859561	cluster2
Sim2	0.932395	1	-0.9958	-0.902229	cluster1		Lmbrd1	0.425746	1	-0.21841	-0.211989	cluster1		Scarna13	-0.790611	-0.604729	-1	-0.0418351	cluster2
Clip2	-0.271852	0.691822	-0.647619	-0.662895	cluster1		Gsto2	-0.689851	0.140013	-0.814052	-0.763166	cluster1		Evx1	-0.469034	0.788084	-0.992327	-0.900265	cluster2
Gbp9	-0.755391	-0.470637	-0.9958	-0.989369	cluster1		Gadl1	-0.719443	0.609712	-0.943687	-0.90853	cluster1		Wls	-0.817878	-0.457459	-0.72883	-0.86566	cluster2
Arhgef28	0.315858	1	-0.910975	-0.863832	cluster1		Fli1	-0.7754	-0.08893	-0.940593	-0.949396	cluster1		Cpne8	-0.0485309	-0.191311	-0.517846	-0.543815	cluster2
Dydc1	-0.828893	-0.646415	-0.9958	-0.938798	cluster1		Igf2r	-0.653864	-0.347477	-0.392428	-0.394412	cluster1
Akr1b10	-0.6203	-0.142929	0.988634	0.825458	cluster1		Mbnl3	-0.448201	-0.49724	-0.525763	-0.473494	cluster1
Thap1	1	1	0.91322	0.705355	cluster1		Dagla	-0.872745	0.576083	-0.771687	-0.850022	cluster1
Thnsl1	-0.322785	0.571391	-0.0652664	-0.106457	cluster1		Stt3b	-0.531591	0.643752	1	1	cluster1
Gm826	0.0866748	1	-0.9958	-0.948671	cluster1		Ripply2	-0.848649	-0.532861	-0.964611	-0.821965	cluster1
Hus1	-0.426155	0.322819	0.908292	0.869869	cluster1		Tmtc1	-0.693135	-0.0660972	-0.714397	-0.778357	cluster1
Clec2l	-0.218589	0.82359	-0.170921	-0.310802	cluster1		Sertad4	-0.589536	-0.0957403	-0.765698	-0.686942	cluster1
Nudt16	-0.781333	-0.532275	-0.711246	-0.459275	cluster1		P2ry6	-0.556881	-0.328821	-0.75452	-0.625691	cluster1
Rhbdd1	-0.319777	0.580224	-0.618491	-0.586465	cluster1		Asgr1	-0.792986	-0.267931	-0.906568	-0.911885	cluster1
Spata20	-0.406677	0.370596	-0.926655	-0.581046	cluster1		Sncaip	-0.686909	0.0133174	-0.908421	-0.976001	cluster1
Cyp4a31	-0.746353	-0.445684	-0.92456	-1	cluster1		Bambi-ps1	-0.663581	-0.146398	-0.964611	-0.908406	cluster1
Slc26a1	-0.66702	-0.252884	-0.904381	-0.962954	cluster1		Atxn1	0.312905	1	-0.881707	-0.936531	cluster1
Gcfc2	-0.652936	-0.220863	-0.374483	-0.512996	cluster1		Gm10768	-0.663116	-0.598	-0.795569	-0.728146	cluster1
Shc3	-0.369925	0.46331	-0.94857	-1	cluster1		Lbhd2	-0.796017	-0.401267	-0.858826	-0.859591	cluster1
Col9a3	-0.65614	-0.228518	-0.725282	-0.637055	cluster1		Nppb	-0.672068	-0.39904	-0.526601	-0.630776	cluster1
Insc	0.00762196	1	-0.676351	-0.953996	cluster1		Il9r	-0.175984	0.756171	-0.964611	-0.948642	cluster1
Alg8	-0.646925	-0.205865	-0.110828	-0.208129	cluster1		Setd7	-0.33026	0.125465	-0.44609	-0.45977	cluster1
Trp53bp2	-0.381877	0.435393	0.0452783	0.11509	cluster1		Gdf6	-0.45795	1	-0.964611	-0.952041	cluster1
Hpcal4	-0.469841	0.222303	-0.919252	-0.909514	cluster1		Mtarc1	-0.605478	-0.0714037	-0.92928	-0.936901	cluster1
Itpr2	0.0994435	1	-0.964668	-0.992976	cluster1		Lman1	-0.329203	1	1	1	cluster1
Tmem178b	-0.745181	-0.443322	-0.980313	-0.97531	cluster1		Six5	-0.190363	-0.462264	-0.0993996	-0.386198	cluster1
Zfp385b	0.0582093	1	-0.948942	-1	cluster1		Slamf9	-0.541746	-0.364029	-0.784967	-0.839281	cluster1
Bend7	-0.771185	-0.506037	-0.862311	-0.857528	cluster1		Lgr5	-0.265774	0.232445	-0.916821	-0.976001	cluster1
Ebf3	0.93469	1	-0.959304	-0.879603	cluster1		Nos3	-0.594134	-0.477968	-0.796928	-0.619338	cluster1
3425401B19Rik	-0.755279	-0.465257	-0.931047	-0.930799	cluster1		Irx3	1	1	-0.816345	-0.874178	cluster1
Cyp3a13	-0.749999	-0.452044	-0.9958	-0.937728	cluster1		Ptp4a3	0.350657	0.280364	1	1	cluster1
Loxl3	-0.485897	0.192002	-0.908964	-0.77943	cluster1		S1pr3	-0.61834	0.202005	-0.882835	-0.903011	cluster1
Snorc	-0.418021	0.352588	-0.9958	-0.703675	cluster1		Tbcel	-0.207051	-0.0735913	0.128062	0.117276	cluster1
Lrrc30	-0.64977	-0.209911	-0.9958	-0.816501	cluster1		Api5	1	1	1	1	cluster1
Apba1	-0.253972	0.751443	-0.915481	-0.933521	cluster1		Irx5	-0.280869	1	-0.902743	-0.708813	cluster1
Dmrt3	0.124531	1	-0.853879	-0.832905	cluster1		Yars2	-0.80696	-0.499152	1	1	cluster1
Isl1	0.287595	1	-0.697455	-0.741296	cluster1		Sorcs3	-0.143239	1	-0.950981	-0.976001	cluster1
Kbtbd8	0.0760721	1	0.329034	0.335931	cluster1		Spdl1	-0.228819	-0.347594	1	1	cluster1
Ces2b	-0.700895	-0.333821	-0.9958	-0.834403	cluster1		Gcm2	-0.145577	-0.293576	-0.912625	-0.865259	cluster1
Irgm2	0.0555657	1	-0.769245	-0.868582	cluster1		Nefh	-0.787808	0.045347	1	1	cluster1
Pemt	-0.0384909	1	1	1	cluster1		Lefty1	0.192279	0.617853	0.324525	0.546601	cluster1
Usp15	-0.696615	-0.319404	0.616765	0.551569	cluster1		Boll	-0.655038	-0.335296	-0.588237	-0.557009	cluster1
Crmp1	0.00819047	1	0.168217	0.19664	cluster1		Egflam	-0.43956	0.683389	-0.903799	-0.941656	cluster1
Prok2	0.154807	1	-0.881354	-1	cluster1		Arhgap31	-0.800434	0.414435	-0.964611	-0.954053	cluster1
Arl14	-0.65787	-0.2243	-0.9958	-0.957042	cluster1		Nkx3-1	-0.696702	-0.43534	-0.940307	-0.923108	cluster1
Sptbn2	-0.452777	0.278242	-0.74295	-0.644902	cluster1		D130043K22Rik	-0.739773	-0.598529	-0.920745	-0.943307	cluster1
Cfap57	-0.75417	-0.459933	-0.950379	-0.939587	cluster1		Fam210b	-0.126385	0.733045	-0.263762	-0.57981	cluster1
Rab3il1	-0.8149	-0.608759	-0.896218	-0.767602	cluster1		Agtr1a	-0.783711	-0.152578	-0.964611	-0.939272	cluster1
Rufy1	-0.177487	0.95606	0.695098	0.666005	cluster1		Dpp10	0.617026	1	-0.964611	-0.905205	cluster1
Tmc3	-0.621845	-0.134838	-0.913632	-0.812701	cluster1		Tgfbr3	-0.271466	-0.0718047	-0.451074	-0.445799	cluster1
Stx8	-0.409478	0.383247	0.189415	0.0946859	cluster1		Erbb4	1	0.893688	-0.951844	-0.976001	cluster1
Artn	-0.310902	0.624191	-0.921813	-0.873208	cluster1		Ptbp2	-0.23597	0.604409	-0.00901194	-0.0837273	cluster1
Cdrt4	-0.185137	0.932094	-0.607145	-1	cluster1		Jcad	-0.800272	-0.520774	-0.518379	-0.502557	cluster1
Dscam	0.155858	1	-0.924134	-0.891511	cluster1		Tspan33	-0.84517	-0.318612	-0.678465	-0.512988	cluster1
Il15	-0.720045	-0.377331	-0.9958	-0.811143	cluster1		Slf2	-0.0404383	-0.295308	0.69919	0.718962	cluster1
Ccdc32	-0.480904	0.207165	0.642907	0.876996	cluster1		Smim3	-0.784315	-0.483884	0.105852	0.0964212	cluster1
Lct	-0.477227	0.21616	-0.937355	-0.908911	cluster1		Ccdc182	-0.406148	1	-0.903596	-0.908618	cluster1
Hormad1	-0.848996	-0.693013	-0.0641356	0.0296159	cluster1		Flt1	0.0580389	0.721062	-0.943694	-0.968195	cluster1
Igsf11	-0.0124104	1	-0.9958	-0.89202	cluster1		Gnaz	-0.29605	1	-0.646445	-0.615909	cluster1
Ikzf1	-0.221323	0.84298	-0.84681	-0.914967	cluster1		Oprd1	-0.122749	1	-0.857086	-0.934414	cluster1
Helz2	-0.52261	0.104367	-0.959525	-0.919941	cluster1		Pdgfrb	-0.460823	-0.0241501	-0.858042	-0.819171	cluster1
Trim67	-0.449035	0.284166	-0.974753	-0.869007	cluster1		Hdac11	-0.189616	0.0880921	0.199329	0.162943	cluster1
Bcan	0.199684	1	-0.784336	-0.721813	cluster1		Ppl	-0.786666	-0.546424	-0.940318	-0.949092	cluster1
Hk3	-0.488257	0.188557	-0.889243	-0.856489	cluster1		Rasgef1a	0.0496231	1	-0.695045	-0.682821	cluster1
Fkbp6	-0.732097	-0.407405	1	1	cluster1		Arrdc4	0.362929	1	0.869803	0.797115	cluster1
Mib1	-0.266232	0.731462	0.137895	0.0613159	cluster1		Gnpat	-0.462615	0.167048	1	1	cluster1
Card11	-0.227943	0.823883	-0.870482	-0.892637	cluster1		Rasgrf1	0.142721	0.884279	-0.901777	-0.958033	cluster1
Gm10190	-0.515274	0.121752	-0.892268	-0.807818	cluster1		Hephl1	-0.869993	-0.795581	-0.964611	-0.913346	cluster1
Gfi1	-0.263883	0.734702	-0.884111	-0.877999	cluster1		Sil1	-0.379553	-0.0315745	-0.506899	-0.417474	cluster1
Pja1	-0.242337	0.78764	0.590902	0.58388	cluster1		Kcnab2	-0.375333	0.67286	-0.547645	-0.687012	cluster1
Insm2	-0.591496	-0.0645909	-0.9958	-0.942754	cluster1		Syce1	-0.768596	-0.27826	1	1	cluster1
Nfia	0.128123	1	-0.939579	-0.968693	cluster1		Clrn3	-0.553098	-0.0289511	-0.941592	-0.925853	cluster1
C2cd4b	-0.109801	1	-0.323859	0.0295833	cluster1		Ikzf2	-0.678319	-0.258435	-0.909139	-0.914713	cluster1
Zfp389	-0.535753	0.0824168	-0.9958	-0.931942	cluster1		Gabra5	-0.818129	-0.640655	-0.910914	-0.976001	cluster1
Rho	-0.778591	-0.517487	-0.9958	-0.780606	cluster1		Nphs2	-0.823852	-0.674133	-0.940207	-0.976001	cluster1
Ecrg4	-0.603144	-0.0837704	-0.272666	-0.231827	cluster1		Prxl2b	-0.30791	-0.257164	0.857922	1	cluster1
Slc1a2	-0.55512	0.0349546	-0.9958	-0.994114	cluster1		St8sia5	-0.489377	-0.390783	-0.742981	-0.406914	cluster1
Lpl	-0.489131	0.196107	0.397709	0.389024	cluster1		Mall	-0.731283	-0.43283	-0.964611	-0.933521	cluster1
Pcdhga11	-0.466926	0.251267	-0.956969	-1	cluster1		Nmur2	1	1	-0.918736	-0.976001	cluster1
Cdh11	0.801604	1	-0.925858	-0.882409	cluster1		Rspo1	-0.760586	0.611153	-0.577465	-0.435903	cluster1
Rtl6	-0.578747	-0.024447	-0.440244	-0.367947	cluster1		Lhx4	-0.386193	0.966564	-0.964611	-0.706638	cluster1
Hrh1	1	1	-0.887729	-0.994168	cluster1		Zfp703	0.0227547	1	-0.660527	-0.715692	cluster1
Emb	-0.595509	-0.0673619	0.544089	0.388151	cluster1		Qrfp	-0.806708	-0.593178	-0.842645	-0.771873	cluster1
Nsmce3	-0.0421517	1	0.785256	0.966291	cluster1		Cyth4	-0.814561	-0.448987	-0.885632	-0.786817	cluster1
Fut4	-0.8449	-0.682115	-0.9958	-0.95861	cluster1		Tent5c	-0.814922	-0.602705	-0.561158	-0.697092	cluster1
Sall3	0.698777	1	0.189145	0.232674	cluster1		Crnde	0.307208	0.280304	-0.432723	-0.619475	cluster1
1110017D15Rik	-0.222224	0.850008	-0.9958	-0.883706	cluster1		Pah	-0.81067	-0.322895	-0.83237	-0.976001	cluster1
Gpr155	-0.154937	1	-0.891578	-0.919156	cluster1		Rbm11	-0.715541	-0.420994	-0.809569	-0.858435	cluster1
Ntsr2	-0.547436	0.0490285	-0.9958	-0.789367	cluster1		Islr2	0.112999	-0.247179	-0.773844	-0.717252	cluster3
Adamts15	-0.49911	0.167274	-0.881806	-0.70596	cluster1		Trim54	-0.814301	-0.495928	-0.826439	-0.698647	cluster1
Rgs20	-0.000153876	1	-0.9958	-1	cluster1		Cttnbp2nl	-0.0938995	1	-0.182639	-0.256241	cluster1
Atp5g3	-0.228972	0.831485	1	1	cluster1		Irs1	-0.400935	-0.462611	-0.915514	-0.9305	cluster1
Pdyn	-0.420494	0.360613	-0.861787	-0.881754	cluster1		Mrm1	-0.327605	1	0.393736	0.256645	cluster1
Ccdc60	-0.0329979	1	-0.819956	-0.932741	cluster1		Fmo4	-0.698391	0.223158	-0.922456	-0.976001	cluster1
Itpripl1	-0.709175	-0.345186	0.185644	0.143895	cluster1		Adra1b	-0.529097	0.0149174	-0.943195	-0.952273	cluster1
Bank1	-0.709029	-0.344397	-0.9958	-1	cluster1		Cldn18	-0.772012	0.842278	-0.964611	-0.849651	cluster1
Pcdhga9	-0.65452	-0.209062	-0.957001	-1	cluster1		Adrb2	-0.597785	-0.295014	-0.554337	-0.493237	cluster1
Ptpn1	0.376825	1	0.890685	0.823815	cluster1		Gdnf	0.38923	1	-0.933425	-0.976001	cluster1
Myoz3	-0.552602	0.044488	-0.846754	-0.983847	cluster1		Dok5	-0.0977611	1	-0.843851	-0.843265	cluster1
Ttyh3	-0.744361	-0.431207	-0.279552	-0.212574	cluster1		Adgra1	-0.698781	0.911531	-0.917279	-0.940704	cluster1
Ank2	0.466329	1	-0.801274	-0.789524	cluster1		Pdzd8	-0.360714	-0.0449337	0.249946	0.268346	cluster1
Cpn1	-0.265111	0.759608	0.212714	0.00821856	cluster1		Rab36	-0.652875	0.22214	-0.806995	-0.867556	cluster1
Helt	-0.354906	0.536855	-0.9958	-0.787206	cluster1		Cotl1	-0.322227	0.230322	1	1	cluster1
Ptpn11	-0.676325	-0.26167	0.729378	0.714901	cluster1		Mn1	-0.238267	1	-0.749585	-0.714366	cluster1
Csmd1	1	1	-0.944974	-0.971491	cluster1		Opn5	-0.537759	0.143107	-0.923288	-0.976001	cluster1
Erich2	-0.621156	-0.120921	-0.9958	-0.924408	cluster1		Ado	-0.405974	0.582313	0.780256	0.799723	cluster1
Bend6	-0.721247	-0.371025	-0.92259	-0.958441	cluster1		Barx1	-0.388558	1	-0.187175	-0.195323	cluster1
Sybu	-0.2858	0.716138	-0.9958	-0.998439	cluster1		Dusp7	0.331899	-0.112092	-0.218919	-0.141051	cluster1
Lipc	-0.303433	0.666019	-0.459905	-0.401471	cluster1		Tgfa	-0.738156	0.0893793	-0.660671	-0.599371	cluster1
Rmi1	-0.416395	0.385444	0.709394	0.654688	cluster1		Trim56	-0.355158	-0.136931	-0.883896	-0.952722	cluster1
Krt18	-0.634391	-0.156369	-0.0847119	-0.160041	cluster1		Grap2	-0.561486	0.509423	-0.937529	-0.976001	cluster1
Jazf1	0.248405	1	-0.833925	-0.847055	cluster1		Svop	-0.61182	-0.78565	-0.919759	-0.879938	cluster1
Chst8	0.383823	1	-0.336464	-0.243402	cluster1		Lonrf2	-0.30554	1	-0.633477	-0.664821	cluster1
Fam50b	-0.757689	-0.463099	-0.9958	-0.964926	cluster1		Col5a2	-0.644153	-0.724003	-0.91916	-0.890182	cluster1
Csnk1g3	-0.509445	0.156478	0.441468	0.393709	cluster1		Sun5	-0.74306	0.0779061	-0.904214	-0.791688	cluster1
Il22ra1	-0.416099	0.389809	-0.9958	-0.851539	cluster1		Bfsp1	0.0646739	0.219797	-0.964611	-0.907326	cluster1
Rimkla	-0.264111	0.766645	-0.908843	-0.844122	cluster1		Wscd2	-0.535053	0.553972	-0.46917	-0.484246	cluster1
Cyp2d22	-0.810107	-0.593407	-0.9958	-0.859463	cluster1		Galns	-0.382084	0.155929	-0.594089	-0.724841	cluster1
Gjb2	-0.635645	-0.158897	-0.921608	-0.957191	cluster1		Nfatc1	-0.126828	1	-0.780675	-0.748824	cluster1
Itga2	-0.706148	-0.334267	-0.920579	-1	cluster1		App	0.188212	-0.4274	-0.728934	-0.795177	cluster1
Tlcd4	-0.435445	0.34051	-0.91643	-0.983084	cluster1		Tpra1	-0.461909	0.951337	0.659115	0.628928	cluster1
Agpat3	-0.258354	1	0.217273	0.142853	cluster1		Gfra2	0.983414	1	-0.823274	-0.745027	cluster1
Ttc34	-0.423197	0.622445	-0.957467	-0.710559	cluster1		Cpne2	-0.232703	0.0259329	-0.384995	-0.460294	cluster1
Ctsd	-0.662562	-0.0978139	1	1	cluster1		Sct	-0.653404	-0.331632	0.0534588	0.0536095	cluster1
Foxl2	-0.6453	-0.0458274	-0.801566	-0.880123	cluster1		Palmd	-0.365201	0.112613	-0.964611	-0.94092	cluster1
Stum	-0.248325	1	-0.9958	-0.932265	cluster1		Zfp536	0.915545	1	-0.865994	-0.850783	cluster1
Akap11	-0.492239	0.412234	0.45875	0.309396	cluster1		Ninj1	-0.64442	-0.141149	0.62656	0.904738	cluster1
Crisp1	-0.810207	-0.542247	-0.770667	-0.97085	cluster1		Srsf6	-0.291741	0.179839	1	1	cluster1
Taf7l2	-0.786959	-0.472446	-0.916941	-0.821463	cluster1		Ms4a6d	-0.697784	-0.0156506	-0.91012	-0.63163	cluster1
Ugt1a10	-0.65914	-0.0818257	-0.9958	-1	cluster1		Ccdc24	-0.43176	-0.796376	-0.801889	-0.699069	cluster1
Cenpe	-0.738914	-0.324146	0.154241	-0.00537991	cluster1		Thsd4	0.136966	0.934407	-0.947641	-0.938852	cluster1
Pax5	0.546496	1	-0.889802	-0.916918	cluster1		Amdhd1	-0.628205	0.0577535	-0.903184	-0.976001	cluster1
Slc15a5	-0.531602	0.303539	-0.9958	-0.959268	cluster1		Sec22a	-0.360112	-0.00990496	0.169833	0.287172	cluster1
Tmem132e	-0.369609	0.79332	-0.954424	-0.880297	cluster1		Slc5a2	-0.683259	-0.397888	-0.964611	-0.939051	cluster1
Epha8	-0.430207	0.606421	-0.789906	-0.849569	cluster1		Gucy2e	-0.361312	0.355786	-0.902176	-0.926106	cluster1
Gm10510	-0.269818	1	-0.9958	-0.774092	cluster1		Ints6l	-0.717503	-0.676907	-0.217675	-0.124983	cluster1
Osgin1	-0.491906	0.421232	-0.756409	-0.751823	cluster1		Naip5	-0.648952	-0.303889	-0.950109	-0.976001	cluster1
Cnnm4	-0.645262	-0.0445733	-0.576695	-0.321811	cluster1		Pkp1	-0.744083	0.170793	-0.885927	-0.976001	cluster1
Prkag3	-0.556899	0.221736	-0.932326	-0.897253	cluster1		Ndrg4	-0.228535	1	0.49323	0.479927	cluster1
Cxcl14	-0.624996	0.0176911	-0.73985	-0.57644	cluster1		Dpf3	0.0390375	0.578671	-0.905384	-0.93175	cluster1
Slc7a8	-0.313826	0.956253	-0.830473	-0.842774	cluster1		St8sia2	-0.764024	0.214804	-0.950331	-0.944671	cluster1
Megf10	-0.66843	-0.113766	-0.971192	-1	cluster1		Tm2d3	-0.118648	-0.0894106	1	1	cluster1
Plekho1	-0.546161	0.254901	-0.669855	-0.701229	cluster1		Tril	0.544962	0.843946	-0.93623	-0.929349	cluster1
2610028E06Rik	0.7753	1	-0.9958	-0.752727	cluster1		Susd4	-0.499765	0.274348	-0.258969	-0.410894	cluster1
Epor	-0.746021	-0.335161	-0.15139	-0.393074	cluster1		Col1a1	-0.512598	0.427205	-0.740444	-0.808128	cluster1
Dok7	-0.763794	-0.390327	-0.906169	-0.911444	cluster1		Kcnq1ot1	-0.30769	-0.0792506	-0.85749	-0.866969	cluster1
Gpr156	-0.369386	0.826466	-0.9958	-0.907559	cluster1		Adora1	-0.565017	-0.259943	-0.951411	-0.961365	cluster1
Zfp316	-0.317683	0.985908	-0.918359	-0.907912	cluster1		Ggt1	-0.776752	-0.515696	-0.898462	-0.836558	cluster1
1700012A03Rik	0.317572	1	-0.9958	-0.852021	cluster1		Ocstamp	-0.129838	-0.376529	-0.926006	-0.976001	cluster1
Slc12a2	-0.519371	0.365957	0.243249	0.215108	cluster1		Adam12	-0.102975	0.316868	-0.92527	-0.976001	cluster1
Dpy19l2	-0.822191	-0.569774	-0.9958	-1	cluster1		Il17b	-0.502682	0.119107	0.0131595	-0.203361	cluster1
Hmx1	0.552313	1	-0.792409	-0.956667	cluster1		Mamdc2	-0.709062	-0.250158	-0.919563	-0.976001	cluster1
Lrrc6	-0.511131	0.393251	-0.9958	-0.943571	cluster1		1700012D14Rik	-0.538499	0.119291	-0.964611	-0.649969	cluster1
Ppp1r2-ps3	-0.577812	0.186868	-0.802169	-1	cluster1		Ctcfl	-0.0926711	0.525024	-0.85389	-0.924839	cluster1
Kirrel3	0.579775	1	-0.889334	-0.876002	cluster1		Rev1	0.282622	1	0.0902657	0.136841	cluster1
Ptgir	-0.727207	-0.279985	-0.94152	-1	cluster1		Amer3	-0.540961	0.526068	-0.913058	-0.919024	cluster1
Slc26a11	-0.771541	-0.416177	-0.142098	-0.166182	cluster1		Ptpn18	-0.447223	0.546909	-0.648003	-0.184559	cluster1
Lonrf1	-0.109543	1	-0.0550848	-0.113203	cluster1		Pold2	-0.0395754	-0.478867	1	1	cluster3
Cacna1f	-0.846689	-0.64714	-0.936442	-0.85881	cluster1		Smyd3	1	-0.261587	0.105157	0.171223	cluster3
Vil1	-0.522732	0.347482	-0.442555	-0.620296	cluster1		8030462N17Rik	1	-0.708048	0.587388	0.575774	cluster3
Eipr1	-0.308535	1	1	1	cluster1		Mus81	-0.317997	-0.477748	0.176234	0.202006	cluster3
Kcne3	-0.7378	-0.311562	-0.805325	-0.922289	cluster1		Etv5	1	-0.508336	1	1	cluster3
Cdc7	-0.461565	0.538132	0.651721	0.513336	cluster1		Rtn4	0.773259	-0.785102	1	1	cluster3
Bmper	-0.00405208	1	-0.9958	-0.933992	cluster1		Ncoa3	1	-0.67959	1	0.961633	cluster3
Ptprb	-0.642484	-0.0185532	-0.964896	-0.965461	cluster1		Fam98c	0.0115954	-0.316289	-0.056235	0.115377	cluster3
Sim1	0.102054	1	-0.970669	-0.988877	cluster1		Tnks2	0.0179848	-0.559561	1	1	cluster3
Prdm11	-0.105356	1	-0.81474	-0.723833	cluster1		Dclk2	1	-0.793588	0.205466	0.405952	cluster3
Txnrd2	-0.432447	0.617002	0.263428	0.166351	cluster1		Fndc7	-0.538103	-0.723766	-0.906415	-0.943157	cluster3
Cadps	-0.365717	0.826729	-0.962635	-1	cluster1		Slc6a6	1	-0.691691	1	1	cluster3
Lyg1	-0.706386	-0.218617	-0.792703	-1	cluster1		Tbc1d2b	-0.773387	-0.497321	-0.253021	-0.268673	cluster3
Bace2	-0.464396	0.523007	-0.971653	-0.962447	cluster1		Capn5	-0.0144253	-0.479653	-0.0379166	0.119209	cluster3
Hkdc1	-0.558802	0.23367	-0.89534	-0.742006	cluster1		Nrros	1	-0.753471	-0.476603	-0.366477	cluster3
Tnnt1	-0.670238	-0.111845	0.249403	0.00464638	cluster1		Esrp2	-0.21671	-0.801651	-0.585863	-0.447858	cluster3
Cfc1	-0.677315	-0.13352	-0.155731	-0.35041	cluster1		Cggbp1	0.812531	-0.673287	1	1	cluster3
Tmem86a	-0.57466	0.178685	-0.667004	-0.644094	cluster1		Bmpr2	0.113355	-0.770459	-0.347984	-0.278248	cluster3
Rnf144a	-0.306295	0.997935	-0.446344	-0.532635	cluster1		Cenpv	1	-0.737864	1	1	cluster3
Pcdhb19	-0.605038	0.0870067	-0.920206	-1	cluster1		Ptprg	1	-0.558243	-0.279215	-0.308042	cluster3
Sh3kbp1	-0.769525	-0.413712	-0.808109	-0.786733	cluster1		Macf1	1	-0.812392	-0.141136	-0.120466	cluster3
4930579G24Rik	-0.607037	0.0771976	0.715984	0.705404	cluster1		Sik3	1	-0.529445	0.245061	0.182607	cluster3
Adad1	-0.778769	-0.443519	-0.9958	-0.99302	cluster1		Mras	0.614601	-0.297541	0.913416	0.949318	cluster3
Scin	-0.789883	-0.477085	-0.9958	-0.87232	cluster1		Kdm2b	1	-0.653232	0.986436	1	cluster3
Afap1	-0.377375	0.775154	-0.520168	-0.559831	cluster1		Kat6b	1	-0.796308	1	1	cluster3
Mapk3	-0.76188	-0.391985	1	1	cluster1		Lamc2	1	-0.606552	-0.107001	-0.0516831	cluster3
Rap2c	-0.785267	-0.462263	0.353326	0.353483	cluster1		Tmem268	-0.421393	-0.556296	-0.433673	-0.536919	cluster3
Hhla1	-0.755202	-0.370939	-0.9958	-0.822164	cluster1		Mdm4	1	-0.803772	1	1	cluster3
Arpin	-0.788819	-0.473173	0.152538	0.143062	cluster1		Tuba1a	1	-0.597218	1	1	cluster3
Mmp9	-0.350344	0.859574	-0.791761	-0.979265	cluster1		Rbpms	1	-0.152783	1	1	cluster3
Armcx6	-0.767607	-0.408866	-0.641118	-0.941083	cluster1		Arl5c	0.824477	-0.800719	-0.291159	-0.0604168	cluster3
Dct	0.297776	1	-0.917237	-0.905903	cluster1		Ciz1	0.0187794	-0.192498	-0.0374418	0.0271377	cluster3
Slc25a54	-0.771318	-0.395622	-0.9958	-0.97702	cluster1		Zfp704	1	-0.604095	0.0441746	0.144863	cluster3
Cdca7	0.0125512	1	1	1	cluster1		Amph	-0.229281	-0.621316	0.605132	0.584729	cluster3
Maml3	0.641398	1	-0.940271	-0.885143	cluster1		Tceanc2	0.181519	0.0117622	-0.731806	-0.693472	cluster3
Slc41a2	-0.539793	0.347676	-0.842384	-0.901671	cluster1		Ssr2	1	-0.587508	1	1	cluster3
4930567H12Rik	-0.706369	-0.187198	-0.822279	-1	cluster1		Ubl3	1	-0.0792058	1	1	cluster3
Ptk2b	-0.827597	-0.576644	-0.282859	-0.199871	cluster1		Ryk	-0.548347	-0.804097	0.864578	0.848814	cluster3
Vps45	0.330898	1	0.477412	0.437178	cluster1		Acbd4	0.8009	-0.061379	0.495368	0.458129	cluster3
Pank3	-0.0404376	1	0.219518	0.132991	cluster1		Mcam	1	-0.576647	-0.472183	-0.540094	cluster3
Tafa3	-0.159369	1	-0.9958	-0.812749	cluster1		Mme	0.0517825	-0.392968	0.724211	0.740907	cluster3
Cd5	-0.83798	-0.610297	-0.910306	-0.652322	cluster1		Dusp19	-0.252448	-0.566679	0.643314	0.563881	cluster3
Gm5458	-0.00217101	1	-0.829814	-1	cluster1		Fstl1	-0.422781	-0.717229	0.485071	0.409001	cluster3
Ank1	0.310278	1	-0.869145	-0.840916	cluster1		Gm128	-0.685147	-0.801289	-0.351798	-0.729681	cluster3
1700067P10Rik	-0.202844	1	-0.9958	-0.792332	cluster1		Ranbp17	1	-0.467097	0.934915	0.967876	cluster3
Ajap1	0.668304	1	-0.93699	-0.976809	cluster1		Plekha7	1	-0.574997	0.334349	0.335975	cluster3
Cpne7	-0.331144	1	-0.737332	-0.63664	cluster1		Lrch1	0.957075	-0.631646	-0.0738871	0.0356158	cluster3
Il12b	-0.261056	1	-0.859746	-1	cluster1		Fitm2	0.0834813	-0.355291	0.0537071	0.116508	cluster3
Pou2f2	-0.129443	1	-0.943072	-0.864898	cluster1		Bola1	-0.314992	-0.540505	1	1	cluster3
Usp31	-0.692319	-0.140394	-0.212458	-0.219188	cluster1		Cpt1c	1	-0.617378	0.967228	0.866661	cluster3
Scrn1	-0.750699	-0.328135	0.655661	0.480036	cluster1		Mbd3	-0.547244	-0.543224	1	1	cluster3
Ccdc83	-0.673241	-0.0787835	-0.9958	-0.997584	cluster1		Slc1a5	-0.171854	-0.707376	0.341873	0.236308	cluster3
Tm2d2	-0.818628	-0.54703	1	1	cluster1		Zfp600	1	-0.528819	0.142564	0.222473	cluster3
Nup62cl	-0.814661	-0.534031	0.967796	0.803754	cluster1		Mtln	0.632521	-0.469765	1	1	cluster3
Anxa5	-0.501343	0.476378	0.216107	0.25049	cluster1		Gpx5	-0.0812691	-0.741261	-0.964611	-0.832534	cluster3
Ddx18	0.61259	1	1	1	cluster1		Ppp3ca	-0.35671	-0.289058	-0.0225386	-0.0678451	cluster3
Acox3	-0.750877	-0.327359	-0.242405	-0.304708	cluster1		B3gnt2	1	-0.608915	0.610193	0.647592	cluster3
Upp2	-0.358886	0.939038	-0.9958	-0.988332	cluster1		Tgfbr3l	0.116986	-0.794767	-0.774639	-0.768255	cluster3
Cacul1	-0.701432	-0.167943	0.580575	0.5842	cluster1		Galnt1	-0.0418752	-0.366167	0.664803	0.68092	cluster3
Gfi1b	-0.651508	-0.0070723	-0.899485	-0.649435	cluster1		Adrb3	1	-0.567323	0.866898	0.896675	cluster3
Fndc9	-0.779134	-0.413944	-0.411869	-0.712427	cluster1		Klf2	1	-0.561802	1	1	cluster3
Ago4	-0.726802	-0.243223	-0.864662	-0.870548	cluster1		Ninj2	1	-0.671713	-0.626344	-0.669807	cluster3
Col23a1	-0.596187	0.18319	-0.846833	-0.879987	cluster1		Hook2	0.993578	-0.239802	0.838352	0.93433	cluster3
Ttc12	-0.573581	0.258238	-0.426458	-0.417456	cluster1		Slc25a36	0.660718	-0.679498	0.881809	0.916788	cluster3
Speer4a	-0.199863	1	-0.9958	-0.975347	cluster1		Smarca5-ps	1	-0.628159	0.314676	0.22886	cluster3
9530002B09Rik	-0.784623	-0.431351	-0.9958	-0.917383	cluster1		Rpl19	0.129823	0.0288788	1	1	cluster3
Csnk1d	-0.715386	-0.204874	1	1	cluster1		Slco4c1	-0.129382	-0.729982	-0.237092	-0.24279	cluster3
Sohlh2	-0.778667	-0.411799	0.835033	0.696446	cluster1		Dcaf5	-0.852147	-0.549548	-0.116692	-0.0631417	cluster3
Ccdc88b	-0.721354	-0.223257	-0.717918	-0.803678	cluster1		Pisd-ps2	1	-0.531195	-0.428887	-0.457478	cluster3
Prss38	-0.59119	0.203073	-0.559099	-0.877523	cluster1		Ak4	0.0960145	-0.748861	1	1	cluster3
Gpr50	-0.721404	-0.223819	-0.882835	-0.876078	cluster1		Pawr	1	0.118527	1	0.901158	cluster3
Samd14	-0.561238	0.300752	-0.843814	-0.754101	cluster1		Tanc1	1	-0.749817	0.491577	0.507051	cluster3
Sh3pxd2b	-0.570977	0.271231	-0.339101	-0.352737	cluster1		Ccdc6	1	-0.746955	0.97442	1	cluster3
Syt5	-0.814853	-0.528927	-0.355243	-0.235688	cluster1		Chrm4	-0.150053	-0.77221	-0.836288	-0.916335	cluster3
Gng8	-0.545843	0.353056	-0.9958	-0.733829	cluster1		Vav2	0.492047	-0.555518	-0.303558	-0.27809	cluster3
Chmp6	-0.715348	-0.203102	1	1	cluster1		Peg3	0.387111	-0.748824	-0.186381	-0.191175	cluster3
Necap2	-0.752723	-0.325585	1	1	cluster1		Zfp961	0.523918	-0.56181	1	1	cluster3
Ces1a	-0.745273	-0.307407	-0.9958	-0.794437	cluster1		Hivep1	-0.591791	-0.519381	-0.798555	-0.749434	cluster3
Hpd	-0.508166	0.462551	-0.9958	-0.656882	cluster1		Camk2n2	-0.876567	-0.550895	0.156488	-0.14428	cluster3
Krt1	-0.623873	0.0868199	-0.922846	-0.915971	cluster1		Cd9	1	-0.445282	1	1	cluster3
Clec4f	-0.65213	-0.00725627	-0.9958	-0.913534	cluster1		Epb41l2	0.677728	-0.575101	1	0.93856	cluster3
Matn1	0.246432	1	-0.362177	-0.405904	cluster1		Npr1	-0.0595578	-0.780058	0.394186	0.438244	cluster3
Ankef1	-0.561481	0.287323	-0.9958	-1	cluster1		Jam2	1	-0.596816	1	1	cluster3
Scn8a	0.426492	1	-0.622604	-0.742738	cluster1		Znrf1	-0.00418834	-0.567989	-0.293362	-0.173745	cluster3
Tm4sf20	-0.569096	0.26889	-0.9958	-0.906021	cluster1		Mthfsd	0.204872	-0.314903	0.495186	0.448712	cluster3
Neu4	-0.450331	0.65695	-0.91829	-0.844873	cluster1		Oxr1	1	-0.116735	0.668226	0.640535	cluster3
Spo11	-0.279643	1	-0.808846	-1	cluster1		Aplp1	0.33085	-0.79535	0.944291	0.817962	cluster3
Cd28	-0.74562	-0.306457	-0.9958	-0.87682	cluster1		Tlnrd1	-0.733254	-0.514497	-0.237576	-0.212423	cluster3
Scimp	-0.652005	-0.00178259	-0.9958	-0.850858	cluster1		Tmem131	1	0.261138	1	1	cluster3
Fbxl16	-0.431055	0.716431	-0.539182	-0.373621	cluster1		Usp9x	1	0.16067	1	1	cluster3
Kif6	0.138883	1	-0.896534	-0.842684	cluster1		E2f5	-0.452373	-0.481895	0.679048	0.974034	cluster3
Fam135b	-0.584187	0.217619	-0.9958	-0.953617	cluster1		Pmvk	1	-0.477149	1	1	cluster3
Il18	-0.787842	-0.444635	-0.753399	-1	cluster1		Mtus1	1	-0.769629	-0.0239711	0.00755688	cluster3
Pcgf5	-0.506426	0.469486	-0.29808	-0.438191	cluster1		Msi2	1	-0.189468	0.441346	0.434143	cluster3
Ankar	-0.817062	-0.552181	-0.9958	-1	cluster1		Prtg	1	-0.141032	-0.68707	-0.735387	cluster3
Slc26a4	-0.467053	0.536935	-0.883978	-0.977646	cluster1		Fmc1	0.475985	-0.819447	1	1	cluster3
Onecut1	0.11671	1	-0.9958	-0.776063	cluster1		Lats2	0.0828303	0.0412236	-0.436433	-0.297338	cluster2
Scnn1g	-0.693196	-0.165908	-0.9958	-1	cluster1		Magi3	0.352707	-0.212735	-0.231876	-0.12615	cluster3
Kcnq4	-0.460818	0.557509	-0.9958	-0.994797	cluster1		Rai14	1	0.427251	0.448555	0.496406	cluster3
Mon1b	0.22867	1	-0.398329	-0.35775	cluster1		Rell1	1	-0.616723	0.119926	0.153685	cluster3
Ccdc134	-0.60839	0.0948899	0.309869	0.222327	cluster1		Septin11	0.215004	-0.479153	1	1	cluster3
Fam107a	-0.650566	-0.0361663	-0.9958	-0.984706	cluster1		Panx1	0.337376	-0.555865	0.393505	0.34382	cluster3
Rhcg	0.0304431	1	-0.835632	-0.765393	cluster1		Gng2	0.395155	-0.585476	-0.113972	-0.0115393	cluster3
Mep1a	-0.617198	0.0685824	-0.9958	-1	cluster1		Mlec	1	-0.680354	1	1	cluster3
Aqp9	-0.476871	0.504324	-0.937823	-0.943147	cluster1		Abcb1b	0.479474	-0.622871	0.479505	0.472371	cluster3
Foxr1	-0.776406	-0.426438	-0.522602	-0.581388	cluster1		Wasf2	1	-0.492407	0.881763	0.822113	cluster3
Timp4	-0.802225	-0.50664	-0.934598	-0.937258	cluster1		Deptor	1	-0.427369	-0.212765	-0.199491	cluster3
Plxnd1	-0.579145	0.195549	-0.727771	-0.632551	cluster1		Zfhx2	1	-0.615147	0.488418	0.613544	cluster3
Npas2	-0.0456382	1	-0.9958	-0.894979	cluster1		Pou2f3	0.947036	-0.291361	0.361879	0.354108	cluster3
Rhbdl3	-0.35762	0.890559	-0.782354	-0.879593	cluster1		Tor3a	0.817538	-0.683759	-0.0899653	-0.141146	cluster3
Kcnk6	-0.786728	-0.454429	-0.615386	-0.64864	cluster1		Mthfd1l	0.553818	-0.735723	0.835734	0.855837	cluster3
Lhcgr	-0.423017	0.687887	-0.9958	-0.937279	cluster1		Tubb4b	0.98797	-0.590806	1	1	cluster3
Mertk	-0.657029	-0.0478625	-0.84455	-0.743318	cluster1		Plaur	0.197626	-0.598909	-0.487166	-0.265162	cluster3
Dock2	-0.60931	0.102063	-0.81587	-0.797263	cluster1		Cahm	1	-0.619257	-0.903787	-0.847281	cluster3
Prkar1b	-0.605975	0.112759	-0.437488	-0.375688	cluster1		Utp14a	-0.183234	-0.782705	1	1	cluster3
Zfp354b	-0.7187	-0.244904	-0.745078	-0.840784	cluster1		Pom121l2	-0.383745	-0.772591	-0.934065	-0.925838	cluster3
Fezf1	-0.510444	0.405596	-0.918687	-1	cluster1		Slc46a3	-0.333271	-0.16937	-0.761341	-0.806902	cluster3
Slc2a10	-0.0376706	1	-0.9958	-0.786364	cluster1		F2rl1	0.661311	-0.668403	-0.312675	0.0535234	cluster3
4930511M06Rik	-0.730092	-0.279115	-0.9958	-1	cluster1		4930429B21Rik	-0.60789	-0.798338	-0.526176	-0.218908	cluster3
Rgs6	-0.192737	1	-0.9958	-1	cluster1		Itgb7	-0.385955	-0.515995	-0.148736	-0.464004	cluster3
Akp3	-0.70252	-0.192829	-0.86193	-0.712867	cluster1		Zbtb44	1	-0.387453	0.84717	0.969714	cluster3
Prkcb	-0.140664	1	-0.896628	-0.91395	cluster1		Trim8	1	-0.436886	1	1	cluster3
Stk32b	-0.463512	0.554417	-0.894172	-0.922427	cluster1		Rab12	0.0437715	-0.609389	0.836417	0.756379	cluster3
Chst11	-0.478069	0.507209	-0.816432	-0.841857	cluster1		Arhgap21	-0.722397	-0.776805	-0.0673062	-0.0102577	cluster3
Cyld	0.120186	1	-0.0517031	0.0377266	cluster1		Strn4	-0.575084	-0.706244	0.962116	0.999068	cluster3
Olfr215	-0.736615	-0.299702	-0.818667	-0.828162	cluster1		Tspan4	-0.177875	-0.729502	1	1	cluster3
Olfr9	-0.733154	-0.281284	-0.9958	-0.932535	cluster1		Fam207a	-0.0319959	-0.63396	1	1	cluster3
Arhgap40	-0.127107	1	-0.831272	-0.612301	cluster1		Ptma	1	-0.18112	1	1	cluster3
Ttll12	-0.574026	0.222355	1	1	cluster1		Tagln	-0.92023	-0.791434	-0.0745156	-0.226699	cluster3
Oas1f	-0.621222	0.0713654	-0.9958	-0.77943	cluster1		Abhd6	-0.215449	-0.227841	0.251606	0.245633	cluster3
Mcub	-0.761267	-0.37089	-0.9958	-0.965114	cluster1		Fbxl19	0.605342	-0.702677	0.126136	-0.0403084	cluster3
Mfsd4a	-0.742988	-0.312917	-0.958059	-0.874225	cluster1		Rragd	-0.642032	-0.66185	0.0690923	0.0448706	cluster3
Pde11a	-0.482613	0.511066	-0.9958	-0.835736	cluster1		Cryzl2	-0.435304	-0.665781	0.16975	0.343829	cluster3
Extl2	-0.761533	-0.374459	0.0746149	0.0787496	cluster1		Dipk1a	0.310117	-0.818101	-0.157911	-0.12289	cluster3
Rbm19	-0.116287	1	0.997604	0.998786	cluster1		Vdac1	0.867865	0.0866231	1	1	cluster3
Zfpm1	1	1	-0.290075	-0.143641	cluster1		Asns	1	0.0150973	1	1	cluster3
Bmp3	-0.728337	-0.26968	-0.9958	-1	cluster1		Nr2c2ap	-0.174668	-0.331793	1	1	cluster3
Stbd1	-0.621407	0.0666966	-0.828105	-0.993395	cluster1		Stmn2	1	-0.815405	1	1	cluster3
Plaat1	-0.768418	-0.394433	-0.937913	-1	cluster1		Asap2	1	0.448882	-0.379616	-0.493642	cluster3
Tmem26	-0.644857	-0.00436584	-0.9958	-0.983281	cluster1		Rnf7	1	-0.561006	1	1	cluster3
Bhlhe22	-0.710165	-0.212013	-0.939167	-0.979594	cluster1		Zfp382	-0.144922	-0.666336	-0.527427	-0.522668	cluster3
Phldb3	-0.380392	0.826802	-0.917856	-0.749307	cluster1		Dkkl1	-0.601807	-0.660246	0.812423	0.819732	cluster3
Ppp1r3g	-0.748108	-0.330957	-0.9958	-1	cluster1		Mtarc2	0.947269	0.0380333	1	1	cluster3
Paqr5	-0.462753	0.56822	-0.808378	-0.924476	cluster1		Thtpa	0.351953	-0.795032	0.161209	0.137199	cluster3
Col19a1	0.177898	1	-0.960979	-1	cluster1		Per1	-0.307743	-0.0539815	0.00175937	0.101342	cluster3
Crhr1	-0.382384	0.821661	-0.927185	-0.781179	cluster1		A330035P11Rik	0.551976	-0.674076	-0.702108	-0.915131	cluster3
Myocd	-0.558385	0.282303	-0.862359	-0.863734	cluster1		H2az2	0.304757	-0.620263	1	1	cluster3
Olfr94	-0.759918	-0.361755	-0.9958	-0.867135	cluster1		Lpar5	0.217354	-0.265662	-0.12147	-0.138277	cluster3
Ces1g	-0.598351	0.152073	-0.9958	-1	cluster1		Ppp1r21	0.912444	-0.556603	0.597894	0.623247	cluster3
Cldn24	-0.709051	-0.20022	-0.757734	-1	cluster1		St8sia1	1	0.998562	-0.273065	-0.241049	cluster3
Mettl22	-0.48377	0.518979	1	0.96685	cluster1		Osgin2	-0.28161	-0.490156	-0.198021	-0.110442	cluster3
Plekhh3	-0.607513	0.124098	-0.83294	-0.553185	cluster1		Rpe	-0.736551	-0.752064	1	1	cluster3
Cox19	-0.753138	-0.342478	1	1	cluster1		Immt	0.0188524	-0.62145	1	1	cluster3
Ankrd34b	-0.740793	-0.302692	-0.9958	-0.88639	cluster1		Nek6	0.0231108	-0.688549	0.433248	0.488741	cluster3
Nxpe2	-0.464153	0.578471	-0.9958	-0.950891	cluster1		Btbd9	-0.215693	-0.0826627	0.191063	0.104117	cluster3
Grm7	-0.798475	-0.487062	-0.9958	-0.998499	cluster1		Myo9a	-0.432812	-0.68843	0.197823	0.183587	cluster3
Acsl5	-0.823769	-0.567557	-0.36974	-0.160205	cluster1		Eif3h	1	-0.416752	1	1	cluster3
Cfap58	-0.10931	1	-0.9958	-0.950238	cluster1		Trak1	1	-0.501943	-0.233166	-0.318674	cluster3
Pop4	-0.71198	-0.213421	1	1	cluster1		Crocc	0.349395	-0.399977	-0.398197	-0.245937	cluster3
Cdh6	0.208654	1	-0.973133	-1	cluster1		Cspg5	-0.419907	-0.294126	-0.888536	-0.853469	cluster3
Grap	-0.557883	0.275882	-0.887053	-0.650355	cluster1		B3galnt1	-0.771742	-0.461705	-0.0644737	0.0970965	cluster3
Matn4	-0.420169	0.491001	-0.926194	-0.883178	cluster1		H2-Ab1	-0.351627	-0.787268	-0.143375	-0.20245	cluster3
Slc2a9	-0.584242	0.0447148	-0.904647	-0.991849	cluster1		Nos1	0.0660503	-0.372472	0.179045	0.249824	cluster3
Wnt3a	-0.309888	0.791765	-0.592049	-0.79289	cluster1		Nr1h2	-0.273225	-0.428131	1	1	cluster3
Dapk2	-0.284898	0.861253	-0.733104	-0.817642	cluster1		Cdc20	-0.43845	-0.248981	1	1	cluster3
Vrtn	-0.626421	-0.0692711	-0.9958	-0.928004	cluster1		Prkd2	-0.252887	-0.579026	-0.360986	-0.154724	cluster3
Sgip1	-0.632382	-0.0852897	-0.9958	-0.950478	cluster1		Arfgap3	0.140746	-0.818018	0.208122	0.203499	cluster3
Fam241a	0.0747847	1	-0.710809	-0.458516	cluster1		Zxda	-0.104373	-0.331628	-0.942807	-0.873038	cluster3
Wfikkn2	-0.511122	0.245398	-0.9958	-0.89117	cluster1		Ezr	0.849728	-0.490452	1	1	cluster3
Dipk1c	-0.251968	0.940566	-0.9958	-0.821199	cluster1		E130309D02Rik	0.0175292	-0.0219926	0.551665	0.528982	cluster3
Egln3	0.0750483	1	-0.665976	-0.725768	cluster1		Lactb	-0.23995	-0.537568	0.482365	0.606693	cluster3
Enpp6	0.23237	1	-0.9958	-1	cluster1		Hmx2	-0.118278	0.309908	-0.914654	-0.894651	cluster3
Kng1	-0.855487	-0.694189	-0.775191	-0.834923	cluster1		Eif5a	0.312296	-0.408872	1	1	cluster3
Cxcr3	-0.460095	0.37929	-0.9958	-0.853768	cluster1		Rhd	-0.733998	-0.280357	-0.461952	0.0872314	cluster3
Cmpk2	-0.713529	-0.307751	-0.93915	-0.79598	cluster1		Osbpl9	0.387125	-0.386949	0.299134	0.29825	cluster3
Foxe1	-0.0242851	1	-0.838324	-0.695648	cluster1		Gnai2	1	-0.642548	1	1	cluster3
Lrrk2	-0.581986	0.0423795	-0.951502	-0.968351	cluster1		Ppard	0.91642	-0.53917	0.546426	0.58734	cluster3
Ascl2	-0.784661	-0.504133	-0.0278747	-0.20683	cluster1		Eaf2	-0.245742	-0.690093	-0.410257	-0.315377	cluster3
Lipg	-0.404886	0.519488	-0.9958	-0.961483	cluster1		Ahcyl2	-0.145865	-0.544525	0.441899	0.408042	cluster3
Emx1	-0.0186367	1	-0.731924	-0.791773	cluster1		Sh2d4b	0.83259	-0.0752842	-0.16589	-0.131052	cluster3
Stxbp6	-0.390924	0.556294	-0.774099	-0.97223	cluster1		Bcar3	1	-0.544466	0.0839921	0.187005	cluster3
Prdm8	-0.320612	0.750203	-0.9958	-0.848262	cluster1		Llgl2	1	-0.147392	1	1	cluster3
Tmem45b	0.0707928	1	-0.9958	-0.850019	cluster1		Trap1a	0.948031	-0.659761	1	1	cluster3
Cdkn2aipnl	-0.578767	0.0517598	1	1	cluster1		Larp4b	0.255893	-0.790335	0.715387	0.721284	cluster2
Gm11545	-0.702249	-0.281007	-0.667636	-0.890063	cluster1		Zfp112	-0.839002	-0.798597	-0.881065	-0.764326	cluster3
Adamts4	-0.76726	-0.459948	-0.727052	-0.92795	cluster1		Rbfa	0.275302	-0.708546	0.732719	0.947174	cluster3
Gipc3	-0.614337	-0.0508366	-0.945618	-0.822044	cluster1		Ybx2	-0.748343	-0.254764	-0.638437	-0.562684	cluster3
Sdhaf1	-0.333414	0.700564	1	1	cluster1		Mt3	-0.74951	-0.777843	0.15503	0.314664	cluster3
Gtf2a1l	-0.485332	0.295127	-0.639712	-0.915022	cluster1		Setdb1	-0.439573	-0.506138	1	1	cluster3
Tafa2	-0.275231	0.857757	-0.9958	-1	cluster1		Ccdc126	-0.115634	-0.650545	-0.293277	-0.275438	cluster3
Calb2	-0.149128	1	0.977131	0.987086	cluster1		Ckap2	0.0617476	-0.707718	1	1	cluster3
Gm2176	-0.337899	0.690675	-0.894936	-1	cluster1		Btf3l4	-0.484829	-0.57952	0.588418	0.598814	cluster3
Zfp280d	-0.629584	-0.0907697	0.433579	0.40449	cluster1		Stk24	-0.150085	-0.278364	1	1	cluster3
Mboat1	-0.282207	0.846553	-0.72801	-0.594064	cluster1		Plxdc1	-0.276121	-0.620315	-0.433378	-0.270296	cluster3
Bmp1	-0.550297	0.124888	-0.454787	-0.463582	cluster1		Tacc2	0.550359	-0.563586	0.429829	0.431009	cluster3
Cdon	-0.571247	0.0685884	-0.522349	-0.599154	cluster1		Lyrm2	0.37494	-0.404318	0.976349	0.997363	cluster3
Endod1	-0.729633	-0.358153	-0.568852	-0.675564	cluster1		Hunk	1	1	0.977712	0.923649	cluster3
Meiob	-0.693233	-0.259824	-0.803859	-0.921237	cluster1		En2	-0.113955	1	-0.555818	-0.509159	cluster3
Cldn11	-0.615929	-0.0520313	-0.9958	-0.989964	cluster1		Glyctk	-0.456484	-0.465592	-0.584615	-0.520391	cluster3
Evpl	-0.555119	0.111277	-0.862368	-0.810276	cluster1		B4galt2	-0.716019	-0.358705	-0.336798	-0.180917	cluster3
Nmur1	-0.448665	0.427809	-0.9958	-0.707082	cluster1		Pik3cb	0.675623	-0.604457	0.164264	0.357837	cluster3
A530013C23Rik	-0.187149	1	-0.915561	-0.99929	cluster1		Scn3b	0.622351	-0.649776	-0.492595	-0.321751	cluster3
Pde8b	0.229807	1	-0.778131	-0.794842	cluster1		1810013L24Rik	1	-0.589566	0.5439	0.604776	cluster3
Slc4a3	1	1	-0.454296	-0.592835	cluster1		Morc3	1	-0.603794	1	1	cluster3
Scrt2	-0.445333	0.437935	-0.89292	-0.809228	cluster1		Meg3	0.581292	-0.513728	-0.473667	-0.499393	cluster3
Scube1	-0.515348	0.244739	-0.972467	-0.938426	cluster1		Ldlrad2	-0.665443	-0.462105	-0.847153	-0.976001	cluster3
Lmbrd1	-0.23049	1	-0.300048	-0.177908	cluster1		Sycp1	-0.71581	-0.79983	-0.821403	-0.742149	cluster3
Gsto2	-0.612095	-0.0192022	-0.872404	-0.895047	cluster1		Tex44	1	-0.316597	-0.964611	-0.882271	cluster3
Gadl1	-0.0950665	1	-0.9958	-1	cluster1		Cyp7b1	1	-0.331534	-0.360085	-0.38222	cluster3
Fli1	-0.44682	0.436729	-0.9958	-1	cluster1		Timm13	-0.330226	-0.510621	1	1	cluster3
Igf2r	-0.693278	-0.2436	-0.253056	-0.191176	cluster1		Frat1	-0.326573	-0.563378	-0.736416	-0.727123	cluster3
Mbnl3	-0.646831	-0.119947	-0.332896	-0.564814	cluster1		Akr1b8	-0.603391	-0.651491	1	1	cluster3
Dagla	0.0461555	1	-0.932003	-0.767954	cluster1		Srsf5	-0.725264	-0.751881	1	1	cluster3
Stt3b	-0.351307	0.691701	1	1	cluster1		Magi1	1	0.872491	-0.584383	-0.48946	cluster3
Ripply2	-0.744717	-0.38787	-0.69591	-1	cluster1		Bcat1	1	0.641542	1	1	cluster3
Tmtc1	-0.622249	-0.0514709	-0.595471	-0.785076	cluster1		Atf7	0.228552	-0.654154	0.139022	0.147602	cluster3
Sertad4	-0.457548	0.402228	-0.803612	-0.809594	cluster1		Car2	0.0884053	-0.410757	1	1	cluster3
Vmn2r2	-0.78111	-0.487647	-0.9958	-0.960081	cluster1		Stx3	0.383512	-0.825546	0.249197	0.304593	cluster3
Deup1	-0.740076	-0.376125	-0.9958	-1	cluster1		B4galt5	1	-0.173126	0.230919	0.2675	cluster3
P2ry6	-0.57699	0.0702323	-0.684441	-0.440363	cluster1		Podn	-0.212971	-0.646594	-0.752014	-0.743884	cluster3
Asgr1	-0.640465	-0.10395	-0.751171	-0.810983	cluster1		Rfx1	-0.253518	-0.654721	0.489629	0.5464	cluster3
Sncaip	-0.66493	-0.170797	-0.950092	-1	cluster1		Irak2	1	-0.460064	0.187292	0.232558	cluster3
Bambi-ps1	-0.644601	-0.116522	-0.855943	-0.95815	cluster1		Frrs1l	-0.178304	-0.0237743	-0.888217	-0.932664	cluster2
Pcdhb20	-0.676563	-0.204065	-0.94249	-1	cluster1		Sall4	1	-0.137245	1	1	cluster3
Atxn1	-0.0934656	1	-0.944505	-0.887798	cluster1		2900041M22Rik	1	0.420733	-0.338123	0.245562	cluster3
Olfr1339	-0.751514	-0.408357	-0.9958	-0.933588	cluster1		A2m	-0.543168	-0.623533	-0.762325	-0.702366	cluster3
Gm10768	-0.677968	-0.195619	-0.763083	-0.720842	cluster1		Tusc3	1	-0.202904	0.347774	0.414807	cluster3
Lbhd2	-0.5437	0.178595	-0.763373	-0.891935	cluster1		Glra2	0.210054	-0.628065	-0.884543	-0.976001	cluster3
Nppb	-0.637935	-0.0828382	-0.78888	-0.689261	cluster1		Pde6d	-0.182763	-0.542278	0.769273	0.995168	cluster3
Il9r	-0.0829442	1	-0.883409	-0.908868	cluster1		Tada3	0.256135	-0.60013	1	1	cluster3
Setd7	-0.487682	0.335238	-0.346085	-0.430067	cluster1		Mtcl1	1	-0.445439	0.63671	0.644174	cluster3
Gdf6	-0.186768	1	-0.9958	-0.955318	cluster1		Rbm5	-0.72609	-0.785522	0.853007	0.898223	cluster3
Mtarc1	-0.480903	0.35397	-0.839114	-0.946321	cluster1		Dctn1	0.518174	-0.639175	1	1	cluster3
Pin4	-0.790374	-0.507699	-0.568066	-0.627292	cluster1		Dennd2a	1	-0.464257	0.188016	0.235573	cluster3
Lman1	-0.374838	0.655136	1	1	cluster1		2700062C07Rik	-0.472441	0.287095	1	1	cluster3
Six5	-0.763044	-0.430203	-0.211894	-0.0967018	cluster1		Helb	1	-0.183077	0.869676	0.771039	cluster3
Slamf9	-0.683682	-0.216182	-0.84824	-0.86485	cluster1		Knop1	-0.273553	-0.57427	1	1	cluster3
Ednrb	-0.143929	1	-0.914327	-1	cluster1		Ankrd28	1	-0.479681	0.452516	0.423356	cluster3
Lgr5	-0.376452	0.634106	-0.956953	-0.978502	cluster1		Kcnj3	1	-0.383561	-0.816768	-0.912816	cluster3
Nos3	-0.658379	-0.145774	-0.798408	-0.742419	cluster1		Zxdb	-0.0605263	-0.440838	-0.849845	-0.764712	cluster3
Irx3	1	1	-0.920388	-0.911553	cluster1		Dgkk	-0.766614	-0.817194	-0.932809	-0.834303	cluster3
Ptp4a3	-0.209069	1	1	1	cluster1		Fxr1	1	-0.544178	1	1	cluster3
S1pr3	-0.378169	0.630662	-0.845399	-0.92734	cluster1		Mrtfb	-0.133293	-0.435077	-0.170512	-0.273034	cluster3
Tbcel	0.017303	1	0.142669	0.215146	cluster1		Agap3	1	-0.442442	0.282215	0.243868	cluster3
Api5	-0.0858877	1	1	1	cluster1		Dda1	0.176443	-0.379733	1	1	cluster3
Irx5	-0.238636	1	-0.921579	-0.913692	cluster1		Rftn2	0.787071	-0.31508	-0.572103	-0.63403	cluster3
Yars2	-0.709606	-0.284787	1	1	cluster1		Epp13	0.915602	-0.467971	1	1	cluster3
Sorcs3	0.0013231	1	-0.96317	-1	cluster1		Fam102a	0.698871	-0.42058	0.0766068	0.000714251	cluster3
Spdl1	-0.394173	0.592303	1	1	cluster1		Agrn	0.735191	-0.555369	-0.109144	-0.0844092	cluster3
Gcm2	-0.444807	0.449877	-0.823026	-0.934925	cluster1		Oplah	-0.805977	-0.238937	-0.493347	-0.369176	cluster3
Nefh	-0.725348	-0.329136	0.940451	0.940027	cluster1		Eno1b	0.171875	-0.117093	1	1	cluster3
Lefty1	-0.0740006	1	0.651527	0.634611	cluster1		Rev3l	0.249786	-0.645585	0.273923	0.203262	cluster3
Wfdc3	-0.742703	-0.377232	-0.9958	-0.702999	cluster1		Vps13b	-0.663949	-0.63758	-0.0736916	-0.00629567	cluster3
Boll	-0.425999	0.500701	-0.756869	-0.912287	cluster1		Klhl24	-0.697403	-0.648603	-0.320913	-0.250932	cluster3
Egflam	-0.483306	0.341683	-0.922832	-0.937033	cluster1		Pcnt	0.109522	-0.685201	-0.0390094	0.0692078	cluster3
Arhgap31	-0.671805	-0.180894	-0.926272	-0.908987	cluster1		Fam3c	0.381734	-0.665409	0.346146	0.434647	cluster3
Nkx3-1	-0.628899	-0.0617646	-0.938249	-0.879486	cluster1		Epcam	-0.485664	-0.352973	0.670291	0.685096	cluster3
D130043K22Rik	-0.619006	-0.0063648	-0.926246	-0.846452	cluster1		Lctl	0.295279	-0.454633	-0.672755	-0.712434	cluster3
Fam210b	-0.311919	0.875429	-0.243003	-0.309177	cluster1		Notch1	1	-0.652239	-0.11908	-0.162766	cluster3
1700109G14Rik	-0.787955	-0.491636	-0.9958	-0.913216	cluster1		Gltpd2	-0.759034	-0.730358	-0.466049	-0.594197	cluster3
Agtr1a	-0.714244	-0.280268	-0.784272	-0.907127	cluster1		Cpeb3	0.303399	-0.455579	-0.565706	-0.654693	cluster3
Dpp10	-0.180701	1	-0.9958	-1	cluster1		Mgat4b	-0.29933	-0.272107	0.431136	0.472133	cluster3
Tgfbr3	-0.494256	0.349258	-0.285331	-0.428748	cluster1		Atxn7	-0.673552	-0.306686	-0.639518	-0.732436	cluster3
Erbb4	0.0732237	1	-0.9958	-1	cluster1		Coa5	-0.378973	-0.708788	1	1	cluster3
Ptbp2	-0.270359	0.989319	-0.0218259	-0.264089	cluster1		Dennd5b	-0.573805	-0.740124	-0.45764	-0.444964	cluster3
Jcad	-0.683829	-0.194727	-0.555087	-0.511921	cluster1		Zfp689	-0.755111	-0.635947	0.380351	0.179425	cluster3
Psapl1	-0.762714	-0.42027	-0.9958	-1	cluster1		Lpar2	-0.629612	-0.58476	-0.406542	-0.456791	cluster3
Tspan33	-0.733004	-0.335318	-0.442024	-0.607856	cluster1		Dennd4c	-0.412121	-0.700176	-0.235899	-0.297394	cluster3
Slf2	-0.179139	1	0.577521	0.54925	cluster1		Osbpl1a	1	-0.691167	0.691043	0.700609	cluster3
Smim3	-0.632267	-0.0480353	0.239288	-0.00354309	cluster1		Tle4	1	0.328408	1	1	cluster3
Ccdc182	-0.0708818	1	-0.9958	-0.874972	cluster1		Gpr107	0.179006	-0.442054	0.689864	0.776205	cluster3
Flt1	0.117951	1	-0.914835	-0.901609	cluster1		Hic1	1	-0.373374	-0.466705	-0.530262	cluster3
Mir149	-0.771238	-0.445604	-0.9958	-0.129512	cluster1		Syt9	-0.198373	-0.740143	0.213317	0.446223	cluster3
Gnaz	-0.0485925	1	-0.437769	-0.448341	cluster1		Arvcf	0.000442964	-0.14341	0.267899	0.305467	cluster3
Oprd1	0.0839996	1	-0.950499	-0.914196	cluster1		Hook3	-0.494432	-0.330789	-0.371146	-0.353785	cluster3
Pdgfrb	-0.237954	1	-0.668943	-0.646409	cluster1		Ldoc1	-0.214845	-0.612009	-0.312272	-0.481026	cluster3
Hdac11	-0.0404072	1	0.110375	0.226934	cluster1		Ncoa7	-0.419024	-0.544456	-0.471889	-0.510162	cluster3
Ppl	-0.718476	-0.295804	-0.966443	-0.911055	cluster1		Pim1	1	-0.628529	1	1	cluster3
Rasgef1a	0.205968	1	-0.604407	-0.470963	cluster1		Diaph1	1	-0.618437	0.70048	0.696413	cluster3
Arrdc4	-0.0455435	1	0.928818	0.832291	cluster1		Amigo1	-0.377453	-0.820188	-0.814297	-0.916848	cluster3
Gnpat	-0.283706	0.945193	1	1	cluster1		Prex2	1	0.346312	-0.59924	-0.563262	cluster3
Rasgrf1	0.0407317	1	-0.957097	-0.933332	cluster1		Syngr2	-0.796742	-0.804412	1	1	cluster3
Hephl1	-0.781313	-0.476508	-0.960914	-0.964942	cluster1		Zmynd8	1	-0.239131	0.911169	0.891506	cluster3
Sil1	-0.56491	0.137756	-0.422635	-0.541341	cluster1		Mief1	-0.0793501	-0.774765	0.563786	0.59493	cluster3
Kcnab2	-0.233234	1	-0.628372	-0.688011	cluster1		Chaf1b	-0.0950675	-0.618347	1	1	cluster3
Syce1	-0.796872	-0.520135	1	1	cluster1		B4galnt3	1	-0.551318	-0.498807	-0.448451	cluster3
Clrn3	-0.71017	-0.274056	-0.9958	-0.949373	cluster1		Bag2	-0.437918	-0.0623931	0.128507	0.0249274	cluster3
Ikzf2	-0.632984	-0.0548894	-0.976103	-1	cluster1		0610010K14Rik	0.328735	-0.32881	1	1	cluster3
Gabra5	-0.632276	-0.0525866	-0.720308	-0.827121	cluster1		Brpf3	0.191698	-0.782918	0.116756	0.212648	cluster3
Nphs2	-0.765506	-0.431095	-0.9958	-0.978125	cluster1		Zdhhc19	0.869397	-0.402462	-0.85477	-0.855166	cluster3
Prxl2b	-0.170818	1	0.649558	0.726847	cluster1		Extl1	0.344122	-0.336176	-0.728633	-0.811165	cluster3
St8sia5	-0.511411	0.285911	-0.707002	-0.657318	cluster1		Smad3	1	0.360566	-0.15428	-0.0160548	cluster3
Il2ra	-0.826329	-0.605271	-0.9958	-0.999313	cluster1		Map4	0.75916	-0.426987	1	1	cluster3
Mall	-0.695323	-0.234704	-0.906147	-0.886164	cluster1		Psph	0.637316	-0.575151	1	1	cluster3
Nmur2	0.255515	1	-0.940597	-1	cluster1		Pcolce2	-0.360063	-0.430208	1	1	cluster3
Rspo1	-0.587265	0.0731987	-0.0941904	-0.270052	cluster1		Platr26	1	-0.198059	0.471613	0.418147	cluster3
Lhx4	-0.512059	0.279208	-0.9958	-0.989282	cluster1		Rbpj	1	0.343166	1	1	cluster3
Rasl12	-0.799965	-0.531673	-0.863534	-0.935974	cluster1		Dnmt1	-0.502454	-0.618704	1	1	cluster3
Zfp703	0.54872	1	-0.680673	-0.438137	cluster1		Etl4	1	0.0997244	0.217076	0.327839	cluster3
Qrfp	-0.727269	-0.326408	-0.87772	-0.901718	cluster1		Zfp955b	-0.0928587	-0.245407	0.346715	0.32685	cluster3
Cyth4	-0.669245	-0.162365	-0.931435	-0.796028	cluster1		2610301B20Rik	1	0.156238	0.924836	1	cluster3
Tent5c	-0.62362	-0.0335831	-0.537191	-0.519541	cluster1		Sgk1	1	-0.562441	1	1	cluster3
Trim58	-0.358107	0.717525	-0.914835	-0.901609	cluster1		Gadd45b	1	-0.516124	1	1	cluster3
Crnde	0.156522	1	-0.374483	-0.630233	cluster1		Dsg2	0.217738	-0.585333	0.157786	0.117861	cluster3
Pah	-0.752541	-0.397197	-0.9958	-0.946367	cluster1		Hipk3	-0.652231	-0.778692	-0.359991	-0.438568	cluster3
Rbm11	-0.778778	-0.473418	-0.929343	-1	cluster1		Tkt	0.822785	-0.666398	0.737661	0.582134	cluster3
Islr	-0.678969	-0.193414	-0.9958	-1	cluster1		Amotl2	1	-0.518117	0.445736	0.381203	cluster3
Trim54	-0.769216	-0.446768	-0.785384	-0.907932	cluster1		Glo1	1	-0.565984	1	1	cluster3
Cttnbp2nl	-0.0449975	1	-0.218706	-0.141753	cluster1		Zfp541	0.333447	-0.677125	-0.900937	-0.976001	cluster3
Rhob	-0.604898	0.0135653	0.258291	0.464184	cluster1		Brd3	-0.0359994	-0.608649	1	1	cluster3
Irs1	-0.50271	0.300701	-0.955886	-0.907516	cluster1		Nkain1	1	-0.347012	0.943672	0.799157	cluster3
Mrm1	0.257959	1	0.4206	0.318987	cluster1		Hnrnpu	1	-0.603011	1	1	cluster3
Tmem119	-0.5165	0.264044	-0.912319	-0.80924	cluster1		Arhgap44	0.0383065	-0.718634	-0.00757522	-0.0796713	cluster3
Fmo4	-0.717042	-0.299705	-0.9958	-0.987109	cluster1		Cep57l1	0.969886	-0.54931	1	1	cluster3
Ranbp3l	-0.72379	-0.318636	-0.9958	-1	cluster1		Ddx3x	1	-0.579129	1	1	cluster3
Adra1b	-0.347447	0.741058	-0.9958	-0.986986	cluster1		Grn	-0.574869	-0.548007	1	1	cluster3
Cldn18	-0.606385	0.0120094	-0.937948	-0.878647	cluster1		Wdr37	0.284771	0.615506	0.0155356	0.0212037	cluster3
Adcy8	-0.576141	0.120131	-0.9958	-0.98311	cluster1		Zfp646	-0.534747	-0.802934	-0.321373	-0.249113	cluster3
[truncated: 9,809 more rows]

## Sheet: Figure 1e
sample	genes
scSET-seq	5279
scSET-seq	5294
scSET-seq	4507
scSET-seq	4955
scSET-seq	4836
scSET-seq	5654
scSET-seq	4953
scSET-seq	6369
scSET-seq	5003
scSET-seq	6514
scSET-seq	4253
scSET-seq	4718
scSET-seq	5098
scSET-seq	4549
scSET-seq	5253
scSET-seq	5500
scSET-seq	5122
scSET-seq	5642
scSET-seq	4317
scSET-seq	5010
scSET-seq	4774
scSET-seq	6217
scSET-seq	4716
scSET-seq	6101
scSET-seq	4898
scSET-seq	6689
scSET-seq	4290
scSET-seq	3977
scSET-seq	4999
scSET-seq	4776
scSET-seq	5719
scSET-seq	5989
scSET-seq	3465
scSET-seq	3488
scSET-seq	3068
scSET-seq	2979
scSET-seq	3410
scSET-seq	4260
scSET-seq	3798
scSET-seq	5047
scSET-seq	2961
scSET-seq	4443
scSET-seq	2032
scSET-seq	2312
scSET-seq	3769
scSET-seq	2804
scSET-seq	5343
scSET-seq	4809
Smart-seq2	1005
Smart-seq2	4993
Smart-seq2	5822
Smart-seq2	3674
Smart-seq2	2908
Smart-seq2	3211
Smart-seq2	4013
Smart-seq2	4787
Smart-seq2	5130
Smart-seq2	6907
Smart-seq2	1667
Smart-seq2	5107
Smart-seq2	4743
Smart-seq2	4465
Smart-seq2	4344
Smart-seq2	4397
Smart-seq2	1622
Smart-seq2	1276
Smart-seq2	3585
Smart-seq2	3984
Smart-seq2	4106
Smart-seq2	4595
Smart-seq2	5492
Smart-seq2	2020
Smart-seq2	3080
Smart-seq2	6054
Smart-seq2	4143
Smart-seq2	5342
Smart-seq2	6044
Smart-seq2	4635
Smart-seq2	5973
Smart-seq2	4491
Smart-seq2	4043
Smart-seq2	2262
Smart-seq2	2432
Smart-seq2	5105
Smart-seq2	1289
Smart-seq2	3259
Smart-seq2	5750
Smart-seq2	4173
Smart-seq2	3513
Smart-seq2	7063
Smart-seq2	5104
Smart-seq2	5880
Smart-seq2	5166
Smart-seq2	4889
Smart-seq2	2345
Smart-seq2	6017

## Sheet: Figure 1f
scSET-seq	Smart-seq2
0610009B22Rik	0610009B22Rik
0610010K14Rik	0610010K14Rik
0610012G03Rik	0610012G03Rik
0610038B21Rik	0610038B21Rik
0610040B10Rik	0610040J01Rik
0610040F04Rik	1110002J07Rik
0610040J01Rik	1110004F10Rik
1110002J07Rik	1110008P14Rik
1110004F10Rik	1110032A03Rik
1110008P14Rik	1110038B12Rik
1110017D15Rik	1110038F14Rik
1110020A21Rik	1110051M20Rik
1110032A03Rik	1110059E24Rik
1110038B12Rik	1110059G10Rik
1110038F14Rik	1190007I07Rik
1110051M20Rik	1190028D05Rik
1110059E24Rik	1500009L16Rik
1110059G10Rik	1500011B03Rik
1190007I07Rik	1600012H06Rik
1190028D05Rik	1600014C10Rik
1300017J02Rik	1600020E01Rik
1500009L16Rik	1700001J11Rik
1500011B03Rik	1700001L19Rik
1500012K07Rik	1700003M07Rik
1600012H06Rik	1700007K13Rik
1600014C10Rik	1700013H16Rik
1600020E01Rik	1700016D06Rik
1600029O15Rik	1700016H13Rik
1700001C19Rik	1700019D03Rik
1700001F09Rik	1700021N21Rik
1700001G01Rik	1700025G04Rik
1700001J11Rik	1700028B04Rik
1700001K19Rik	1700030C10Rik
1700001L19Rik	1700030J22Rik
1700003C15Rik	1700030K09Rik
1700003G18Rik	1700034P13Rik
1700003H04Rik	1700047E10Rik
1700003M07Rik	1700048O20Rik
1700003P14Rik	1700057H21Rik
1700006A11Rik	1700066M21Rik
1700007F19Rik	1700067K01Rik
1700007K13Rik	1700086O06Rik
1700008C04Rik	1700094D03Rik
1700008P02Rik	1700097N02Rik
1700010I02Rik	1700113A16Rik
1700010I14Rik	1700123J17Rik
1700010J16Rik	1700123O20Rik
1700010N08Rik	1810010H24Rik
1700012I11Rik	1810013L24Rik
1700012P22Rik	1810014B01Rik
1700013D24Rik	1810019D21Rik
1700013G24Rik	1810026B05Rik
1700013H16Rik	1810037I17Rik
1700016D06Rik	1810055G02Rik
1700016G22Rik	1810058I24Rik
1700016H13Rik	2010001A14Rik
1700016K19Rik	2200002J24Rik
1700016L04Rik	2210016F16Rik
1700017G19Rik	2210406O10Rik
1700017L05Rik	2210408I21Rik
1700017N19Rik	2210409E12Rik
1700018A04Rik	2210417A02Rik
1700018B08Rik	2310002F09Rik
1700019A02Rik	2310008N11Rik
1700019D03Rik	2310009B15Rik
1700020G17Rik	2310022A10Rik
1700021F02Rik	2310022B05Rik
1700021F07Rik	2310033P09Rik
1700021N21Rik	2310057M21Rik
1700022A22Rik	2400006E01Rik
1700022H01Rik	2410002F23Rik
1700024F13Rik	2410004B18Rik
1700024I08Rik	2410006H16Rik
1700025F24Rik	2410124H12Rik
1700025G04Rik	2410131K14Rik
1700025M24Rik	2410137M14Rik
1700026D11Rik	2410141K09Rik
1700027A15Rik	2500002B13Rik
1700027H10Rik	2510009E07Rik
1700027I24Rik	2610001J05Rik
1700027J07Rik	2610002M06Rik
1700028B04Rik	2610301B20Rik
1700028J19Rik	2610318N02Rik
1700028K03Rik	2610507B11Rik
1700028M03Rik	2610524H06Rik
1700028P14Rik	2700038G22Rik
1700028P15Rik	2700049A03Rik
1700029F12Rik	2700054A10Rik
1700029J03Rik	2700062C07Rik
1700029M20Rik	2700081O15Rik
1700029N11Rik	2700097O09Rik
1700030C10Rik	2700099C18Rik
1700030F04Rik	2810004N23Rik
1700030J22Rik	2810006K23Rik
1700030K09Rik	2810021J22Rik
1700030L20Rik	2810025M15Rik
1700030N03Rik	2810410L24Rik
1700031M16Rik	2900026A02Rik
1700034E13Rik	2900060B14Rik
1700034H15Rik	2900097C17Rik
1700034P13Rik	3010003L21Rik
1700044C05Rik	3110009E18Rik
1700045H11Rik	3110056K07Rik
1700046C09Rik	3110082I17Rik
1700047E10Rik	3300002I08Rik
1700048O20Rik	3632454L22Rik
1700049E15Rik	3930402G23Rik
1700049E22Rik	4833420G17Rik
1700055D16Rik	4921509O07Rik
1700057H15Rik	4921524J17Rik
1700057H21Rik	4930402H24Rik
1700060C16Rik	4930412O13Rik
1700061J23Rik	4930429B21Rik
1700064J06Rik	4930432J09Rik
1700065L07Rik	4930432K21Rik
1700065O20Rik	4930447C04Rik
1700066M21Rik	4930453N24Rik
1700066N21Rik	4930455B14Rik
1700066O22Rik	4930455D15Rik
1700067G17Rik	4930461G14Rik
1700067K01Rik	4930477N07Rik
1700067P10Rik	4930480K23Rik
1700069L16Rik	4930481A15Rik
1700071M16Rik	4930503E24Rik
1700072B07Rik	4930503L19Rik
1700072O05Rik	4930509E16Rik
1700074P13Rik	4930519F16Rik
1700081H04Rik	4930523C07Rik
1700084F23Rik	4930526L06Rik
1700086O06Rik	4930539C22Rik
1700092E19Rik	4930546K05Rik
1700094D03Rik	4930548H24Rik
1700095A21Rik	4930553C11Rik
1700096J18Rik	4930556M19Rik
1700097N02Rik	4930558G05Rik
1700109G14Rik	4930563M21Rik
1700111N16Rik	4930578E11Rik
1700112H15Rik	4930592C13Rik
1700112J16Rik	4931414P19Rik
1700113A16Rik	4931440P22Rik
1700113H08Rik	4932438A13Rik
1700120C14Rik	4932441J04Rik
1700121L16Rik	4933402C06Rik
1700122O11Rik	4933404O12Rik
1700123J17Rik	4933407G14Rik
1700123L14Rik	4933427D14Rik
1700123O12Rik	5031439G07Rik
1700123O20Rik	5330417C22Rik
1700126H18Rik	5430402O13Rik
1700128A07Rik	5430405H02Rik
1700128F08Rik	5430416N02Rik
1700129C05Rik	5730408K05Rik
1810010H24Rik	5730420D15Rik
1810013L24Rik	5830417I10Rik
1810014B01Rik	6030458C11Rik
1810019D21Rik	6430548M08Rik
1810026B05Rik	6720489N17Rik
1810037I17Rik	6820431F20Rik
1810055G02Rik	8030462N17Rik
1810058I24Rik	9030025P20Rik
1810063I02Rik	9030624G23Rik
1810065E05Rik	9130401M01Rik
2010001A14Rik	9330159M07Rik
2010009K17Rik	9330198I05Rik
2010300C02Rik	9530027J09Rik
2010310C07Rik	9530059O14Rik
2200002J24Rik	9530062K07Rik
2210016F16Rik	9530068E07Rik
2210406O10Rik	9830132P13Rik
2210407C18Rik	9930104L06Rik
2210408F21Rik	A230028O05Rik
2210408I21Rik	A230057D06Rik
2210409E12Rik	A230083G16Rik
2210417A02Rik	A230103J11Rik
2310002D06Rik	A2m
2310002F09Rik	A330032B11Rik
2310008N11Rik	A330033J07Rik
2310009B15Rik	A430005L14Rik
2310016D03Rik	A430033K04Rik
2310022A10Rik	A430057M04Rik
2310022B05Rik	A430078I02Rik
2310030A07Rik	A530016L24Rik
2310033P09Rik	A530040E14Rik
2310039L15Rik	A630077J23Rik
2310043O21Rik	A630089N07Rik
2310057M21Rik	A730017L22Rik
2310065F04Rik	A730036I17Rik
2310069G16Rik	A830018L16Rik
2310075C17Rik	A930005H10Rik
2400006E01Rik	AA543186
2410002F23Rik	AA986860
2410004B18Rik	Aaas
2410004P03Rik	Aacs
2410006H16Rik	Aadac
2410012E07Rik	Aak1
2410018L13Rik	Aamdc
2410124H12Rik	Aamp
2410131K14Rik	Aar2
2410137M14Rik	Aars
2410141K09Rik	Aars2
2500002B13Rik	Aasdh
2510009E07Rik	Aasdhppt
2610001J05Rik	Abat
2610002M06Rik	Abca1
2610028E06Rik	Abca12
2610028H24Rik	Abca16
2610203C22Rik	Abca3
2610206C17Rik	Abcb10
2610301B20Rik	Abcb1a
2610307P16Rik	Abcb1b
2610316D01Rik	Abcb5
2610318N02Rik	Abcb6
2610507B11Rik	Abcb7
2610524H06Rik	Abcc1
2700038G22Rik	Abcc4
2700049A03Rik	Abcc5
2700054A10Rik	Abcc8
2700062C07Rik	Abcd3
2700081O15Rik	Abcd4
2700097O09Rik	Abce1
2700099C18Rik	Abcf1
2810004N23Rik	Abcf2
2810006K23Rik	Abcf3
2810021J22Rik	Abcg1
2810025M15Rik	Abcg2
2810032G03Rik	Abcg5
2810404M03Rik	Abhd11
2810410L24Rik	Abhd12
2810459M11Rik	Abhd14a
2900009J06Rik	Abhd16a
2900026A02Rik	Abhd17a
2900040C04Rik	Abhd17b
2900052N01Rik	Abhd2
2900060B14Rik	Abhd4
2900079G21Rik	Abhd5
2900092C05Rik	Abhd8
2900097C17Rik	Abi1
3010001F23Rik	Abi2
3010003L21Rik	Abi3bp
3100003L05Rik	Abl1
3110009E18Rik	Abl2
3110015C05Rik	Ablim3
3110056K07Rik	Abo
3110082I17Rik	Abracl
3110082J24Rik	Abraxas2
3300002I08Rik	Abt1
3425401B19Rik	Acaa1a
3632454L22Rik	Acaa2
3930402G23Rik	Acaca
4732416N19Rik	Acacb
4732471J01Rik	Acad10
4831407H17Rik	Acad11
4833420G17Rik	Acad12
4921504E06Rik	Acad8
4921509O07Rik	Acad9
4921513I03Rik	Acadl
4921515E04Rik	Acadm
4921524J17Rik	Acadsb
4921524L21Rik	Acadvl
4921525O09Rik	Acan
4921529L05Rik	Acap1
4921531P14Rik	Acap2
4921539E11Rik	Acat1
4930401C15Rik	Acat2
4930401O10Rik	Acbd6
4930402F11Rik	Accs
4930402H24Rik	Accsl
4930404A05Rik	Acer2
4930404H11Rik	Acer3
4930405L22Rik	Acin1
4930406D18Rik	Aco1
4930407G08Rik	Aco2
4930407I10Rik	Acot1
4930407I19Rik	Acot13
4930412B13Rik	Acot2
4930412C18Rik	Acot3
4930412O13Rik	Acot7
4930413E15Rik	Acot8
4930413M19Rik	Acot9
4930417O13Rik	Acox1
4930425L21Rik	Acoxl
4930428D20Rik	Acp1
4930429B21Rik	Acp5
4930429D17Rik	Acp6
4930432J09Rik	Acpp
4930432K21Rik	Acrbp
4930432M17Rik	Acsbg2
4930434J06Rik	Acsbg3
4930435F18Rik	Acsf3
4930438A08Rik	Acsl1
4930440I19Rik	Acsl3
4930441H08Rik	Acsl4
4930441J16Rik	Acsl5
4930444M15Rik	Acsl6
4930444P10Rik	Acss1
4930447C04Rik	Acss2
4930447F24Rik	Acss3
4930447J18Rik	Actb
4930448C13Rik	Actg1
4930449E01Rik	Actl6a
4930451G09Rik	Actn1
4930452N14Rik	Actn2
4930453N24Rik	Actn3
4930455B14Rik	Actn4
4930455D15Rik	Actr10
4930455J16Rik	Actr1b
4930456L15Rik	Actr2
4930459C07Rik	Actr3
4930461G14Rik	Actr3b
4930465M20Rik	Actr8
4930467D21Rik	Acvr1
4930467E23Rik	Acvr1b
4930467J12Rik	Acvr1c
4930469K13Rik	Acvr2a
4930470H14Rik	Acvr2b
4930470O06Rik	Acyp1
4930470P17Rik	Acyp2
4930471M09Rik	Ada
4930473A02Rik	Adad2
4930474G06Rik	Adam10
4930474H20Rik	Adam12
4930477N07Rik	Adam17
4930478L05Rik	Adam18
4930480G23Rik	Adam19
4930480K23Rik	Adam2
4930480M12Rik	Adam22
4930481A15Rik	Adam23
4930483O08Rik	Adam24
4930487D11Rik	Adam9
4930488B22Rik	Adamts10
4930500L23Rik	Adamts12
4930502A04Rik	Adamts14
4930503B20Rik	Adamts15
4930503E14Rik	Adamts18
4930503E24Rik	Adamts19
4930503L19Rik	Adamts20
4930505A04Rik	Adamts3
4930505G20Rik	Adamts4
4930505N22Rik	Adamts7
4930509E16Rik	Adamts9
4930512M02Rik	Adamtsl1
4930513D17Rik	Adamtsl3
4930515L03Rik	Adamtsl4
4930518J21Rik	Adap1
4930518P08Rik	Adar
4930519D14Rik	Adarb1
4930519F16Rik	Adarb2
4930519G04Rik	Adat1
4930520O04Rik	Adat3
4930521O17Rik	Adck1
4930523C07Rik	Adck5
4930524C18Rik	Adcy1
4930524O08Rik	Adcy2
4930525D18Rik	Adcy3
4930525G20Rik	Adcy5
4930526H09Rik	Adcy7
4930526L06Rik	Adcy8
4930529K09Rik	Adcy9
4930532M18Rik	Add1
4930533N22Rik	Add2
4930533P14Rik	Adgra3
4930534H03Rik	Adgrb1
4930539C22Rik	Adgrb2
4930539M17Rik	Adgrd1
4930540M03Rik	Adgre5
4930542C21Rik	Adgrg1
4930542D17Rik	Adgrg6
4930543E12Rik	Adgrl1
4930543N07Rik	Adgrl2
4930544M13Rik	Adgrl3
4930546C10Rik	Adgrv1
4930546K05Rik	Adh5
4930548H24Rik	Adhfe1
4930548K13Rik	Adi1
4930550C14Rik	Adipor1
4930552N02Rik	Adipor2
4930553C11Rik	Adk
4930554C24Rik	Adnp2
4930554G24Rik	Ado
4930554H23Rik	Adora2b
4930555K05Rik	Adpgk
4930556C24Rik	Adprh
4930556G01Rik	Adprm
4930556J02Rik	Adra1b
4930556M19Rik	Adrb2
4930556N09Rik	Adrb3
4930557F10Rik	Adrm1
4930557K07Rik	Adsl
4930558C23Rik	Adss
4930558F17Rik	Adssl1
4930558G05Rik	Aebp2
4930558K02Rik	Aen
4930559C10Rik	Afap1
4930562C15Rik	Afap1l1
4930563H07Rik	Afdn
4930563M20Rik	Aff1
4930563M21Rik	Aff3
4930564D02Rik	Aff4
4930565D16Rik	Afg1l
4930571O06Rik	Afg3l1
4930572K03Rik	Afg3l2
4930578E11Rik	Afmid
4930578G10Rik	Aftph
4930578I06Rik	Agap1
4930579K19Rik	Agap2
4930579P08Rik	Agap3
4930590A17Rik	Agbl3
4930590J08Rik	Agfg1
4930590L20Rik	Agfg2
4930591E09Rik	Aggf1
4930592A05Rik	Agk
4930592C13Rik	Agl
4930593A02Rik	Ago1
4930593C16Rik	Ago2
4930595M18Rik	Ago3
4930596D02Rik	Agpat1
4930597G03Rik	Agpat2
4930599N23Rik	Agpat3
4931402G19Rik	Agpat4
4931414P19Rik	Agpat5
4931419H13Rik	Agps
4931422A03Rik	Agrn
4931428L18Rik	Agt
4931429P17Rik	Agtpbp1
4931431C16Rik	Agtr1a
4931440J10Rik	Agtrap
4931440P22Rik	Ahctf1
4932412D23Rik	Ahcy
4932414N04Rik	Ahcyl1
4932438A13Rik	Ahcyl2
4932441J04Rik	Ahdc1
4933400C23Rik	Ahi1
4933400L20Rik	Ahnak
4933402C06Rik	Ahsa1
4933402J10Rik	AI506816
4933402J15Rik	AI593442
4933402N22Rik	AI597479
4933404O12Rik	AI837181
4933405D12Rik	AI854703
4933406C10Rik	Aicda
4933406G16Rik	Aifm1
4933406I18Rik	Aifm2
4933406J09Rik	Aifm3
4933406K04Rik	Aig1
4933407G14Rik	Aim2
4933407K13Rik	Aimp1
4933408N05Rik	Aimp2
4933409F18Rik	Aip
4933409G03Rik	Airn
4933411E08Rik	Ajm1
4933412O06Rik	Ajuba
4933417D19Rik	Ak1
4933417E11Rik	Ak2
4933422A05Rik	Ak4
4933424G05Rik	Ak6
4933424G06Rik	Ak7
4933424L21Rik	Ak8
4933425B07Rik	Ak9
4933427D14Rik	Akap10
4933427E13Rik	Akap11
4933427I22Rik	Akap12
4933430H16Rik	Akap13
4933430M04Rik	Akap14
4933432I03Rik	Akap7
4933432I09Rik	Akap8
4933438B17Rik	Akap8l
4933438K21Rik	Akap9
4933440M02Rik	Akip1
5031439G07Rik	Akirin1
5033403H07Rik	Akirin2
5033428I22Rik	Akna
5330416C01Rik	Aknad1
5330417C22Rik	Akr1a1
5330439B14Rik	Akr1b8
5430401F13Rik	Akr1c18
5430402E10Rik	Akr1e1
5430402O13Rik	Akr7a5
5430403N17Rik	Akt1
5430405H02Rik	Akt1s1
5430416N02Rik	Akt2
5430437J10Rik	Akt3
5430440P10Rik	Alad
5730403I07Rik	Alas1
5730408K05Rik	Alcam
5730412P04Rik	Aldh1l1
5730420D15Rik	Aldh2
5730522E02Rik	Aldh3a1
5830411N06Rik	Aldh3a2
5830417I10Rik	Aldh4a1
5830428M24Rik	Aldh5a1
5830444B04Rik	Aldh7a1
5930438M14Rik	Aldh9a1
6030407O03Rik	Aldoa
6030458C11Rik	Alg12
6030466F02Rik	Alg13
6030498E09Rik	Alg14
6430548M08Rik	Alg2
6430553K19Rik	Alg5
6430571L13Rik	Alg8
6430628N08Rik	Alg9
6430710C18Rik	Alkbh1
6530403H02Rik	Alkbh2
6720489N17Rik	Alkbh3
6820408C15Rik	Alkbh5
6820431F20Rik	Alkbh7
7530416G11Rik	Alkbh8
8030443G20Rik	Alms1
8030455M16Rik	Alox12
8030462N17Rik	Alox15
8430422H06Rik	Alox5
8430437L04Rik	Alox5ap
9030025P20Rik	Aloxe3
9030404E10Rik	Alpl
9030624G23Rik	Als2
9030625G05Rik	Als2cl
9130015A21Rik	Alx1
9130015L21Rik	Alx3
9130019P16Rik	Alyref
9130221F21Rik	Amacr
9130227L01Rik	Ambra1
9130230L23Rik	Amdhd2
9130401M01Rik	Amer2
9230009I02Rik	Amfr
9230020A06Rik	Ammecr1
9230102K24Rik	Ammecr1l
9230102O04Rik	Amn1
9230112D13Rik	Amot
9230112J17Rik	Amotl1
9330111N05Rik	Amotl2
9330117O12Rik	Ampd2
9330158H04Rik	Ampd3
9330159F19Rik	Amph
9330159M07Rik	Amz2
9330175E14Rik	Anapc1
9330175M20Rik	Anapc10
9330178D15Rik	Anapc11
9330179D12Rik	Anapc13
9330182L06Rik	Anapc15
9330182O14Rik	Anapc16
9330188P03Rik	Anapc2
9330198I05Rik	Anapc4
9430014N10Rik	Anapc5
9430041J12Rik	Anapc7
9430078K24Rik	Angel1
9530002B09Rik	Angel2
9530020I12Rik	Angpt1
9530026F06Rik	Angpt4
9530026P05Rik	Angptl4
9530027J09Rik	Ank
9530036O11Rik	Ank1
9530052E02Rik	Ank2
9530059O14Rik	Ank3
9530062K07Rik	Ankfy1
9530068E07Rik	Ankhd1
9630028B13Rik	Ankib1
9630028I04Rik	Ankle1
9830107B12Rik	Ankle2
9830132P13Rik	Ankmy2
9830166K06Rik	Ankra2
9930014A18Rik	Ankrd10
9930104L06Rik	Ankrd11
9930111J21Rik2	Ankrd12
a	Ankrd13a
A230028O05Rik	Ankrd13c
A230057D06Rik	Ankrd17
A230077H06Rik	Ankrd23
A230083G16Rik	Ankrd24
A230103J11Rik	Ankrd26
A230108P19Rik	Ankrd27
A2m	Ankrd28
A2ml1	Ankrd31
A330008L17Rik	Ankrd33b
A330032B11Rik	Ankrd35
A330033J07Rik	Ankrd39
A330041J22Rik	Ankrd44
A330074K22Rik	Ankrd46
A330093E20Rik	Ankrd54
A330094K24Rik	Ankrd55
A3galt2	Ankrd6
A430005L14Rik	Anks1
A430033K04Rik	Anks3
A430057M04Rik	Anln
A430078I02Rik	Ano10
A430093F15Rik	Ano3
A4galt	Ano6
A4gnt	Ano8
A530006G24Rik	Ano9
A530013C23Rik	Anp32a
A530016L24Rik	Anp32b
A530021J07Rik	Anp32e
A530032D15Rik	Anpep
A530040E14Rik	Antxr1
A530058N18Rik	Antxr2
A530064D06Rik	Anxa1
A530065N20Rik	Anxa11
A630010A05Rik	Anxa2
A630023A22Rik	Anxa4
A630023P12Rik	Anxa5
A630077J23Rik	Anxa6
A630089N07Rik	Anxa7
A630095N17Rik	Anxa8
A730004F24Rik	Aoah
A730006G06Rik	Aopep
A730017L22Rik	Aox2
A730018C14Rik	Aox3
A730020M07Rik	Ap1b1
A730036I17Rik	Ap1g1
A730056A06Rik	Ap1m1
A730081D07Rik	Ap1m2
A730082K24Rik	Ap1s1
A730085K08Rik	Ap1s3
A730098A19Rik	Ap2a1
A830018L16Rik	Ap2a2
A830019L24Rik	Ap2b1
A830052D11Rik	Ap2m1
A830082K12Rik	Ap2s1
A930001A20Rik	Ap3b1
A930005H10Rik	Ap3b2
A930006I01Rik	Ap3d1
A930011G23Rik	Ap3s1
A930015D03Rik	Ap3s2
AA387883	Ap4b1
AA543186	Ap4e1
AA619741	Ap4s1
AA986860	Ap5m1
Aaas	Ap5z1
Aacs	Apaf1
Aadac	Apba2
Aadacl2	Apba3
Aadacl2fm1	Apbb1
Aadacl2fm2	Apbb1ip
Aadacl3	Apbb2
Aadacl4fm2	Apbb3
Aadacl4fm5	Apc
Aadat	Apcdd1
Aak1	Apela
Aamdc	Apex1
Aamp	Apex2
Aar2	Api5
Aars	Apip
Aars2	Aplf
Aasdh	Aplp1
Aasdhppt	Aplp2
Aatk	Apob
AB124611	Apobec1
Abat	Apobec2
Abca1	Apobec3
Abca12	Apoc1
Abca13	Apoe
Abca14	Apoo
Abca15	Apopt1
Abca16	App
Abca17	Appl1
Abca3	Appl2
Abca4	Aprt
Abcb10	Aptx
Abcb11	Aqp11
Abcb1a	Aqp2
Abcb1b	Aqp5
Abcb4	Aqr
Abcb5	Ar
Abcb6	Arap1
Abcb7	Arap2
Abcb9	Arc
Abcc1	Arcn1
Abcc12	Arel1
Abcc2	Arf1
Abcc4	Arf2
Abcc5	Arf3
Abcc8	Arf4
Abcc9	Arf5
Abcd3	Arf6
Abcd4	Arfgap1
Abce1	Arfgap3
Abcf1	Arfgef1
Abcf2	Arfgef2
Abcf3	Arfgef3
Abcg1	Arfip1
Abcg2	Arfip2
Abcg4	Arg2
Abcg5	Arglu1
Abcg8	Arhgap10
Abhd11	Arhgap11a
Abhd12	Arhgap12
Abhd12b	Arhgap18
Abhd14a	Arhgap20os
Abhd16a	Arhgap21
Abhd17a	Arhgap22
Abhd17b	Arhgap23
Abhd18	Arhgap24
Abhd2	Arhgap26
Abhd4	Arhgap28
Abhd5	Arhgap30
Abhd8	Arhgap31
Abi1	Arhgap32
Abi2	Arhgap33
Abi3bp	Arhgap35
Abl1	Arhgap39
Abl2	Arhgap4
Ablim2	Arhgap42
Ablim3	Arhgap44
Abo	Arhgap6
Abracl	Arhgap8
Abraxas2	Arhgap9
Abt1	Arhgdia
Abtb2	Arhgdib
Acaa1a	Arhgdig
Acaa1b	Arhgef1
Acaa2	Arhgef10
Acaca	Arhgef10l
Acacb	Arhgef11
Acad10	Arhgef12
Acad11	Arhgef15
Acad12	Arhgef16
Acad8	Arhgef17
Acad9	Arhgef18
Acadl	Arhgef19
Acadm	Arhgef2
Acadsb	Arhgef26
Acadvl	Arhgef28
Acan	Arhgef3
Acap1	Arhgef33
Acap2	Arhgef39
Acat1	Arhgef4
Acat2	Arhgef40
Acbd6	Arhgef7
Accs	Arid1a
Accsl	Arid1b
Ace	Arid2
Ace2	Arid3a
Acer2	Arid3b
Acer3	Arid4a
Acin1	Arid4b
Acnat2	Arid5a
Aco1	Arid5b
Aco2	Arih1
Acot1	Arih2
Acot13	Arl13b
Acot2	Arl14epl
Acot3	Arl15
Acot7	Arl16
Acot8	Arl4a
Acot9	Arl4c
Acox1	Arl5a
Acoxl	Arl5b
Acp1	Arl6
Acp5	Arl6ip1
Acp6	Arl6ip4
Acp7	Arl6ip6
Acpp	Arl8b
Acrbp	Armc1
Acsbg1	Armc10
Acsbg2	Armc5
Acsbg3	Armc6
Acsf3	Armc8
Acsl1	Armc9
Acsl3	Armcx1
Acsl4	Armcx4
Acsl5	Armh2
Acsl6	Armh4
Acsm1	Armt1
Acsm5	Arnt2
Acss1	Arntl
Acss2	Arpc1a
Acss3	Arpc2
Actb	Arpc4
Actc1	Arpc5
Acte1	Arpc5l
Actg1	Arpp19
Actg2	Arpp21
Actl6a	Arrb1
Actl6b	Arrb2
Actl7b	Arrdc3
Actn1	Arrdc4
Actn2	Arsa
Actn3	Art2b
Actn4	Arvcf
Actr10	Asah1
Actr1b	Asap1
Actr2	Asap2
Actr3	Asap3
Actr3b	Asb1
Actr8	Asb13
Acvr1	Asb3
Acvr1b	Asb5
Acvr1c	Asb6
Acvr2a	Asb7
Acvr2b	Asb8
Acvrl1	Ascc1
Acyp1	Ascc2
Acyp2	Ascc3
Ada	Asf1b
Adad1	Ash1l
Adad2	Ash2l
Adam10	Asic1
Adam12	Asl
Adam17	Asna1
Adam18	Asns
Adam19	Asnsd1
Adam2	Aspg
Adam22	Asph
Adam23	Asphd2
Adam24	Aspscr1
Adam25	Asrgl1
Adam28	Ass1
Adam3	Astn1
Adam32	Asxl1
Adam33	Asxl2
Adam34	Asxl3
Adam5	Atad2
Adam7	Atad2b
Adam9	Atad3a
Adamts10	Atat1
Adamts12	Ate1
Adamts14	Atf1
Adamts15	Atf2
Adamts17	Atf4
Adamts18	Atf6
Adamts19	Atf7
Adamts2	Atf7ip
Adamts20	Atf7ip2
Adamts3	Atg10
Adamts4	Atg101
Adamts6	Atg12
Adamts7	Atg13
Adamts9	Atg14
Adamtsl1	Atg16l1
Adamtsl2	Atg16l2
Adamtsl3	Atg2a
Adamtsl4	Atg2b
Adamtsl5	Atg3
Adap1	Atg4b
Adar	Atg4c
Adarb1	Atg4d
Adarb2	Atg5
Adat1	Atg7
Adat3	Atg9a
Adck1	Atic
Adck5	Atl1
Adcy1	Atl2
Adcy10	Atl3
Adcy2	Atm
Adcy3	Atmin
Adcy5	Atoh1
Adcy7	Atoh8
Adcy8	Atox1
Adcy9	Atp10a
Adcyap1	Atp10d
Adcyap1r1	Atp11a
Add1	Atp11b
Add2	Atp11c
Adgb	Atp13a1
Adgra1	Atp13a2
Adgra2	Atp13a3
Adgra3	Atp13a4
Adgrb1	Atp1a1
Adgrb2	Atp1a3
Adgrb3	Atp1a4
Adgrd1	Atp1b1
Adgre1	Atp1b2
Adgre5	Atp1b3
Adgrf1	Atp23
Adgrf2	Atp2a2
Adgrf4	Atp2b1
Adgrf5	Atp2b2
Adgrg1	Atp2b4
Adgrg2	Atp2c1
Adgrg3	Atp5a1
Adgrg6	Atp5b
Adgrg7	Atp5c1
Adgrl1	Atp5d
Adgrl2	Atp5e
Adgrl3	Atp5g2
Adgrl4	Atp5g3
Adgrv1	Atp5j
Adh5	Atp5j2
Adh6b	Atp5k
Adhfe1	Atp5l
Adi1	Atp5mpl
Adig	Atp5o
Adipoq	Atp5pb
Adipor1	Atp6v0a2
Adipor2	Atp6v0b
Adk	Atp6v0d1
Adnp2	Atp6v0e
Ado	Atp6v0e2
Adora1	Atp6v1a
Adora2b	Atp6v1b2
Adpgk	Atp6v1c1
Adprh	Atp6v1c2
Adprhl1	Atp6v1d
Adprm	Atp6v1e1
Adra1a	Atp6v1f
Adra1b	Atp6v1g1
Adrb2	Atp6v1h
Adrb3	Atp7b
Adrm1	Atp8a1
Adsl	Atp8a2
Adss	Atp8b1
Adssl1	Atp8b3
Aebp2	Atp8b5
Aen	Atp9a
Afap1	Atp9b
Afap1l1	Atpaf1
Afdn	Atpaf2
Aff1	Atpif1
Aff2	Atraid
Aff3	Atrn
Aff4	Atrx
Afg1l	Atxn1
Afg3l1	Atxn10
Afg3l2	Atxn2
Afm	Atxn2l
Afmid	Atxn3
Aftph	Atxn7
Agap1	Atxn7l1
Agap2	Atxn7l2
Agap3	Atxn7l3b
Agbl1	AU015836
Agbl2	AU018091
Agbl3	AU040320
Agbl4	AU041133
Agfg1	Auh
Agfg2	Aunip
Aggf1	Aurka
Agk	Aurkaip1
Agl	Aurkb
Agmo	Auts2
Ago1	Aven
Ago2	Avl9
Ago3	AW549877
Ago4	AW551984
Agpat1	AW554918
Agpat2	AW822252
Agpat3	Axin1
Agpat4	Axin2
Agpat5	Axl
Agps	Azin1
Agr2	Azin2
Agr3	B230354K17Rik
Agrn	B330016D10Rik
Agt	B3galnt1
Agtpbp1	B3galnt2
Agtr1a	B3galt6
Agtr1b	B3gat2
Agtrap	B3glct
Agxt	B3gnt2
Agxt2	B3gnt5
Ahctf1	B3gnt7
Ahcy	B3gntl1
Ahcyl1	B4galnt1
Ahcyl2	B4galnt3
Ahdc1	B4galnt4
Ahi1	B4galt1
Ahnak	B4galt2
Ahrr	B4galt4
Ahsa1	B4galt5
AI427809	B4galt6
AI504432	B4galt7
AI506816	B930092H01Rik
AI593442	B9d2
AI597479	Babam2
AI661453	Bach1
AI837181	Bach2
AI854703	Bag1
Aicda	Bag3
Aifm1	Bag4
Aifm2	Bag5
Aifm3	Bag6
Aig1	Bahd1
Aim2	Baiap2
Aimp1	Baiap2l1
Aimp2	Baiap2l2
Aip	Bak1
Airn	Banf1
Ajap1	Banp
Ajm1	Bap1
Ajuba	Bard1
Ak1	Barhl2
Ak2	Barx1
Ak4	Basp1
Ak5	Bax
Ak6	Baz1a
Ak7	Baz1b
Ak8	Baz2a
Ak9	Baz2b
Akap10	BB123696
Akap11	Bbof1
Akap12	Bbs2
Akap13	Bbs7
Akap14	Bbs9
Akap3	Bbx
Akap6	BC004004
Akap7	BC005537
Akap8	BC005624
Akap8l	BC017158
Akap9	BC018473
Akip1	BC024063
Akirin1	BC031181
Akirin2	BC031361
Akna	BC034090
Aknad1	BC035044
Akp3	BC048403
Akr1a1	BC052040
Akr1b3	BC055324
Akr1b7	BC065397
Akr1b8	BC080695
Akr1c18	Bcam
Akr1c19	Bcan
Akr1c20	Bcap29
Akr1c21	Bcap31
Akr1cl	Bcar1
Akr1d1	Bcar3
Akr1e1	Bcas1
Akr7a5	Bcas2
Akt1	Bcas3
Akt1s1	Bcat1
Akt2	Bcat2
Akt3	Bccip
Alad	Bche
Alas1	Bckdha
Alb	Bckdhb
Albfm1	Bckdk
Alcam	Bcl11a
Aldh1a1	Bcl11b
Aldh1a2	Bcl2
Aldh1a3	Bcl2l1
Aldh1a7	Bcl2l11
Aldh1l1	Bcl2l14
Aldh1l2	Bcl2l2
Aldh2	Bcl3
Aldh3a1	Bcl6
Aldh3a2	Bcl7a
Aldh3b1	Bcl7b
Aldh4a1	Bcl7c
Aldh5a1	Bcl9l
Aldh7a1	Bclaf1
Aldh8a1	Bclaf3
Aldh9a1	Bcr
Aldoa	Bdh1
Aldob	Bdh2
Alg12	Bdnf
Alg13	Bdp1
Alg14	Bean1
Alg2	Bend3
Alg5	Bend4
Alg8	Bend6
Alg9	Bend7
Alk	Bex1
Alkal2	Bex2
Alkbh1	Bex3
Alkbh2	Bex4
Alkbh3	Bfar
Alkbh5	Bfsp1
Alkbh7	Bgn
Alkbh8	Bhlhb9
Allc	Bhlhe23
Alms1	Bhlhe40
Alox12	Bicc1
Alox12b	Bicd1
Alox15	Bicd2
Alox5	Bicdl1
Alox5ap	Bicdl2
Aloxe3	Bicra
Alpi	Bicral
Alpk1	Bid
Alpk2	Bik
Alpk3	Bin1
Alpl	Bin2
Als2	Bin3
Als2cl	Birc2
Alx1	Birc3
Alx3	Birc5
Alx4	Birc6
Alyref	Bivm
Amacr	Blm
Ambra1	Blmh
Amd1	Bloc1s1
Amdhd2	Bloc1s3
Amer2	Bloc1s5
Amer3	Bloc1s6
Amfr	Blvra
Amh	Blvrb
Ammecr1	Blzf1
Ammecr1l	Bmerb1
Amn	Bmf
Amn1	Bmi1
Amot	Bmp1
Amotl1	Bmp2k
Amotl2	Bmp4
Ampd1	Bmp6
Ampd2	Bmp7
Ampd3	Bmp8a
Amph	Bmp8b
Amtn	Bmper
Amz2	Bmpr1a
Anapc1	Bmpr2
Anapc10	Bms1
Anapc11	Bmyc
Anapc13	Bnc1
Anapc15	Bnc2
Anapc16	Bnip1
Anapc2	Bnip2
Anapc4	Bnip3
Anapc5	Bnip3l
Anapc7	Boc
Ang3	Bod1
Ang4	Bod1l
Angel1	Bok
Angel2	Bola1
Angpt1	Bola3
Angpt4	Boll
Angptl4	Bop1
Ank	Bora
Ank1	Borcs5
Ank2	Bpgm
Ank3	Bpifb5
Ankar	Braf
Ankdd1a	Brap
Ankdd1b	Brat1
Ankfy1	Brca2
Ankhd1	Brd1
Ankib1	Brd2
Ankle1	Brd3
Ankle2	Brd4
Ankmy1	Brd7
Ankmy2	Brd8
Ankra2	Brd8dc
Ankrd10	Brf1
Ankrd11	Brf2
Ankrd12	Bri3
Ankrd13a	Bri3bp
Ankrd13c	Brinp1
Ankrd17	Brinp2
Ankrd23	Brip1os
Ankrd24	Brix1
Ankrd26	Brk1
Ankrd27	Brms1l
Ankrd28	Brpf3
Ankrd31	Brsk1
Ankrd33b	Brwd1
Ankrd34b	Brwd3
Ankrd35	Bscl2
Ankrd36	Bsdc1
Ankrd39	Bsg
Ankrd42	Bsn
Ankrd44	Bspry
Ankrd46	Bst1
Ankrd54	Btaf1
Ankrd55	Btbd1
Ankrd6	Btbd10
Ankrd60	Btbd11
Ankrd66	Btbd16
Anks1	Btbd19
Anks1b	Btbd2
Anks3	Btbd3
Anks4b	Btbd7
Anks6	Btbd9
Anln	Btd
Ano1	Btf3
Ano10	Btf3l4
Ano2	Btg1
Ano3	Btg2
Ano4	Btk
Ano5	Btla
Ano6	Btn2a2
Ano7	Btrc
Ano8	Bub1
Ano9	Bub1b
Anp32a	Bub3
Anp32b	Bud13
Anp32e	Bud23
Anpep	Bud31
Antxr1	Bvht
Antxr2	Bysl
Anxa1	Bzw1
Anxa10	Bzw2
Anxa11	C030037D09Rik
Anxa13	C130026I21Rik
Anxa2	C130036L24Rik
Anxa4	C130071C03Rik
Anxa5	C1d
Anxa6	C1qbp
Anxa7	C2cd2
Anxa8	C2cd3
Aoah	C2cd5
Aopep	C330007P06Rik
Aox1	C330018D20Rik
Aox2	C430049B03Rik
Aox3	C5ar1
Aox4	C730014E05Rik
Ap1b1	C77080
Ap1g1	C87436
Ap1m1	C920021L13Rik
Ap1m2	C9orf72
Ap1s1	Caap1
Ap1s3	Cab39
Ap2a1	Cab39l
Ap2a2	Cabin1
Ap2b1	Cables1
Ap2m1	Cabp1
Ap2s1	Cabp7
Ap3b1	Cacfd1
Ap3b2	Cachd1
Ap3d1	Cacna1a
Ap3s1	Cacna1b
Ap3s2	Cacna1c
Ap4b1	Cacna1d
Ap4e1	Cacna1h
Ap4s1	Cacna1i
Ap5m1	Cacna1s
Ap5z1	Cacna2d1
Apaf1	Cacnb2
Apba1	Cacnb3
Apba2	Cacng7
Apba3	Cactin
Apbb1	Cacybp
Apbb1ip	Cad
Apbb2	Cadm1
Apbb3	Calca
Apc	Calcoco1
Apc2	Calcr
Apcdd1	Calcrl
Apela	Cald1
Apex1	Calm1
Apex2	Calm2
Api5	Calm3
Apip	Calml4
Aplf	Calr
Aplp1	Calu
Aplp2	Camk1
Apoa2	Camk1d
Apob	Camk2b
Apobec1	Camk2d
Apobec2	Camk2g
Apobec3	Camk2n2
Apoc1	Camk4
Apoc3	Camkk2
Apoe	Camkmt
Apol10b	Camkv
Apol7a	Camsap1
Apol7b	Camsap2
Apol7c	Camsap3
Apom	Camta1
Apoo	Cand1
Apopt1	Cand2
App	Canx
Appbp2os	Cap1
Appl1	Cap2
Appl2	Capg
Aprt	Capn1
Aptx	Capn10
Aqp11	Capn15
Aqp2	Capn3
Aqp5	Capn5
Aqp7	Capn7
Aqp9	Capns1
Aqr	Caprin1
Ar	Caprin2
Arap1	Capsl
Arap2	Capza1
Arc	Capza2
Arcn1	Capzb
Arel1	Car13
Arf1	Car15
Arf2	Car2
Arf3	Car5b
Arf4	Card11
Arf5	Card14
Arf6	Card19
Arfgap1	Card6
Arfgap3	Card9
Arfgef1	Carf
Arfgef2	Carhsp1
Arfgef3	Carm1
Arfip1	Carmil1
Arfip2	Carmil2
Arg2	Carmil3
Arglu1	Carnmt1
Arhgap10	Carns1
Arhgap11a	Cars
Arhgap12	Cars2
Arhgap15	Casc3
Arhgap15os	Casc4
Arhgap18	Casd1
Arhgap20	Caskin2
Arhgap20os	Casp3
Arhgap21	Casp6
Arhgap22	Casp8
Arhgap23	Casp8ap2
Arhgap24	Casp9
Arhgap25	Casq2
Arhgap26	Cast
Arhgap28	Castor1
Arhgap30	Casz1
Arhgap31	Cat
Arhgap32	Catip
Arhgap33	Catsper2
Arhgap33os	Cavin3
Arhgap35	Cavin4
Arhgap36	Cbfa2t2
Arhgap39	Cbfa2t3
Arhgap4	Cbfb
Arhgap40	Cbl
Arhgap42	Cblb
Arhgap44	Cblc
Arhgap6	Cbr1
Arhgap8	Cbr3
Arhgap9	Cbs
Arhgdia	Cbx1
Arhgdib	Cbx3
Arhgdig	Cbx5
Arhgef1	Cbx7
Arhgef10	Cby1
Arhgef10l	Cc2d1a
Arhgef11	Cc2d1b
Arhgef12	Cc2d2a
Arhgef15	Ccar1
Arhgef16	Ccar2
Arhgef17	Ccdc102a
Arhgef18	Ccdc113
Arhgef19	Ccdc115
Arhgef2	Ccdc116
Arhgef26	Ccdc117
Arhgef28	Ccdc12
Arhgef3	Ccdc122
Arhgef33	Ccdc124
Arhgef37	Ccdc125
Arhgef38	Ccdc126
Arhgef39	Ccdc127
Arhgef4	Ccdc13
Arhgef40	Ccdc136
Arhgef6	Ccdc137
Arhgef7	Ccdc142
Arhgef9	Ccdc15
Arid1a	Ccdc151
Arid1b	Ccdc155
Arid2	Ccdc157
Arid3a	Ccdc158
Arid3b	Ccdc162
Arid4a	Ccdc169
Arid4b	Ccdc170
Arid5a	Ccdc171
Arid5b	Ccdc173
Arih1	Ccdc18
Arih2	Ccdc191
Arl10	Ccdc24
Arl13a	Ccdc25
Arl13b	Ccdc28b
Arl14epl	Ccdc3
Arl15	Ccdc30
Arl16	Ccdc34
Arl4a	Ccdc38
Arl4c	Ccdc40
Arl5a	Ccdc57
Arl5b	Ccdc58
Arl6	Ccdc59
Arl6ip1	Ccdc6
Arl6ip4	Ccdc60
Arl6ip6	Ccdc61
Arl8b	Ccdc65
Arl9	Ccdc68
Armc1	Ccdc73
Armc10	Ccdc80
Armc12	Ccdc84
Armc2	Ccdc85a
Armc3	Ccdc85c
Armc4	Ccdc86
Armc5	Ccdc88a
Armc6	Ccdc88b
Armc8	Ccdc88c
Armc9	Ccdc89
Armcx1	Ccdc90b
Armcx4	Ccdc91
Armh1	Ccdc92
Armh2	Ccdc92b
Armh4	Ccdc93
Armt1	Ccdc97
Arnt2	Cchcr1
Arntl	Cckbr
Arpc1a	Ccl25
Arpc2	Ccm2
Arpc4	Ccn2
Arpc5	Ccn4
Arpc5l	Ccna2
Arpp19	Ccnb1
Arpp21	Ccnb1ip1
Arrb1	Ccnb2
Arrb2	Ccnc
Arrdc3	Ccnd1
Arrdc4	Ccnd2
Arsa	Ccnd3
Arsb	Ccne1
Arsg	Ccnf
Arsi	Ccng1
Arsj	Ccnh
Art2b	Ccni
Art3	Ccnj
Artn	Ccnjl
Arvcf	Ccnl1
Asah1	Ccnl2
Asap1	Ccnt1
Asap2	Ccnt2
Asap3	Ccny
Asb1	Ccnyl1
Asb10	Ccp110
Asb13	Ccpg1
Asb15	Ccr8
Asb18	Ccs
Asb2	Ccsap
Asb3	Ccser2
Asb5	Cct2
Asb6	Cct3
Asb7	Cct4
Asb8	Cct5
Asb9	Cct6a
Ascc1	Cct7
Ascc2	Cct8
Ascc3	Ccz1
Ascl3	Cd109
Asf1b	Cd151
Ash1l	Cd160
Ash2l	Cd164
Asic1	Cd200
Asic4	Cd24a
Asl	Cd2ap
Asna1	Cd2bp2
Asns	Cd302
Asnsd1	Cd320
Aspg	Cd36
Asph	Cd44
Asphd2	Cd47
Aspscr1	Cd55os
Asrgl1	Cd59b
Ass1	Cd63
Astl	Cd81
Astn1	Cd82
Astn2	Cd8a
Astx5	Cd9
Asxl1	Cd99l2
Asxl2	Cdan1
Asxl3	Cdc123
Asz1	Cdc14a
Atad2	Cdc14b
Atad2b	Cdc16
Atad3a	Cdc20
Atat1	Cdc25a
Ate1	Cdc25c
Atf1	Cdc26
Atf2	Cdc34
Atf4	Cdc37
Atf6	Cdc37l1
Atf7	Cdc40
Atf7ip	Cdc42
Atf7ip2	Cdc42bpa
Atg10	Cdc42bpb
Atg101	Cdc42bpg
Atg12	Cdc42ep3
Atg13	Cdc42se2
Atg14	Cdc45
Atg16l1	Cdc5l
Atg16l2	Cdc6
Atg2a	Cdc7
Atg2b	Cdc73
Atg3	Cdca3
Atg4b	Cdca4
Atg4c	Cdca5
Atg4d	Cdca7
Atg5	Cdca8
Atg7	Cdh1
Atg9a	Cdh10
Atic	Cdh11
Atl1	Cdh13
Atl2	Cdh2
Atl3	Cdh23
Atm	Cdh24
Atmin	Cdh3
Atoh1	Cdh4
Atoh8	Cdh6
Atox1	Cdh8
Atp10a	Cdh9
Atp10b	Cdhr1
Atp10d	Cdipt
Atp11a	Cdk1
Atp11b	Cdk10
Atp11c	Cdk11b
Atp12a	Cdk12
Atp13a1	Cdk13
Atp13a2	Cdk14
Atp13a3	Cdk17
Atp13a4	Cdk18
Atp13a5	Cdk19
Atp1a1	Cdk2ap1
Atp1a2	Cdk2ap2
Atp1a3	Cdk4
Atp1a4	Cdk5rap1
Atp1b1	Cdk5rap2
Atp1b2	Cdk6
Atp1b3	Cdk7
Atp23	Cdk8
Atp2a2	Cdk9
Atp2a3	Cdkal1
Atp2b1	Cdkl2
Atp2b2	Cdkl3
Atp2b3	Cdkl5
Atp2b4	Cdkn1a
Atp2c1	Cdkn1b
Atp2c2	Cdkn2aip
Atp4b	Cdkn2aipnl
Atp5a1	Cdon
Atp5b	Cdpf1
Atp5c1	Cdr2
Atp5d	Cds1
Atp5e	Cdt1
Atp5g2	Cdv3
Atp5g3	Cdx1
Atp5j	Cdyl
Atp5j2	Cdyl2
Atp5k	Ceacam10
Atp5l	Ceacam20
Atp5mpl	Cebpa
Atp5o	Cebpg
Atp5pb	Cebpz
Atp6ap1l	Cecr2
Atp6v0a2	Celf1
Atp6v0a4	Celf2
Atp6v0b	Celf4
Atp6v0c	Celf5
Atp6v0d1	Celsr1
Atp6v0d2	Celsr2
Atp6v0e	Celsr3
Atp6v0e2	Cemip
Atp6v1a	Cemip2
Atp6v1b2	Cenpa
Atp6v1c1	Cenpb
Atp6v1c2	Cenpc1
Atp6v1d	Cenpe
Atp6v1e1	Cenpf
Atp6v1f	Cenph
Atp6v1g1	Cenpj
Atp6v1g3	Cenpk
Atp6v1h	Cenpm
Atp7b	Cenpn
Atp8a1	Cenpo
Atp8a2	Cenpp
Atp8b1	Cenpq
Atp8b3	Cenps
Atp8b4	Cenpt
Atp8b5	Cenpu
Atp9a	Cenpv
Atp9b	Cenpw
Atpaf1	Cenpx
Atpaf2	Cep104
Atpif1	Cep120
Atraid	Cep128
Atrn	Cep131
Atrx	Cep152
Atxn1	Cep162
Atxn10	Cep164
Atxn2	Cep170b
Atxn2l	Cep19
Atxn3	Cep192
Atxn7	Cep290
Atxn7l1	Cep295
Atxn7l2	Cep350
Atxn7l3b	Cep41
AU015836	Cep44
AU018091	Cep55
AU019990	Cep57l1
AU022754	Cep63
AU023762	Cep68
AU040320	Cep70
AU041133	Cep76
Auh	Cep83
Aunip	Cep83os
Aurka	Cep85
Aurkaip1	Cep85l
Aurkb	Cep89
Aurkc	Cep97
Auts2	Cept1
AV320801	Cercam
Aven	Cers2
Avil	Cers4
Avl9	Cers5
AW046200	Cers6
AW549877	Cetn2
AW551984	Cetn3
AW554918	Cfap20
AW822252	Cfap221
Axdnd1	Cfap298
Axin1	Cfap299
Axin2	Cfap300
Axl	Cfap36
AY702103	Cfap410
Azin1	Cfap44
Azin2	Cfap46
B020011L13Rik	Cfap47
B020018J22Rik	Cfap53
B130024G19Rik	Cfap69
B230110G15Rik	Cfap70
B230209E15Rik	Cfap74
B230214G05Rik	Cfc1
B230303A05Rik	Cfdp1
B230312C02Rik	Cfl1
B230323A14Rik	Cflar
B230354K17Rik	Cftr
B330016D10Rik	Cgas
B3galnt1	Cggbp1
B3galnt2	Cgnl1
B3galt5	Cgref1
B3galt6	Cgrrf1
B3gat2	Chaf1a
B3glct	Chaf1b
B3gnt2	Champ1
B3gnt5	Chchd1
B3gnt7	Chchd10
B3gntl1	Chchd2
B4galnt1	Chchd3
B4galnt3	Chchd4
B4galnt4	Chchd5
B4galt1	Chchd6
B4galt2	Chd1
B4galt4	Chd1l
B4galt5	Chd2
B4galt6	Chd3
B4galt7	Chd4
B930018H19Rik	Chd5
B930092H01Rik	Chd6
B9d2	Chd7
Baalc	Chd8
Babam2	Chd9
Bace2	Chdh
Bach1	Chek1
Bach2	Chek2
Bag1	Cherp
Bag2	Chfr
Bag3	Chga
Bag4	Chic1
Bag5	Chic2
Bag6	Chid1
Bahd1	Chka
Baiap2	Chl1
Baiap2l1	Chm
Baiap2l2	Chmp1a
Bak1	Chmp2a
Banf1	Chmp2b
Banf2	Chmp3
Bank1	Chmp4b
Banp	Chmp4c
Bap1	Chmp5
Bard1	Chmp7
Barhl2	Chn1
Barx1	Chordc1
Barx2	Chp1
Basp1	Chpt1
Batf	Chrac1
Bax	Chrdl1
Baz1a	Chrm3
Baz1b	Chrm4
Baz2a	Chrna1
Baz2b	Chrna4
BB019430	Chrna7
BB123696	Chrna9
BB283400	Chrnb1
Bbof1	Chrnb4
Bbox1	Chst10
Bbs2	Chst11
Bbs7	Chst12
Bbs9	Chst13
Bbx	Chst15
BC004004	Chst2
BC005537	Chst5
BC005624	Chsy1
BC016548	Chsy3
BC017158	Chtf18
BC018473	Chtop
BC024063	Churc1
BC030500	Ciao1
BC031181	Ciao2a
BC031361	Ciao2b
BC034090	Ciao3
BC035044	Ciapin1
BC046251	Cib1
BC048403	Cic
BC048602	Cidea
BC048644	Cilk1
BC049352	Cinp
BC049715	Cip2a
BC051142	Cir1
BC051537	Cirbp
BC052040	Cisd1
BC055324	Cisd2
BC055402	Cisd3
BC061212	Cit
BC065397	Cited1
BC080695	Cited2
Bc1	Ciz1
BC107364	Ckap2
Bcam	Ckap2l
Bcan	Ckap4
Bcap29	Ckap5
Bcap31	Ckb
Bcar1	Cklf
Bcar3	Cks1b
Bcas1	Cks2
Bcas2	Clasp1
Bcas3	Clasp2
Bcat1	Clasrp
Bcat2	Clca1
Bccip	Clca4a
Bche	Clcn2
Bckdha	Clcn3
Bckdhb	Clcn4
Bckdk	Clcn6
Bcl11a	Clcnkb
Bcl11b	Cldn12
Bcl2	Cldn19
Bcl2a1b	Cldn23
Bcl2l1	Cldn5
Bcl2l11	Cldn6
Bcl2l14	Cldnd1
Bcl2l15	Clec11a
Bcl2l2	Clec16a
Bcl3	Clgn
Bcl6	Clic4
Bcl7a	Clic5
Bcl7b	Clic6
Bcl7c	Clint1
Bcl9l	Clip1
Bclaf1	Clip2
Bclaf3	Clip4
Bco1	Clk1
Bco2	Clk3
Bcr	Clk4
Bdh1	Clmn
Bdh2	Clmp
Bdnf	Cln3
Bdp1	Cln5
Bean1	Cln6
Begain	Cln8
Bend3	Clns1a
Bend4	Clock
Bend6	Clp1
Bend7	Clpb
Best1	Clpp
Best2	Clptm1
Best3	Clptm1l
Bex1	Clpx
Bex2	Clspn
Bex3	Clstn1
Bex4	Clstn2
Bex6	Clta
Bfar	Cltb
Bfsp1	Clu
Bgn	Cluap1
Bhlha9	Cluh
Bhlhb9	Clvs2
Bhlhe23	Clybl
Bhlhe40	Cmah
Bhmt	Cmas
Bhmt2	Cmbl
Bicc1	Cmc1
Bicd1	Cmc2
Bicd2	Cmip
Bicdl1	Cmklr1
Bicdl2	Cmpk1
Bicra	Cmss1
Bicral	Cmtm3
Bid	Cmtm4
Bik	Cmtm6
Bin1	Cmtm7
Bin2	Cmtr2
Bin3	Cmya5
Birc2	Cnbd2
Birc3	Cnbp
Birc5	Cndp2
Birc6	Cnep1r1
Bivm	Cnih1
Blk	Cnih3
Blm	Cnih4
Blmh	Cnksr2
Bloc1s1	Cnksr3
Bloc1s3	Cnn1
Bloc1s5	Cnn3
Bloc1s6	Cnnm2
Blvra	Cnnm3
Blvrb	Cnnm4
Blzf1	Cnot1
Bmerb1	Cnot10
Bmf	Cnot11
Bmi1	Cnot2
Bmp1	Cnot3
Bmp2k	Cnot4
Bmp3	Cnot6
Bmp4	Cnot6l
Bmp5	Cnot7
Bmp6	Cnot8
Bmp7	Cnot9
Bmp8a	Cnp
Bmp8b	Cnppd1
Bmper	Cnpy1
Bmpr1a	Cnpy2
Bmpr1b	Cnpy3
Bmpr2	Cnpy4
Bms1	Cnr2
Bmyc	Cnrip1
Bnc1	Cnst
Bnc2	Cntln
Bnip1	Cntn2
Bnip2	Cntnap2
Bnip3	Cntnap5b
Bnip3l	Cntrl
Boc	Cntrob
Bod1	Coa5
Bod1l	Coa6
Bok	Coa7
Bola1	Coasy
Bola3	Cobl
Boll	Cobll1
Bop1	Coch
Bora	Cog1
Borcs5	Cog2
Bpgm	Cog3
Bpi	Cog4
Bpifb1	Cog5
Bpifb2	Cog6
Bpifb4	Cog7
Bpifb5	Cog8
Bpifc	Coil
Braf	Col11a1
Brap	Col16a1
Brat1	Col18a1
Brca2	Col1a2
Brd1	Col20a1
Brd2	Col22a1
Brd3	Col23a1
Brd4	Col27a1
Brd7	Col2a1
Brd8	Col3a1
Brd8dc	Col4a1
Brdt	Col4a2
Brf1	Col4a3
Brf2	Col4a3bp
Bri3	Col4a5
Bri3bp	Col5a1
Brinp1	Col5a2
Brinp2	Col6a5
Brinp3	Col6a6
Brip1os	Col7a1
Brix1	Col8a2
Brk1	Colec10
Brms1l	Colec11
Brpf3	Colec12
Brsk1	Colgalt1
Brsk2	Commd1
Brwd1	Commd10
Brwd3	Commd2
Bscl2	Commd4
Bsdc1	Commd5
Bsg	Commd6
Bsn	Commd7
Bsph1	Commd8
Bsph2	Commd9
Bspry	Comp
Bst1	Comt
Btaf1	Comtd1
Btbd1	Cop1
Btbd10	Copa
Btbd11	Copb1
Btbd16	Copb2
Btbd19	Cope
Btbd2	Copg1
Btbd3	Copg2
Btbd35f11	Coprs
Btbd35f26	Cops2
Btbd7	Cops3
Btbd9	Cops4
Btc	Cops5
Btd	Cops6
Btf3	Cops7a
Btf3l4	Cops7b
Btg1	Cops8
Btg2	Cops9
Btk	Copz1
Btla	Coq10a
Btn2a2	Coq3
Btnl10	Coq4
Btrc	Coq5
Bub1	Coq6
Bub1b	Coq7
Bub3	Coq8a
Bud13	Coq8b
Bud23	Coq9
Bud31	Coro1c
Bves	Coro2a
Bvht	Coro2b
Bysl	Coro6
Bzw1	Coro7
Bzw2	Cotl1
C030007H22Rik	Cox10
C030037D09Rik	Cox11
C130026I21Rik	Cox14
C130036L24Rik	Cox17
C130046K22Rik	Cox18
C130071C03Rik	Cox19
C130083M11Rik	Cox4i1
C1d	Cox5a
C1qbp	Cox5b
C1ql2	Cox6a1
C1qtnf1	Cox6b1
C1qtnf2	Cox6b2
C1qtnf6	Cox6c
C1qtnf7	Cox7a1
C1qtnf9	Cox7a2
C1rb	Cox7a2l
C230014O12Rik	Cox7b
C230024C17Rik	Cox7b2
C230029F24Rik	Cox7c
C230072F16Rik	Cox8a
C230079O03Rik	Cpa1
C2cd2	Cpa2
C2cd3	Cpe
C2cd4c	Cpeb1
C2cd5	Cpeb4
C2cd6	Cplane1
C3	Cplx1
C330007P06Rik	Cpm
C330011F03Rik	Cpne1
C330018D20Rik	Cpne5
C330020E22Rik	Cpne8
C330024C12Rik	Cpne9
C430049B03Rik	Cpox
C4a	Cpped1
C4b	Cpsf1
C4bp	Cpsf2
C530005A16Rik	Cpsf3
C530008M17Rik	Cpsf4
C530044C16Rik	Cpsf6
C5ar1	Cpsf7
C5ar2	Cpt1a
C6	Cpt1c
C630028M04Rik	Cpt2
C730014E05Rik	Cpxm1
C77080	Crabp1
C87436	Cradd
C8a	Cramp1l
C8b	Crb2
C9	Crcp
C920021L13Rik	Creb1
C9orf72	Creb3l1
Caap1	Creb3l2
Cab39	Crebbp
Cab39l	Crebrf
Cabcoco1	Creg1
Cabin1	Creg2
Cables1	Creld2
Cabp1	Crem
Cabp5	Crim1
Cabp7	Crip1
Cabs1	Crispld2
Cacfd1	Crkl
Cachd1	Crlf1
Cacna1a	Crls1
Cacna1b	Crmp1
Cacna1c	Crnde
Cacna1d	Crnkl1
Cacna1e	Crocc
Cacna1h	Crot
Cacna1i	Crppa
Cacna1s	Crtap
Cacna2d1	Crtc1
Cacna2d2	Crtc3
Cacna2d3	Crxos
Cacna2d4	Cry1
Cacnb2	Cry2
Cacnb3	Cryab
Cacnb4	Cryba4
Cacng2	Crybg1
Cacng3	Crybg2
Cacng7	Crybg3
Cacng8	Crygn
Cactin	Cryl1
Cacybp	Crym
Cad	Cryz
Cadm1	Cryzl1
Cadm2	Cryzl2
Cadm3	Cs
Cadm4	Csad
Cadps2	Csde1
Cage1	Cse1l
Calb1	Csf1r
Calb2	Csf2ra
Calca	Csk
Calcoco1	Csl
Calcr	Csmd3
Calcrl	Csnk1a1
Cald1	Csnk1d
Calm1	Csnk1e
Calm2	Csnk1g1
[truncated: 13,349 more rows]

## Sheet: Figure 1h
FRiP	Sample
0.180456	scATAC-seq
0.233688	scATAC-seq
0.334696	scATAC-seq
0.20434	scATAC-seq
0.214728	scATAC-seq
0.127483	scATAC-seq
0.16036	scATAC-seq
0.150236	scATAC-seq
0.167343	scATAC-seq
0.21339	scATAC-seq
0.312322	scATAC-seq
0.165809	scATAC-seq
0.199862	scATAC-seq
0.434519	scATAC-seq
0.287064	scATAC-seq
0.15805	scATAC-seq
0.193236	scATAC-seq
0.194729	scATAC-seq
0.216326	scATAC-seq
0.335755	scATAC-seq
0.181226	scATAC-seq
0.26133	scATAC-seq
0.210989	scATAC-seq
0.222364	scATAC-seq
0.175591	scATAC-seq
0.183478	scATAC-seq
0.225047	scATAC-seq
0.329742	scATAC-seq
0.178992	scATAC-seq
0.225554	scATAC-seq
0.230599	scATAC-seq
0.248531	scATAC-seq
0.577945	scATAC-seq
0.253403	scATAC-seq
0.13847	scATAC-seq
0.360614	scATAC-seq
0.157806	scATAC-seq
0.174202	scATAC-seq
0.170522	scATAC-seq
0.132426	scATAC-seq
0.169197	scATAC-seq
0.152336	scATAC-seq
0.177483	scATAC-seq
0.151172	scATAC-seq
0.205938	scATAC-seq
0.17836	scATAC-seq
0.290539	scATAC-seq
0.173712	scATAC-seq
0.351149	scATAC-seq
0.206311	scATAC-seq
0.241181	scATAC-seq
0.231469	scATAC-seq
0.187582	scATAC-seq
0.0724757	scATAC-seq
0.210455	scATAC-seq
0.28932	scATAC-seq
0.154201	scATAC-seq
0.0658147	scATAC-seq
0.226889	scATAC-seq
0.187506	scATAC-seq
0.217619	scATAC-seq
0.205111	scATAC-seq
0.220836	scATAC-seq
0.274646	scATAC-seq
0.207665	scATAC-seq
0.279888	scATAC-seq
0.204061	scATAC-seq
0.204268	scATAC-seq
0.203996	scATAC-seq
0.261361	scATAC-seq
0.0864854	scATAC-seq
0.196212	scATAC-seq
0.167014	scATAC-seq
0.208553	scATAC-seq
0.222854	scATAC-seq
0.161137	scATAC-seq
0.184079	scATAC-seq
0.47945	scATAC-seq
0.159143	scATAC-seq
0.284678	scATAC-seq
0.227004	scATAC-seq
0.238371	scATAC-seq
0.180369	scATAC-seq
0.264886	scATAC-seq
0.206152	scATAC-seq
0.170395	scATAC-seq
0.223492	scATAC-seq
0.152075	scATAC-seq
0.0617574	scATAC-seq
0.211603	scATAC-seq
0.19398	scATAC-seq
0.170728	scATAC-seq
0.19013	scATAC-seq
0.220729	scSET-seq_H3K27me3
0.115424	scSET-seq_H3K27me3
0.13978	scSET-seq_H3K27me3
0.48498	scSET-seq_H3K27me3
0.430321	scSET-seq_H3K27me3
0.364505	scSET-seq_H3K27me3
0.235427	scSET-seq_H3K27me3
0.147761	scSET-seq_H3K27me3
0.368575	scSET-seq_H3K27me3
0.202186	scSET-seq_H3K27me3
0.116067	scSET-seq_H3K27me3
0.0474063	scSET-seq_H3K27me3
0.178533	scSET-seq_H3K27me3
0.330406	scSET-seq_H3K27me3
0.246305	scSET-seq_H3K27me3
0.109309	scSET-seq_H3K27me3
0.15859	scSET-seq_H3K27me3
0.246974	scSET-seq_H3K27me3
0.680919	scSET-seq_H3K27me3
0.191044	scSET-seq_H3K27me3
0.426744	scSET-seq_H3K27me3
0.200266	scSET-seq_H3K27me3
0.287771	scSET-seq_H3K27me3
0.212483	scSET-seq_H3K27me3
0.232407	scSET-seq_H3K27me3
0.450291	scSET-seq_H3K27me3
0.156433	scSET-seq_H3K27me3
0.347206	scSET-seq_H3K27me3
0.441214	scSET-seq_H3K27me3
0.421643	scSET-seq_H3K27me3
0.0635446	scSET-seq_H3K27me3
0.0642378	scSET-seq_H3K27me3
0.431384	scSET-seq_H3K27me3
0.308421	scSET-seq_H3K27me3
0.224556	scSET-seq_H3K27me3
0.356215	scSET-seq_H3K27me3
0.387472	scSET-seq_H3K27me3
0.373602	scSET-seq_H3K27me3
0.373303	scSET-seq_H3K27me3
0.399226	scSET-seq_H3K27me3
0.265239	scSET-seq_H3K27me3
0.28235	scSET-seq_H3K27me3
0.24381	scSET-seq_H3K27me3
0.195475	scSET-seq_H3K27me3
0.3053	scSET-seq_H3K27me3
0.147611	scSET-seq_H3K4me3
0.865323	scSET-seq_H3K4me3
0.406334	scSET-seq_H3K4me3
0.222805	scSET-seq_H3K4me3
0.170817	scSET-seq_H3K4me3
0.203813	scSET-seq_H3K4me3
0.241192	scSET-seq_H3K4me3
0.208026	scSET-seq_H3K4me3
0.194242	scSET-seq_H3K4me3
0.218298	scSET-seq_H3K4me3
0.220828	scSET-seq_H3K4me3
0.0920764	scSET-seq_H3K4me3
0.220633	scSET-seq_H3K4me3
0.196879	scSET-seq_H3K4me3
0.0753943	scSET-seq_H3K4me3
0.111173	scSET-seq_H3K4me3
0.173957	scSET-seq_H3K4me3
0.474947	scSET-seq_H3K4me3
0.510735	scSET-seq_H3K4me3
0.390849	scSET-seq_H3K4me3
0.190956	scSET-seq_H3K4me3
0.416875	scSET-seq_H3K4me3
0.397898	scSET-seq_H3K4me3
0.295371	scSET-seq_H3K4me3
0.392126	scSET-seq_H3K4me3
0.326953	scSET-seq_H3K4me3
0.230139	scSET-seq_H3K4me3
0.549787	scSET-seq_H3K4me3
0.671873	scSET-seq_H3K4me3
0.350165	scSET-seq_H3K4me3
0.192624	scSET-seq_H3K4me3
0.337423	scSET-seq_H3K4me3
0.562642	scSET-seq_H3K4me3
0.609397	scSET-seq_H3K4me3
0.372669	scSET-seq_H3K4me3
0.32253	scSET-seq_H3K4me3
0.231947	scSET-seq_H3K4me3
0.174164	scSET-seq_H3K4me3
0.504006	scSET-seq_H3K4me3
0.393397	scSET-seq_H3K4me3
0.572215	scSET-seq_H3K4me3
0.371378	scSET-seq_H3K4me3
0.320667	scSET-seq_H3K4me3
0.481228	scSET-seq_H3K4me3
0.353754	scSET-seq_H3K4me3
0.164685	scSET-seq_H3K4me3
0.165644	scSET-seq_H3K4me3
0.32065	scSET-seq_H3K4me3
0.233701	scSET-seq_H3K4me3
0.260037	scSET-seq_H3K4me3
0.606554	scSET-seq_H3K4me3
0.54771	scSET-seq_H3K4me3
0.323974	scSET-seq_H3K4me3
0.220718	scSET-seq_H3K4me3
0.234184	scSET-seq_H3K4me3
0.409832	scSET-seq_H3K4me3
0.38035	scSET-seq_H3K4me3
0.32446	scSET-seq_H3K4me3
0.263434	scSET-seq_H3K4me3
0.281321	scSET-seq_H3K4me3
0.468659	scSET-seq_H3K4me3
0.300972	scSET-seq_H3K4me3
0.400449	scSET-seq_H3K4me3
0.24614	scSET-seq_H3K4me3
0.279861	scSET-seq_H3K4me3
0.302574	scSET-seq_H3K4me3
0.189262	scSET-seq_H3K4me3
0.199706	scSET-seq_H3K4me3
0.283052	scSET-seq_H3K4me3
0.223175	scSET-seq_H3K4me3
0.319819	scSET-seq_H3K4me3
0.175286	scSET-seq_H3K4me3
0.24432	scSET-seq_H3K4me3
0.317231	scSET-seq_H3K4me3
0.367087	scSET-seq_H3K4me3
0.230588	scSET-seq_H3K4me3
0.260557	scSET-seq_H3K4me3
0.608284	scSET-seq_H3K4me3
0.554882	scSET-seq_H3K4me3
0.322887	scSET-seq_H3K4me3
0.303905	scSET-seq_H3K4me3
0.303285	scSET-seq_H3K4me3
0.303317	scSET-seq_H3K4me3
0.457987	scSET-seq_H3K4me3
0.278351	scSET-seq_H3K4me3
0.580228	scSET-seq_H3K4me3
0.485635	scSET-seq_H3K4me3
0.398208	scSET-seq_H3K4me3
0.253315	scSET-seq_H3K4me3
0.3175	scSET-seq_H3K4me3
0.271753	scSET-seq_H3K4me3
0.430998	scSET-seq_H3K4me3
0.433681	scSET-seq_H3K4me3
0.416997	scSET-seq_H3K4me3
0.414697	scSET-seq_H3K4me3
0.422677	scSET-seq_H3K4me3
0.228348	scSET-seq_H3K4me3
0.44293	scSET-seq_H3K4me3
0.525024	scSET-seq_H3K4me3
0.282472	scSET-seq_H3K4me3
0.405416	scSET-seq_H3K4me3
0.33091	scSET-seq_H3K4me3
0.394321	scSET-seq_H3K4me3
0.426032	scSET-seq_H3K4me3
0.284895	scSET-seq_H3K4me3
0.433737	scSET-seq_H3K4me3
0.180409	scSET-seq_H3K4me3
0.32554	scSET-seq_H3K4me3
0.433125	scSET-seq_H3K4me3
0.276133	scSET-seq_H3K4me3
0.385063	scSET-seq_H3K4me3
0.311308	scSET-seq_H3K4me3
0.307039	scSET-seq_H3K4me3
0.469379	scSET-seq_H3K4me3
0.47166	scSET-seq_H3K4me3
0.506847	scSET-seq_H3K4me3
0.166197	scSET-seq_H3K4me3
0.165107	scSET-seq_H3K4me3
0.406931	scSET-seq_H3K4me3
0.504134	scSET-seq_H3K4me3
0.387448	scSET-seq_H3K4me3
0.397963	scSET-seq_H3K4me3
0.171734	scSET-seq_H3K4me3
0.307826	scSET-seq_H3K4me3
0.221042	scSET-seq_H3K4me3
0.305477	scSET-seq_H3K4me3
0.415064	scSET-seq_H3K4me3
0.143492	scSET-seq_H3K4me3
0.446602	scSET-seq_H3K4me3
0.385642	scSET-seq_H3K4me3
0.509001	scSET-seq_H3K4me3
0.431804	scSET-seq_H3K4me3
0.577894	scSET-seq_H3K4me3
0.35295	scSET-seq_H3K4me3
0.419701	scSET-seq_H3K4me3
0.578179	scSET-seq_H3K4me3
0.192661	scSET-seq_H3K4me3
0.454433	scSET-seq_H3K4me3
0.157347	scSET-seq_H3K4me3
0.578182	scSET-seq_H3K4me3
0.474348	scSET-seq_H3K4me3
0.179144	scSET-seq_H3K4me3
0.301743	scSET-seq_H3K4me3
0.647233	scSET-seq_H3K4me3
0.628348	scSET-seq_H3K4me3
0.450636	scSET-seq_H3K4me3
0.678433	scSET-seq_H3K4me3
0.41442	scSET-seq_H3K4me3
0.511533	scSET-seq_H3K4me3
0.267756	scSET-seq_H3K4me3
0.133871	scSET-seq_H3K4me3
0.331961	scSET-seq_H3K4me3
0.342547	scSET-seq_H3K4me3
0.239931	scSET-seq_H3K4me3
0.404332	scSET-seq_H3K4me3
0.498267	scSET-seq_H3K4me3
0.337013	scSET-seq_H3K4me3
0.638977	scSET-seq_H3K4me3
0.333914	scSET-seq_H3K4me3
0.510083	scSET-seq_H3K4me3
0.431926	scSET-seq_H3K4me3
0.137745	scSET-seq_H3K4me3
0.436062	scSET-seq_H3K4me3
0.318718	scSET-seq_H3K4me3
0.199938	scSET-seq_H3K4me3
0.416796	scSET-seq_H3K4me3
0.59661	scSET-seq_H3K4me3
0.618132	scSET-seq_H3K4me3
0.437191	scSET-seq_H3K4me3
0.271557	scSET-seq_H3K4me3
0.639777	scSET-seq_H3K4me3
0.355146	scSET-seq_H3K4me3
0.519327	scSET-seq_H3K4me3
0.379054	scSET-seq_H3K4me3
0.472459	scSET-seq_H3K4me3
0.442641	scSET-seq_H3K4me3
0.657265	scSET-seq_H3K4me3
0.41012	scSET-seq_H3K4me3
0.181362	scSET-seq_H3K4me3
0.34288	scSET-seq_H3K4me3
0.555545	scSET-seq_H3K4me3
0.409069	scSET-seq_H3K4me3
0.224218	scSET-seq_H3K4me3
0.354758	scSET-seq_H3K4me3
0.443305	scSET-seq_H3K4me3
0.388719	scSET-seq_H3K4me3
0.52991	scSET-seq_H3K4me3
0.493199	scSET-seq_H3K4me3
0.264915	scSET-seq_H3K4me3
0.400971	scSET-seq_H3K4me3
0.364442	scSET-seq_H3K4me3
0.50136	scSET-seq_H3K4me3
0.274812	scSET-seq_H3K4me3
0.228084	scSET-seq_H3K4me3
0.397023	scSET-seq_H3K4me3
0.378585	scSET-seq_H3K4me3
0.365376	scSET-seq_H3K4me3
0.479685	scSET-seq_H3K4me3
0.505083	scSET-seq_H3K4me3
0.235374	scSET-seq_H3K4me3
0.232756	Piared-Tag_H3K27me3
0.2343	Piared-Tag_H3K27me3
0.302786	Piared-Tag_H3K27me3
0.318719	Piared-Tag_H3K27me3
0.287948	Piared-Tag_H3K27me3
0.343036	Piared-Tag_H3K27me3
0.244849	Piared-Tag_H3K27me3
0.243171	Piared-Tag_H3K27me3
0.24886	Piared-Tag_H3K27me3
0.240363	Piared-Tag_H3K27me3
0.242583	Piared-Tag_H3K27me3
0.189708	Piared-Tag_H3K27me3
0.421958	Piared-Tag_H3K27me3
0.24935	Piared-Tag_H3K27me3
0.232076	Piared-Tag_H3K27me3
0.269854	Piared-Tag_H3K27me3
0.232595	Piared-Tag_H3K27me3
0.242137	Piared-Tag_H3K27me3
0.246373	Piared-Tag_H3K27me3
0.230964	Piared-Tag_H3K27me3
0.228009	Piared-Tag_H3K27me3
0.247241	Piared-Tag_H3K27me3
0.219256	Piared-Tag_H3K27me3
0.177479	Piared-Tag_H3K27me3
0.307016	Piared-Tag_H3K27me3
0.27291	Piared-Tag_H3K27me3
0.233658	Piared-Tag_H3K27me3
0.30537	Piared-Tag_H3K27me3
0.22727	Piared-Tag_H3K27me3
0.242268	Piared-Tag_H3K27me3
0.23362	Piared-Tag_H3K27me3
0.215919	Piared-Tag_H3K27me3
0.290599	Piared-Tag_H3K27me3
0.233664	Piared-Tag_H3K27me3
0.259176	Piared-Tag_H3K27me3
0.245251	Piared-Tag_H3K27me3
0.252268	Piared-Tag_H3K27me3
0.259542	Piared-Tag_H3K27me3
0.248264	Piared-Tag_H3K27me3
0.277176	Piared-Tag_H3K27me3
0.265711	Piared-Tag_H3K27me3
0.306705	Piared-Tag_H3K27me3
0.271503	Piared-Tag_H3K27me3
0.285852	Piared-Tag_H3K27me3
0.226357	Piared-Tag_H3K27me3
0.298823	Piared-Tag_H3K27me3
0.290873	Piared-Tag_H3K27me3
0.237755	Piared-Tag_H3K27me3
0.25519	Piared-Tag_H3K27me3
0.245068	Piared-Tag_H3K27me3
0.323834	Piared-Tag_H3K27me3
0.235827	Piared-Tag_H3K27me3
0.259501	Piared-Tag_H3K27me3
0.203538	Piared-Tag_H3K27me3
0.287766	Piared-Tag_H3K27me3
0.229252	Piared-Tag_H3K27me3
0.227438	Piared-Tag_H3K27me3
0.234843	Piared-Tag_H3K27me3
0.218652	Piared-Tag_H3K27me3
0.290347	Piared-Tag_H3K27me3
0.24093	Piared-Tag_H3K27me3
0.236712	Piared-Tag_H3K27me3
0.349707	Piared-Tag_H3K27me3
0.247163	Piared-Tag_H3K27me3
0.252613	Piared-Tag_H3K27me3
0.267644	Piared-Tag_H3K27me3
0.27564	Piared-Tag_H3K27me3
0.25831	Piared-Tag_H3K27me3
0.237476	Piared-Tag_H3K27me3
0.256747	Piared-Tag_H3K27me3
0.265214	Piared-Tag_H3K27me3
0.240574	Piared-Tag_H3K27me3
0.244913	Piared-Tag_H3K27me3
0.264806	Piared-Tag_H3K27me3
0.209881	Piared-Tag_H3K27me3
0.23067	Piared-Tag_H3K27me3
0.261121	Piared-Tag_H3K27me3
0.279545	Piared-Tag_H3K27me3
0.254241	Piared-Tag_H3K27me3
0.315008	Piared-Tag_H3K27me3
0.188484	Piared-Tag_H3K27me3
0.23331	Piared-Tag_H3K27me3
0.265805	Piared-Tag_H3K27me3
0.238277	Piared-Tag_H3K27me3
0.232202	Piared-Tag_H3K27me3
0.367188	Piared-Tag_H3K27me3
0.251513	Piared-Tag_H3K27me3
0.230892	Piared-Tag_H3K27me3
0.215648	Piared-Tag_H3K27me3
0.298663	Piared-Tag_H3K27me3
0.244329	Piared-Tag_H3K27me3
0.262289	Piared-Tag_H3K27me3
0.242114	Piared-Tag_H3K27me3
0.246327	Piared-Tag_H3K27me3
0.249806	Piared-Tag_H3K27me3
0.219444	Piared-Tag_H3K27me3
0.27002	Piared-Tag_H3K27me3
0.229883	Piared-Tag_H3K27me3
0.24082	Piared-Tag_H3K27me3
0.264281	Piared-Tag_H3K27me3
0.271903	Piared-Tag_H3K27me3
0.310263	Piared-Tag_H3K27me3
0.299248	Piared-Tag_H3K27me3
0.267883	Piared-Tag_H3K27me3
0.252059	Piared-Tag_H3K27me3
0.246429	Piared-Tag_H3K27me3
0.237434	Piared-Tag_H3K27me3
0.246342	Piared-Tag_H3K27me3
0.251633	Piared-Tag_H3K27me3
0.214844	Piared-Tag_H3K27me3
0.240668	Piared-Tag_H3K27me3
0.24395	Piared-Tag_H3K27me3
0.253629	Piared-Tag_H3K27me3
0.228982	Piared-Tag_H3K27me3
0.258663	Piared-Tag_H3K27me3
0.226414	Piared-Tag_H3K27me3
0.217337	Piared-Tag_H3K27me3
0.228568	Piared-Tag_H3K27me3
0.249115	Piared-Tag_H3K27me3
0.257335	Piared-Tag_H3K27me3
0.227498	Piared-Tag_H3K27me3
0.236511	Piared-Tag_H3K27me3
0.288969	Piared-Tag_H3K27me3
0.235563	Piared-Tag_H3K27me3
0.262741	Piared-Tag_H3K27me3
0.300649	Piared-Tag_H3K27me3
0.278121	Piared-Tag_H3K27me3
0.22028	Piared-Tag_H3K27me3
0.272528	Piared-Tag_H3K27me3
0.284687	Piared-Tag_H3K27me3
0.299039	Piared-Tag_H3K27me3
0.28668	Piared-Tag_H3K27me3
0.254682	Piared-Tag_H3K27me3
0.278375	Piared-Tag_H3K27me3
0.243324	Piared-Tag_H3K27me3
0.255063	Piared-Tag_H3K27me3
0.241976	Piared-Tag_H3K27me3
0.278361	Piared-Tag_H3K27me3
0.334495	Piared-Tag_H3K27me3
0.217086	Piared-Tag_H3K27me3
0.239288	Piared-Tag_H3K27me3
0.240302	Piared-Tag_H3K27me3
0.242152	Piared-Tag_H3K27me3
0.242729	Piared-Tag_H3K27me3
0.223722	Piared-Tag_H3K27me3
0.225631	Piared-Tag_H3K27me3
0.258871	Piared-Tag_H3K27me3
0.231668	Piared-Tag_H3K27me3
0.27703	Piared-Tag_H3K27me3
0.232335	Piared-Tag_H3K27me3
0.247716	Piared-Tag_H3K27me3
0.25308	Piared-Tag_H3K27me3
0.256943	Piared-Tag_H3K27me3
0.226973	Piared-Tag_H3K27me3
0.283159	Piared-Tag_H3K27me3
0.20849	Piared-Tag_H3K27me3
0.2495	Piared-Tag_H3K27me3
0.234317	Piared-Tag_H3K27me3
0.216736	Piared-Tag_H3K27me3
0.211003	Piared-Tag_H3K27me3
0.312613	Piared-Tag_H3K27me3
0.235891	Piared-Tag_H3K27me3
0.234754	Piared-Tag_H3K27me3
0.251965	Piared-Tag_H3K27me3
0.246848	Piared-Tag_H3K27me3
0.248211	Piared-Tag_H3K27me3
0.243984	Piared-Tag_H3K27me3
0.284677	Piared-Tag_H3K27me3
0.230119	Piared-Tag_H3K27me3
0.200414	Piared-Tag_H3K27me3
0.262552	Piared-Tag_H3K27me3
0.269902	Piared-Tag_H3K27me3
0.295497	Piared-Tag_H3K27me3
0.281386	Piared-Tag_H3K27me3
0.262852	Piared-Tag_H3K27me3
0.249932	Piared-Tag_H3K27me3
0.230127	Piared-Tag_H3K27me3
0.233491	Piared-Tag_H3K27me3
0.232293	Piared-Tag_H3K27me3
0.254114	Piared-Tag_H3K27me3
0.308751	Piared-Tag_H3K27me3
0.224717	Piared-Tag_H3K27me3
0.277987	Piared-Tag_H3K27me3
0.240007	Piared-Tag_H3K27me3
0.22987	Piared-Tag_H3K27me3
0.238825	Piared-Tag_H3K27me3
0.220204	Piared-Tag_H3K27me3
0.194895	Piared-Tag_H3K27me3
0.228057	Piared-Tag_H3K27me3
0.236422	Piared-Tag_H3K27me3
0.254505	Piared-Tag_H3K27me3
0.238881	Piared-Tag_H3K27me3
0.197404	Piared-Tag_H3K27me3
0.241576	Piared-Tag_H3K27me3
0.266896	Piared-Tag_H3K27me3
0.422119	Piared-Tag_H3K27me3
0.251698	Piared-Tag_H3K27me3
0.27745	Piared-Tag_H3K27me3
0.331304	Piared-Tag_H3K27me3
0.231991	Piared-Tag_H3K27me3
0.230395	Piared-Tag_H3K27me3
0.350998	Piared-Tag_H3K27me3
0.305837	Piared-Tag_H3K27me3
0.217909	Piared-Tag_H3K27me3
0.224535	Piared-Tag_H3K27me3
0.273309	Piared-Tag_H3K27me3
0.231696	Piared-Tag_H3K27me3
0.295259	Piared-Tag_H3K27me3
0.288262	Piared-Tag_H3K27me3
0.235957	Piared-Tag_H3K27me3
0.239409	Piared-Tag_H3K27me3
0.255258	Piared-Tag_H3K27me3
0.244303	Piared-Tag_H3K27me3
0.284077	Piared-Tag_H3K27me3
0.242286	Piared-Tag_H3K27me3
0.268873	Piared-Tag_H3K27me3
0.215366	Piared-Tag_H3K27me3
0.242903	Piared-Tag_H3K27me3
0.290775	Piared-Tag_H3K27me3
0.236194	Piared-Tag_H3K27me3
0.241995	Piared-Tag_H3K27me3
0.246154	Piared-Tag_H3K27me3
0.280043	Piared-Tag_H3K27me3
0.310869	Piared-Tag_H3K27me3
0.233092	Piared-Tag_H3K27me3
0.294803	Piared-Tag_H3K27me3
0.254972	Piared-Tag_H3K27me3
0.261275	Piared-Tag_H3K27me3
0.275683	Piared-Tag_H3K27me3
0.22737	Piared-Tag_H3K27me3
0.262549	Piared-Tag_H3K27me3
0.246877	Piared-Tag_H3K27me3
0.285427	Piared-Tag_H3K27me3
0.301008	Piared-Tag_H3K27me3
0.291215	Piared-Tag_H3K27me3
0.231234	Piared-Tag_H3K27me3
0.226039	Piared-Tag_H3K27me3
0.257864	Piared-Tag_H3K27me3
0.258233	Piared-Tag_H3K27me3
0.19619	Piared-Tag_H3K27me3
0.280564	Piared-Tag_H3K27me3
0.238876	Piared-Tag_H3K27me3
0.266115	Piared-Tag_H3K27me3
0.226857	Piared-Tag_H3K27me3
0.256687	Piared-Tag_H3K27me3
0.315929	Piared-Tag_H3K27me3
0.263196	Piared-Tag_H3K27me3
0.228794	Piared-Tag_H3K27me3
0.280604	Piared-Tag_H3K27me3
0.259844	Piared-Tag_H3K27me3
0.252973	Piared-Tag_H3K27me3
0.250348	Piared-Tag_H3K27me3
0.215294	Piared-Tag_H3K27me3
0.260404	Piared-Tag_H3K27me3
0.259186	Piared-Tag_H3K27me3
0.254305	Piared-Tag_H3K27me3
0.223708	Piared-Tag_H3K27me3
0.249462	Piared-Tag_H3K27me3
0.254289	Piared-Tag_H3K27me3
0.217354	Piared-Tag_H3K27me3
0.239571	Piared-Tag_H3K27me3
0.265064	Piared-Tag_H3K27me3
0.242077	Piared-Tag_H3K27me3
0.303903	Piared-Tag_H3K27me3
0.235837	Piared-Tag_H3K27me3
0.177099	Piared-Tag_H3K27me3
0.21863	Piared-Tag_H3K27me3
0.264447	Piared-Tag_H3K27me3
0.229891	Piared-Tag_H3K27me3
0.271768	Piared-Tag_H3K27me3
0.240884	Piared-Tag_H3K27me3
0.245551	Piared-Tag_H3K27me3
0.230171	Piared-Tag_H3K27me3
0.217437	Piared-Tag_H3K27me3
0.192904	Piared-Tag_H3K27me3
0.232572	Piared-Tag_H3K27me3
0.36914	Piared-Tag_H3K27me3
0.235529	Piared-Tag_H3K27me3
0.236904	Piared-Tag_H3K27me3
0.205809	Piared-Tag_H3K27me3
0.2625	Piared-Tag_H3K27me3
0.243179	Piared-Tag_H3K27me3
0.354492	Piared-Tag_H3K27me3
0.200678	Piared-Tag_H3K27me3
0.248074	Piared-Tag_H3K27me3
0.216983	Piared-Tag_H3K27me3
0.26017	Piared-Tag_H3K27me3
0.249201	Piared-Tag_H3K27me3
0.250306	Piared-Tag_H3K27me3
0.240401	Piared-Tag_H3K27me3
0.259943	Piared-Tag_H3K27me3
0.250993	Piared-Tag_H3K27me3
0.309337	Piared-Tag_H3K27me3
0.242107	Piared-Tag_H3K27me3
0.233592	Piared-Tag_H3K27me3
0.248623	Piared-Tag_H3K27me3
0.211464	Piared-Tag_H3K27me3
0.207995	Piared-Tag_H3K27me3
0.237437	Piared-Tag_H3K27me3
0.303088	Piared-Tag_H3K27me3
0.281395	Piared-Tag_H3K27me3
0.253896	Piared-Tag_H3K27me3
0.275147	Piared-Tag_H3K27me3
0.235548	Piared-Tag_H3K27me3
0.271573	Piared-Tag_H3K27me3
0.190804	Piared-Tag_H3K27me3
0.255079	Piared-Tag_H3K27me3
0.345936	Piared-Tag_H3K27me3
0.238409	Piared-Tag_H3K27me3
0.232827	Piared-Tag_H3K27me3
0.23668	Piared-Tag_H3K27me3
0.254167	Piared-Tag_H3K27me3
0.258108	Piared-Tag_H3K27me3
0.376296	Piared-Tag_H3K27me3
0.300968	Piared-Tag_H3K27me3
0.234901	Piared-Tag_H3K27me3
0.244988	Piared-Tag_H3K27me3
0.189296	Piared-Tag_H3K27me3
0.240753	Piared-Tag_H3K27me3
0.242531	Piared-Tag_H3K27me3
0.233608	Piared-Tag_H3K27me3
0.205746	Piared-Tag_H3K27me3
0.229899	Piared-Tag_H3K27me3
0.239837	Piared-Tag_H3K27me3
0.246029	Piared-Tag_H3K27me3
0.23816	Piared-Tag_H3K27me3
0.243839	Piared-Tag_H3K27me3
0.247295	Piared-Tag_H3K27me3
0.246766	Piared-Tag_H3K27me3
0.290733	Piared-Tag_H3K27me3
0.264736	Piared-Tag_H3K27me3
0.267176	Piared-Tag_H3K27me3
0.240073	Piared-Tag_H3K27me3
0.199651	Piared-Tag_H3K27me3
0.294239	Piared-Tag_H3K27me3
0.23444	Piared-Tag_H3K27me3
0.275313	Piared-Tag_H3K27me3
0.323259	Piared-Tag_H3K27me3
0.233389	Piared-Tag_H3K27me3
0.270644	Piared-Tag_H3K27me3
0.245879	Piared-Tag_H3K27me3
0.237317	Piared-Tag_H3K27me3
0.206323	Piared-Tag_H3K27me3
0.224965	Piared-Tag_H3K27me3
0.246002	Piared-Tag_H3K27me3
0.225064	Piared-Tag_H3K27me3
0.254126	Piared-Tag_H3K27me3
0.263262	Piared-Tag_H3K27me3
0.275028	Piared-Tag_H3K27me3
0.242398	Piared-Tag_H3K27me3
0.296498	Piared-Tag_H3K27me3
0.259604	Piared-Tag_H3K27me3
0.221069	Piared-Tag_H3K27me3
0.203595	Piared-Tag_H3K27me3
0.250898	Piared-Tag_H3K27me3
0.207232	Piared-Tag_H3K27me3
0.320365	Piared-Tag_H3K27me3
0.233622	Piared-Tag_H3K27me3
0.2186	Piared-Tag_H3K27me3
0.246129	Piared-Tag_H3K27me3
0.286327	Piared-Tag_H3K27me3
0.222078	Piared-Tag_H3K27me3
0.186803	Piared-Tag_H3K27me3
0.242294	Piared-Tag_H3K27me3
0.28087	Piared-Tag_H3K27me3
0.218007	Piared-Tag_H3K27me3
0.268552	Piared-Tag_H3K27me3
0.194459	Piared-Tag_H3K27me3
0.234677	Piared-Tag_H3K27me3
0.222834	Piared-Tag_H3K27me3
0.190234	Piared-Tag_H3K27me3
0.278759	Piared-Tag_H3K27me3
0.254079	Piared-Tag_H3K27me3
0.310375	Piared-Tag_H3K27me3
0.390625	Piared-Tag_H3K27me3
0.238795	Piared-Tag_H3K27me3
0.241943	Piared-Tag_H3K27me3
0.288982	Piared-Tag_H3K27me3
0.233247	Piared-Tag_H3K27me3
0.250652	Piared-Tag_H3K27me3
0.232013	Piared-Tag_H3K27me3
0.234001	Piared-Tag_H3K27me3
0.266546	Piared-Tag_H3K27me3
0.259181	Piared-Tag_H3K27me3
0.23643	Piared-Tag_H3K27me3
0.300159	Piared-Tag_H3K27me3
0.253778	Piared-Tag_H3K27me3
0.269617	Piared-Tag_H3K27me3
0.381448	Piared-Tag_H3K27me3
0.234072	Piared-Tag_H3K27me3
0.242427	Piared-Tag_H3K27me3
0.316115	Piared-Tag_H3K27me3
0.247772	Piared-Tag_H3K27me3
0.265094	Piared-Tag_H3K27me3
0.23746	Piared-Tag_H3K27me3
0.219403	Piared-Tag_H3K27me3
0.273879	Piared-Tag_H3K27me3
0.234118	Piared-Tag_H3K27me3
0.234286	Piared-Tag_H3K27me3
0.395673	Piared-Tag_H3K27me3
0.234482	Piared-Tag_H3K27me3
0.276542	Piared-Tag_H3K27me3
0.232814	Piared-Tag_H3K27me3
0.223983	Piared-Tag_H3K27me3
0.283849	Piared-Tag_H3K27me3
0.301265	Piared-Tag_H3K27me3
0.243056	Piared-Tag_H3K27me3
0.238444	Piared-Tag_H3K27me3
0.249355	Piared-Tag_H3K27me3
0.259988	Piared-Tag_H3K27me3
0.20703	Piared-Tag_H3K27me3
0.258708	Piared-Tag_H3K27me3
0.242102	Piared-Tag_H3K27me3
0.239175	Piared-Tag_H3K27me3
0.241186	Piared-Tag_H3K27me3
0.23486	Piared-Tag_H3K27me3
0.294426	Piared-Tag_H3K27me3
0.207295	Piared-Tag_H3K27me3
0.258904	Piared-Tag_H3K27me3
0.301451	Piared-Tag_H3K27me3
0.400958	Piared-Tag_H3K27me3
0.261972	Piared-Tag_H3K27me3
0.219825	Piared-Tag_H3K27me3
0.221403	Piared-Tag_H3K27me3
0.234211	Piared-Tag_H3K27me3
0.258289	Piared-Tag_H3K27me3
0.253055	Piared-Tag_H3K27me3
0.249952	Piared-Tag_H3K27me3
0.252216	Piared-Tag_H3K27me3
0.273462	Piared-Tag_H3K27me3
0.244411	Piared-Tag_H3K27me3
0.232433	Piared-Tag_H3K27me3
0.275805	Piared-Tag_H3K27me3
0.287209	Piared-Tag_H3K27me3
0.297017	Piared-Tag_H3K27me3
0.268626	Piared-Tag_H3K27me3
0.244012	Piared-Tag_H3K27me3
0.274256	Piared-Tag_H3K27me3
0.268865	Piared-Tag_H3K27me3
0.244927	Piared-Tag_H3K27me3
0.250253	Piared-Tag_H3K27me3
0.193374	Piared-Tag_H3K27me3
0.28128	Piared-Tag_H3K27me3
0.284431	Piared-Tag_H3K27me3
0.242221	Piared-Tag_H3K27me3
0.316683	Piared-Tag_H3K27me3
0.235891	Piared-Tag_H3K27me3
0.624566	Paired-Tag_H3K4me3
0.3415	Paired-Tag_H3K4me3
0.584552	Paired-Tag_H3K4me3
0.329067	Paired-Tag_H3K4me3
0.453889	Paired-Tag_H3K4me3
0.472421	Paired-Tag_H3K4me3
0.429457	Paired-Tag_H3K4me3
0.512744	Paired-Tag_H3K4me3
0.445625	Paired-Tag_H3K4me3
0.52	Paired-Tag_H3K4me3
0.37125	Paired-Tag_H3K4me3
0.509741	Paired-Tag_H3K4me3
0.526143	Paired-Tag_H3K4me3
0.546989	Paired-Tag_H3K4me3
0.584229	Paired-Tag_H3K4me3
0.441711	Paired-Tag_H3K4me3
0.536548	Paired-Tag_H3K4me3
0.320187	Paired-Tag_H3K4me3
0.486944	Paired-Tag_H3K4me3
0.574091	Paired-Tag_H3K4me3
0.581568	Paired-Tag_H3K4me3
0.606255	Paired-Tag_H3K4me3
0.515253	Paired-Tag_H3K4me3
0.631563	Paired-Tag_H3K4me3
0.408438	Paired-Tag_H3K4me3
0.427031	Paired-Tag_H3K4me3
0.407155	Paired-Tag_H3K4me3
0.3075	Paired-Tag_H3K4me3
0.3653	Paired-Tag_H3K4me3
0.52633	Paired-Tag_H3K4me3
0.429457	Paired-Tag_H3K4me3
0.4775	Paired-Tag_H3K4me3
0.390783	Paired-Tag_H3K4me3
0.512372	Paired-Tag_H3K4me3
0.5081	Paired-Tag_H3K4me3
0.497115	Paired-Tag_H3K4me3
0.442192	Paired-Tag_H3K4me3
0.334062	Paired-Tag_H3K4me3
0.463716	Paired-Tag_H3K4me3
0.402803	Paired-Tag_H3K4me3
0.361755	Paired-Tag_H3K4me3
0.632121	Paired-Tag_H3K4me3
0.3625	Paired-Tag_H3K4me3
0.408438	Paired-Tag_H3K4me3
0.363421	Paired-Tag_H3K4me3
0.3925	Paired-Tag_H3K4me3
0.49025	Paired-Tag_H3K4me3
0.5025	Paired-Tag_H3K4me3
0.321667	Paired-Tag_H3K4me3
0.4843	Paired-Tag_H3K4me3
0.572252	Paired-Tag_H3K4me3
0.441711	Paired-Tag_H3K4me3
0.52	Paired-Tag_H3K4me3
0.408438	Paired-Tag_H3K4me3
0.402384	Paired-Tag_H3K4me3
0.329295	Paired-Tag_H3K4me3
0.586413	Paired-Tag_H3K4me3
0.554593	Paired-Tag_H3K4me3
0.355364	Paired-Tag_H3K4me3
0.357727	Paired-Tag_H3K4me3
0.349433	Paired-Tag_H3K4me3
0.607301	Paired-Tag_H3K4me3
0.451346	Paired-Tag_H3K4me3
0.525219	Paired-Tag_H3K4me3
0.385833	Paired-Tag_H3K4me3
0.3925	Paired-Tag_H3K4me3
0.438864	Paired-Tag_H3K4me3
0.5986	Paired-Tag_H3K4me3
0.627072	Paired-Tag_H3K4me3
0.504506	Paired-Tag_H3K4me3
0.408438	Paired-Tag_H3K4me3
0.571509	Paired-Tag_H3K4me3
0.5081	Paired-Tag_H3K4me3
0.559217	Paired-Tag_H3K4me3
0.447635	Paired-Tag_H3K4me3
0.447635	Paired-Tag_H3K4me3
0.352656	Paired-Tag_H3K4me3
0.420833	Paired-Tag_H3K4me3
0.300789	Paired-Tag_H3K4me3
0.557953	Paired-Tag_H3K4me3
0.590414	Paired-Tag_H3K4me3
0.415246	Paired-Tag_H3K4me3
0.332685	Paired-Tag_H3K4me3
0.288611	Paired-Tag_H3K4me3
0.330682	Paired-Tag_H3K4me3
0.480333	Paired-Tag_H3K4me3
0.416522	Paired-Tag_H3K4me3
0.557733	Paired-Tag_H3K4me3
0.37125	Paired-Tag_H3K4me3
0.554244	Paired-Tag_H3K4me3
0.3925	Paired-Tag_H3K4me3
0.536435	Paired-Tag_H3K4me3
0.343929	Paired-Tag_H3K4me3
0.52	Paired-Tag_H3K4me3
0.506477	Paired-Tag_H3K4me3
0.561998	Paired-Tag_H3K4me3
0.431852	Paired-Tag_H3K4me3
0.447635	Paired-Tag_H3K4me3
0.492955	Paired-Tag_H3K4me3
0.3975	Paired-Tag_H3K4me3
0.3925	Paired-Tag_H3K4me3
0.577783	Paired-Tag_H3K4me3
0.66875	Paired-Tag_H3K4me3
0.596454	Paired-Tag_H3K4me3
0.445625	Paired-Tag_H3K4me3
0.561681	Paired-Tag_H3K4me3
0.543824	Paired-Tag_H3K4me3
0.373611	Paired-Tag_H3K4me3
0.553385	Paired-Tag_H3K4me3
0.3415	Paired-Tag_H3K4me3
0.492955	Paired-Tag_H3K4me3
0.445625	Paired-Tag_H3K4me3
0.562621	Paired-Tag_H3K4me3
0.384773	Paired-Tag_H3K4me3
0.468707	Paired-Tag_H3K4me3
0.455326	Paired-Tag_H3K4me3
0.619167	Paired-Tag_H3K4me3
0.367622	Paired-Tag_H3K4me3
0.538373	Paired-Tag_H3K4me3
0.4675	Paired-Tag_H3K4me3
0.533545	Paired-Tag_H3K4me3
0.5795	Paired-Tag_H3K4me3
0.330682	Paired-Tag_H3K4me3
0.566974	Paired-Tag_H3K4me3
0.425053	Paired-Tag_H3K4me3
0.6475	Paired-Tag_H3K4me3
0.361333	Paired-Tag_H3K4me3
0.5842	Paired-Tag_H3K4me3
0.52	Paired-Tag_H3K4me3
0.605	Paired-Tag_H3K4me3
0.584051	Paired-Tag_H3K4me3
0.3275	Paired-Tag_H3K4me3
0.35	Paired-Tag_H3K4me3
0.584125	Paired-Tag_H3K4me3
0.546687	Paired-Tag_H3K4me3
0.538594	Paired-Tag_H3K4me3
0.529204	Paired-Tag_H3K4me3
0.387778	Paired-Tag_H3K4me3
0.364167	Paired-Tag_H3K4me3
0.435	Paired-Tag_H3K4me3
0.531238	Paired-Tag_H3K4me3
0.555598	Paired-Tag_H3K4me3
0.486944	Paired-Tag_H3K4me3
0.387778	Paired-Tag_H3K4me3
0.431852	Paired-Tag_H3K4me3
0.406667	Paired-Tag_H3K4me3
0.420833	Paired-Tag_H3K4me3
0.411159	Paired-Tag_H3K4me3
0.52	Paired-Tag_H3K4me3
0.384773	Paired-Tag_H3K4me3
0.471757	Paired-Tag_H3K4me3
0.550776	Paired-Tag_H3K4me3
0.464887	Paired-Tag_H3K4me3
0.61631	Paired-Tag_H3K4me3
0.554159	Paired-Tag_H3K4me3
0.354722	Paired-Tag_H3K4me3
0.3415	Paired-Tag_H3K4me3
0.334764	Paired-Tag_H3K4me3
0.551283	Paired-Tag_H3K4me3
0.523549	Paired-Tag_H3K4me3
0.623779	Paired-Tag_H3K4me3
0.587008	Paired-Tag_H3K4me3
0.52	Paired-Tag_H3K4me3
0.566785	Paired-Tag_H3K4me3
0.569896	Paired-Tag_H3K4me3
0.427672	Paired-Tag_H3K4me3
0.35311	Paired-Tag_H3K4me3
0.359808	Paired-Tag_H3K4me3
0.597527	Paired-Tag_H3K4me3
0.452823	Paired-Tag_H3K4me3
0.37125	Paired-Tag_H3K4me3
0.49099	Paired-Tag_H3K4me3
0.590604	Paired-Tag_H3K4me3
0.425053	Paired-Tag_H3K4me3
0.388547	Paired-Tag_H3K4me3
0.489224	Paired-Tag_H3K4me3
0.393788	Paired-Tag_H3K4me3
0.262167	Paired-Tag_H3K4me3
0.37125	Paired-Tag_H3K4me3
0.583252	Paired-Tag_H3K4me3
0.513343	Paired-Tag_H3K4me3
0.384773	Paired-Tag_H3K4me3
0.4675	Paired-Tag_H3K4me3
0.5625	Paired-Tag_H3K4me3
0.35311	Paired-Tag_H3K4me3
0.560906	Paired-Tag_H3K4me3
0.2225	Paired-Tag_H3K4me3
0.499244	Paired-Tag_H3K4me3
0.468707	Paired-Tag_H3K4me3
0.399392	Paired-Tag_H3K4me3
0.3925	Paired-Tag_H3K4me3
0.398796	Paired-Tag_H3K4me3
0.364783	Paired-Tag_H3K4me3
0.3415	Paired-Tag_H3K4me3
0.529037	Paired-Tag_H3K4me3
0.495878	Paired-Tag_H3K4me3
0.366742	Paired-Tag_H3K4me3
0.56459	Paired-Tag_H3K4me3
0.534167	Paired-Tag_H3K4me3
0.481196	Paired-Tag_H3K4me3
0.487673	Paired-Tag_H3K4me3
0.391351	Paired-Tag_H3K4me3
0.547045	Paired-Tag_H3K4me3
0.5115	Paired-Tag_H3K4me3
0.379079	Paired-Tag_H3K4me3
0.488684	Paired-Tag_H3K4me3
0.547387	Paired-Tag_H3K4me3
0.564676	Paired-Tag_H3K4me3
0.508981	Paired-Tag_H3K4me3
0.49025	Paired-Tag_H3K4me3
0.354722	Paired-Tag_H3K4me3
0.528946	Paired-Tag_H3K4me3
0.564888	Paired-Tag_H3K4me3
0.314038	Paired-Tag_H3K4me3
0.360872	Paired-Tag_H3K4me3
0.558632	Paired-Tag_H3K4me3
0.49025	Paired-Tag_H3K4me3
0.518247	Paired-Tag_H3K4me3
0.332685	Paired-Tag_H3K4me3
0.3177	Paired-Tag_H3K4me3
0.52	Paired-Tag_H3K4me3
0.493239	Paired-Tag_H3K4me3
0.424195	Paired-Tag_H3K4me3
0.364167	Paired-Tag_H3K4me3
0.5625	Paired-Tag_H3K4me3
0.321667	Paired-Tag_H3K4me3
0.569783	Paired-Tag_H3K4me3
0.435	Paired-Tag_H3K4me3
0.554663	Paired-Tag_H3K4me3
0.598561	Paired-Tag_H3K4me3
0.442391	Paired-Tag_H3K4me3
0.468611	Paired-Tag_H3K4me3
0.505775	Paired-Tag_H3K4me3
0.354722	Paired-Tag_H3K4me3
0.35	Paired-Tag_H3K4me3
0.3653	Paired-Tag_H3K4me3
0.3415	Paired-Tag_H3K4me3
0.274239	Paired-Tag_H3K4me3
0.585105	Paired-Tag_H3K4me3
0.4605	Paired-Tag_H3K4me3
0.451346	Paired-Tag_H3K4me3
0.551492	Paired-Tag_H3K4me3
0.330682	Paired-Tag_H3K4me3
0.455326	Paired-Tag_H3K4me3
0.345603	Paired-Tag_H3K4me3
0.501406	Paired-Tag_H3K4me3
0.314038	Paired-Tag_H3K4me3
0.431272	Paired-Tag_H3K4me3
0.37125	Paired-Tag_H3K4me3
0.492955	Paired-Tag_H3K4me3
0.347035	Paired-Tag_H3K4me3
0.594375	Paired-Tag_H3K4me3
0.301833	Paired-Tag_H3K4me3
0.586851	Paired-Tag_H3K4me3
0.321667	Paired-Tag_H3K4me3
0.468707	Paired-Tag_H3K4me3
0.37125	Paired-Tag_H3K4me3
0.413131	Paired-Tag_H3K4me3
0.528193	Paired-Tag_H3K4me3
0.601254	Paired-Tag_H3K4me3
0.420833	Paired-Tag_H3K4me3
0.581099	Paired-Tag_H3K4me3
0.536066	Paired-Tag_H3K4me3
0.420833	Paired-Tag_H3K4me3
0.617946	Paired-Tag_H3K4me3
0.316447	Paired-Tag_H3K4me3
0.361333	Paired-Tag_H3K4me3
0.366553	Paired-Tag_H3K4me3
0.413935	Paired-Tag_H3K4me3
0.336923	Paired-Tag_H3K4me3
0.556958	Paired-Tag_H3K4me3
0.387778	Paired-Tag_H3K4me3
0.566974	Paired-Tag_H3K4me3
0.52	Paired-Tag_H3K4me3
0.335068	Paired-Tag_H3K4me3
0.605259	Paired-Tag_H3K4me3
0.2225	Paired-Tag_H3K4me3
0.607288	Paired-Tag_H3K4me3
0.364167	Paired-Tag_H3K4me3
0.485285	Paired-Tag_H3K4me3
0.547545	Paired-Tag_H3K4me3
0.47432	Paired-Tag_H3K4me3
0.52	Paired-Tag_H3K4me3
0.335833	Paired-Tag_H3K4me3
0.578244	Paired-Tag_H3K4me3
0.451346	Paired-Tag_H3K4me3
0.50501	Paired-Tag_H3K4me3
0.560018	Paired-Tag_H3K4me3
0.332685	Paired-Tag_H3K4me3
0.534167	Paired-Tag_H3K4me3
0.401	Paired-Tag_H3K4me3
0.4129	Paired-Tag_H3K4me3
0.573274	Paired-Tag_H3K4me3
0.335833	Paired-Tag_H3K4me3
0.567642	Paired-Tag_H3K4me3
0.639	Paired-Tag_H3K4me3
0.450372	Paired-Tag_H3K4me3
0.626869	Paired-Tag_H3K4me3
0.388547	Paired-Tag_H3K4me3
0.453889	Paired-Tag_H3K4me3
0.548409	Paired-Tag_H3K4me3
0.528426	Paired-Tag_H3K4me3
0.377717	Paired-Tag_H3K4me3
0.505814	Paired-Tag_H3K4me3
0.285132	Paired-Tag_H3K4me3
0.453889	Paired-Tag_H3K4me3
0.577682	Paired-Tag_H3K4me3
0.550776	Paired-Tag_H3K4me3
0.596988	Paired-Tag_H3K4me3
0.605	Paired-Tag_H3K4me3
0.330682	Paired-Tag_H3K4me3
0.435	Paired-Tag_H3K4me3
0.4265	Paired-Tag_H3K4me3
0.2225	Paired-Tag_H3K4me3
0.373771	Paired-Tag_H3K4me3
0.519604	Paired-Tag_H3K4me3
0.399734	Paired-Tag_H3K4me3
0.589613	Paired-Tag_H3K4me3
0.4605	Paired-Tag_H3K4me3
0.413954	Paired-Tag_H3K4me3
0.557187	Paired-Tag_H3K4me3
0.52	Paired-Tag_H3K4me3
0.570207	Paired-Tag_H3K4me3
0.314038	Paired-Tag_H3K4me3
0.383646	Paired-Tag_H3K4me3
0.60535	Paired-Tag_H3K4me3
0.581487	Paired-Tag_H3K4me3
0.589406	Paired-Tag_H3K4me3
0.296875	Paired-Tag_H3K4me3
0.602705	Paired-Tag_H3K4me3
0.425192	Paired-Tag_H3K4me3
0.581921	Paired-Tag_H3K4me3
0.485	Paired-Tag_H3K4me3
0.37125	Paired-Tag_H3K4me3
0.557488	Paired-Tag_H3K4me3
0.411818	Paired-Tag_H3K4me3
0.616115	Paired-Tag_H3K4me3
0.6815	Paired-Tag_H3K4me3
0.420833	Paired-Tag_H3K4me3
0.469654	Paired-Tag_H3K4me3
0.321667	Paired-Tag_H3K4me3
0.486486	Paired-Tag_H3K4me3
0.577804	Paired-Tag_H3K4me3
0.492955	Paired-Tag_H3K4me3
0.3415	Paired-Tag_H3K4me3
0.379079	Paired-Tag_H3K4me3
0.427031	Paired-Tag_H3K4me3
0.557187	Paired-Tag_H3K4me3
0.3415	Paired-Tag_H3K4me3
0.417066	Paired-Tag_H3K4me3
0.575172	Paired-Tag_H3K4me3
0.428929	Paired-Tag_H3K4me3
0.321667	Paired-Tag_H3K4me3
0.530259	Paired-Tag_H3K4me3
0.4325	Paired-Tag_H3K4me3
0.382692	Paired-Tag_H3K4me3
0.57118	Paired-Tag_H3K4me3
0.577462	Paired-Tag_H3K4me3
0.524079	Paired-Tag_H3K4me3
0.569172	Paired-Tag_H3K4me3
0.376048	Paired-Tag_H3K4me3
0.364167	Paired-Tag_H3K4me3
0.416221	Paired-Tag_H3K4me3
0.318125	Paired-Tag_H3K4me3
0.553721	Paired-Tag_H3K4me3
0.3415	Paired-Tag_H3K4me3
0.41411	Paired-Tag_H3K4me3
0.345	Paired-Tag_H3K4me3
0.382692	Paired-Tag_H3K4me3
0.387074	Paired-Tag_H3K4me3
0.568663	Paired-Tag_H3K4me3
0.3755	Paired-Tag_H3K4me3
0.482812	Paired-Tag_H3K4me3
0.3075	Paired-Tag_H3K4me3
0.390896	Paired-Tag_H3K4me3
0.331786	Paired-Tag_H3K4me3
0.41375	Paired-Tag_H3K4me3
0.368443	Paired-Tag_H3K4me3
0.497115	Paired-Tag_H3K4me3
0.396897	Paired-Tag_H3K4me3
0.404306	Paired-Tag_H3K4me3
0.567984	Paired-Tag_H3K4me3
0.365741	Paired-Tag_H3K4me3
0.4605	Paired-Tag_H3K4me3
0.589278	Paired-Tag_H3K4me3
0.386125	Paired-Tag_H3K4me3
0.54975	Paired-Tag_H3K4me3
0.611064	Paired-Tag_H3K4me3
0.608219	Paired-Tag_H3K4me3
0.550776	Paired-Tag_H3K4me3
0.420833	Paired-Tag_H3K4me3
0.3975	Paired-Tag_H3K4me3
0.493042	Paired-Tag_H3K4me3
0.37967	Paired-Tag_H3K4me3
0.408993	Paired-Tag_H3K4me3
0.482936	Paired-Tag_H3K4me3
0.535946	Paired-Tag_H3K4me3
0.445625	Paired-Tag_H3K4me3
0.539833	Paired-Tag_H3K4me3
0.319463	Paired-Tag_H3K4me3
0.591114	Paired-Tag_H3K4me3
0.404306	Paired-Tag_H3K4me3
0.554036	Paired-Tag_H3K4me3
0.399392	Paired-Tag_H3K4me3
0.588654	Paired-Tag_H3K4me3
0.5285	Paired-Tag_H3K4me3
0.551782	Paired-Tag_H3K4me3
0.401	Paired-Tag_H3K4me3
0.420833	Paired-Tag_H3K4me3
0.601162	Paired-Tag_H3K4me3
0.3415	Paired-Tag_H3K4me3
0.578273	Paired-Tag_H3K4me3
0.62552	Paired-Tag_H3K4me3
0.3925	Paired-Tag_H3K4me3
0.509342	Paired-Tag_H3K4me3
0.575722	Paired-Tag_H3K4me3
0.418	Paired-Tag_H3K4me3
0.3925	Paired-Tag_H3K4me3
0.566748	Paired-Tag_H3K4me3
0.420833	Paired-Tag_H3K4me3
0.37125	Paired-Tag_H3K4me3
0.4367	Paired-Tag_H3K4me3
0.37125	Paired-Tag_H3K4me3
0.586495	Paired-Tag_H3K4me3
0.451346	Paired-Tag_H3K4me3
0.503993	Paired-Tag_H3K4me3
0.42244	Paired-Tag_H3K4me3
0.449682	Paired-Tag_H3K4me3
0.550776	Paired-Tag_H3K4me3
0.37125	Paired-Tag_H3K4me3
0.286577	Paired-Tag_H3K4me3
0.420833	Paired-Tag_H3K4me3
0.550331	Paired-Tag_H3K4me3
0.61485	Paired-Tag_H3K4me3
0.431554	Paired-Tag_H3K4me3
0.3177	Paired-Tag_H3K4me3
0.396897	Paired-Tag_H3K4me3
0.361333	Paired-Tag_H3K4me3
0.384773	Paired-Tag_H3K4me3
0.404306	Paired-Tag_H3K4me3
0.37125	Paired-Tag_H3K4me3
0.4605	Paired-Tag_H3K4me3
0.369651	Paired-Tag_H3K4me3
0.593893	Paired-Tag_H3K4me3
0.580572	Paired-Tag_H3K4me3
0.3625	Paired-Tag_H3K4me3
0.537072	Paired-Tag_H3K4me3
0.349096	Paired-Tag_H3K4me3
0.51067	Paired-Tag_H3K4me3
0.58367	Paired-Tag_H3K4me3
0.272083	Paired-Tag_H3K4me3
0.555738	Paired-Tag_H3K4me3
0.465909	Paired-Tag_H3K4me3
0.609575	Paired-Tag_H3K4me3
0.529592	Paired-Tag_H3K4me3
0.4775	Paired-Tag_H3K4me3
0.367	Paired-Tag_H3K4me3
0.296875	Paired-Tag_H3K4me3
0.3075	Paired-Tag_H3K4me3
0.279849	Paired-Tag_H3K4me3
0.410395	Paired-Tag_H3K4me3
0.373955	Paired-Tag_H3K4me3
0.41411	Paired-Tag_H3K4me3
0.354722	Paired-Tag_H3K4me3
0.473026	Paired-Tag_H3K4me3
0.405577	Paired-Tag_H3K4me3
0.429457	Paired-Tag_H3K4me3
0.543681	Paired-Tag_H3K4me3
0.3075	Paired-Tag_H3K4me3
0.3415	Paired-Tag_H3K4me3
0.3925	Paired-Tag_H3K4me3
0.38	Paired-Tag_H3K4me3
0.43075	Paired-Tag_H3K4me3
0.574058	Paired-Tag_H3K4me3
0.345	Paired-Tag_H3K4me3
0.547187	Paired-Tag_H3K4me3
0.510703	Paired-Tag_H3K4me3
0.420833	Paired-Tag_H3K4me3
0.458255	Paired-Tag_H3K4me3
0.418171	Paired-Tag_H3K4me3
0.529361	Paired-Tag_H3K4me3
0.330682	Paired-Tag_H3K4me3
0.441711	Paired-Tag_H3K4me3
0.629552	Paired-Tag_H3K4me3
0.549232	Paired-Tag_H3K4me3
0.337857	Paired-Tag_H3K4me3
0.4605	Paired-Tag_H3K4me3
0.268269	Paired-Tag_H3K4me3
0.537624	Paired-Tag_H3K4me3
0.544122	Paired-Tag_H3K4me3
0.326625	Paired-Tag_H3K4me3
0.405577	Paired-Tag_H3K4me3
0.406667	Paired-Tag_H3K4me3
0.348938	Paired-Tag_H3K4me3
0.332685	Paired-Tag_H3K4me3
0.52	Paired-Tag_H3K4me3
0.618726	Paired-Tag_H3K4me3
0.420833	Paired-Tag_H3K4me3
0.586712	Paired-Tag_H3K4me3
0.369414	Paired-Tag_H3K4me3
0.601336	Paired-Tag_H3K4me3
0.452642	Paired-Tag_H3K4me3
0.439775	Paired-Tag_H3K4me3
0.564971	Paired-Tag_H3K4me3
0.366742	Paired-Tag_H3K4me3
0.66875	Paired-Tag_H3K4me3
0.5655	Paired-Tag_H3K4me3
0.51556	Paired-Tag_H3K4me3
0.420833	Paired-Tag_H3K4me3
0.543611	Paired-Tag_H3K4me3
0.35	Paired-Tag_H3K4me3
0.472016	Paired-Tag_H3K4me3
0.4367	Paired-Tag_H3K4me3
0.303302	Paired-Tag_H3K4me3
0.5795	Paired-Tag_H3K4me3
0.470417	Paired-Tag_H3K4me3
0.513602	Paired-Tag_H3K4me3
0.3058	Paired-Tag_H3K4me3
0.563799	Paired-Tag_H3K4me3
0.473026	Paired-Tag_H3K4me3
0.58375	Paired-Tag_H3K4me3
0.356855	Paired-Tag_H3K4me3
0.31175	Paired-Tag_H3K4me3
0.387074	Paired-Tag_H3K4me3
0.328278	Paired-Tag_H3K4me3
0.52	Paired-Tag_H3K4me3
0.382134	Paired-Tag_H3K4me3
0.488733	Paired-Tag_H3K4me3
0.321667	Paired-Tag_H3K4me3
0.598607	Paired-Tag_H3K4me3
0.3275	Paired-Tag_H3K4me3
0.386638	Paired-Tag_H3K4me3
0.364167	Paired-Tag_H3K4me3
0.402384	Paired-Tag_H3K4me3
0.512538	Paired-Tag_H3K4me3
0.3625	Paired-Tag_H3K4me3
0.2463	Paired-Tag_H3K4me3
0.4775	Paired-Tag_H3K4me3
0.52983	Paired-Tag_H3K4me3
0.3975	Paired-Tag_H3K4me3
0.591294	Paired-Tag_H3K4me3
0.426053	Paired-Tag_H3K4me3
0.49968	Paired-Tag_H3K4me3
0.497115	Paired-Tag_H3K4me3
0.575781	Paired-Tag_H3K4me3
0.450814	Paired-Tag_H3K4me3
0.37125	Paired-Tag_H3K4me3
0.533934	Paired-Tag_H3K4me3
0.348712	Paired-Tag_H3K4me3
0.357727	Paired-Tag_H3K4me3
0.346136	Paired-Tag_H3K4me3
0.595138	Paired-Tag_H3K4me3
0.492955	Paired-Tag_H3K4me3
0.351149	Paired-Tag_H3K4me3
0.2225	Paired-Tag_H3K4me3
0.445625	Paired-Tag_H3K4me3
0.560628	Paired-Tag_H3K4me3
0.463032	Paired-Tag_H3K4me3
0.424684	Paired-Tag_H3K4me3
0.415	Paired-Tag_H3K4me3
0.576377	Paired-Tag_H3K4me3
0.313403	Paired-Tag_H3K4me3
0.375064	Paired-Tag_H3K4me3
0.420833	Paired-Tag_H3K4me3
0.408438	Paired-Tag_H3K4me3
0.433229	Paired-Tag_H3K4me3
0.4775	Paired-Tag_H3K4me3
0.489643	Paired-Tag_H3K4me3
0.52	Paired-Tag_H3K4me3
0.368443	Paired-Tag_H3K4me3
0.55767	Paired-Tag_H3K4me3
0.3275	Paired-Tag_H3K4me3
0.548558	Paired-Tag_H3K4me3
0.453889	Paired-Tag_H3K4me3
0.562972	Paired-Tag_H3K4me3
0.349023	Paired-Tag_H3K4me3
0.480333	Paired-Tag_H3K4me3
0.600058	Paired-Tag_H3K4me3
0.405577	Paired-Tag_H3K4me3
0.58282	Paired-Tag_H3K4me3
0.581428	Paired-Tag_H3K4me3
0.420833	Paired-Tag_H3K4me3
0.40625	Paired-Tag_H3K4me3
0.513953	Paired-Tag_H3K4me3
0.321667	Paired-Tag_H3K4me3
0.486944	Paired-Tag_H3K4me3
0.52	Paired-Tag_H3K4me3
0.420833	Paired-Tag_H3K4me3
0.545747	Paired-Tag_H3K4me3
0.595403	Paired-Tag_H3K4me3
0.420833	Paired-Tag_H3K4me3
0.526919	Paired-Tag_H3K4me3
0.530044	Paired-Tag_H3K4me3
0.4775	Paired-Tag_H3K4me3
0.616347	Paired-Tag_H3K4me3
0.601718	Paired-Tag_H3K4me3
0.452567	Paired-Tag_H3K4me3
0.611944	Paired-Tag_H3K4me3
0.420833	Paired-Tag_H3K4me3
0.538594	Paired-Tag_H3K4me3
0.647894	Paired-Tag_H3K4me3
0.413131	Paired-Tag_H3K4me3
0.482812	Paired-Tag_H3K4me3
0.549491	Paired-Tag_H3K4me3
0.52	Paired-Tag_H3K4me3
0.375064	Paired-Tag_H3K4me3
0.408438	Paired-Tag_H3K4me3
0.338194	Paired-Tag_H3K4me3
0.510445	Paired-Tag_H3K4me3
0.300109	Paired-Tag_H3K4me3
0.473026	Paired-Tag_H3K4me3
0.420833	Paired-Tag_H3K4me3
0.624527	Paired-Tag_H3K4me3
0.530507	Paired-Tag_H3K4me3
0.3925	Paired-Tag_H3K4me3
0.335833	Paired-Tag_H3K4me3
0.5795	Paired-Tag_H3K4me3
0.457733	Paired-Tag_H3K4me3
0.587471	Paired-Tag_H3K4me3
0.5795	Paired-Tag_H3K4me3
0.569583	Paired-Tag_H3K4me3
0.507026	Paired-Tag_H3K4me3
0.420833	Paired-Tag_H3K4me3
0.278281	Paired-Tag_H3K4me3
0.420833	Paired-Tag_H3K4me3
0.574389	Paired-Tag_H3K4me3
0.523533	Paired-Tag_H3K4me3
0.418224	Paired-Tag_H3K4me3
0.445625	Paired-Tag_H3K4me3
0.348712	Paired-Tag_H3K4me3
0.575093	Paired-Tag_H3K4me3
0.3415	Paired-Tag_H3K4me3
0.401944	Paired-Tag_H3K4me3
0.502239	Paired-Tag_H3K4me3
0.594725	Paired-Tag_H3K4me3
0.288611	Paired-Tag_H3K4me3
0.453396	Paired-Tag_H3K4me3
0.396042	Paired-Tag_H3K4me3
0.538594	Paired-Tag_H3K4me3
0.50726	Paired-Tag_H3K4me3
0.405124	Paired-Tag_H3K4me3
0.550447	Paired-Tag_H3K4me3
0.4675	Paired-Tag_H3K4me3
0.590519	Paired-Tag_H3K4me3
0.340031	Paired-Tag_H3K4me3
0.501406	Paired-Tag_H3K4me3
0.468261	Paired-Tag_H3K4me3
0.569112	Paired-Tag_H3K4me3
0.437361	Paired-Tag_H3K4me3
0.429457	Paired-Tag_H3K4me3
0.321667	Paired-Tag_H3K4me3
0.510985	Paired-Tag_H3K4me3
0.356855	Paired-Tag_H3K4me3
0.3415	Paired-Tag_H3K4me3
0.403902	Paired-Tag_H3K4me3
0.561689	Paired-Tag_H3K4me3
0.538272	Paired-Tag_H3K4me3
0.361333	Paired-Tag_H3K4me3
0.3177	Paired-Tag_H3K4me3
0.465357	Paired-Tag_H3K4me3
0.403587	Paired-Tag_H3K4me3
0.569424	Paired-Tag_H3K4me3
0.276591	Paired-Tag_H3K4me3
0.5795	Paired-Tag_H3K4me3
0.452823	Paired-Tag_H3K4me3
0.471107	Paired-Tag_H3K4me3
0.606409	Paired-Tag_H3K4me3
0.435	Paired-Tag_H3K4me3
0.351149	Paired-Tag_H3K4me3
0.407155	Paired-Tag_H3K4me3
0.575093	Paired-Tag_H3K4me3
0.554359	Paired-Tag_H3K4me3
0.363686	Paired-Tag_H3K4me3
0.527256	Paired-Tag_H3K4me3
0.589935	Paired-Tag_H3K4me3
0.376048	Paired-Tag_H3K4me3
0.526813	Paired-Tag_H3K4me3
0.384773	Paired-Tag_H3K4me3
0.408438	Paired-Tag_H3K4me3
0.420833	Paired-Tag_H3K4me3
0.355862	Paired-Tag_H3K4me3
0.535034	Paired-Tag_H3K4me3
0.277849	Paired-Tag_H3K4me3
0.431704	Paired-Tag_H3K4me3
0.595495	Paired-Tag_H3K4me3
0.375344	Paired-Tag_H3K4me3
0.3415	Paired-Tag_H3K4me3
0.317033	Paired-Tag_H3K4me3
0.323192	Paired-Tag_H3K4me3
0.315056	Paired-Tag_H3K4me3
0.35	Paired-Tag_H3K4me3
0.565634	Paired-Tag_H3K4me3
0.4605	Paired-Tag_H3K4me3
0.485	Paired-Tag_H3K4me3
0.347763	Paired-Tag_H3K4me3
0.4129	Paired-Tag_H3K4me3
0.3585	Paired-Tag_H3K4me3
0.405577	Paired-Tag_H3K4me3
0.445625	Paired-Tag_H3K4me3
0.506472	Paired-Tag_H3K4me3
0.468261	Paired-Tag_H3K4me3
0.550357	Paired-Tag_H3K4me3
0.592558	Paired-Tag_H3K4me3
0.544922	Paired-Tag_H3K4me3
0.420833	Paired-Tag_H3K4me3
0.32875	Paired-Tag_H3K4me3
0.512567	Paired-Tag_H3K4me3
0.563794	Paired-Tag_H3K4me3
0.354722	Paired-Tag_H3K4me3
0.420833	Paired-Tag_H3K4me3
0.338913	Paired-Tag_H3K4me3
0.377717	Paired-Tag_H3K4me3
0.31175	Paired-Tag_H3K4me3
0.3925	Paired-Tag_H3K4me3
0.3925	Paired-Tag_H3K4me3
0.4605	Paired-Tag_H3K4me3
0.375064	Paired-Tag_H3K4me3
0.37125	Paired-Tag_H3K4me3
0.612838	Paired-Tag_H3K4me3
0.330682	Paired-Tag_H3K4me3
0.3075	Paired-Tag_H3K4me3
0.44287	Paired-Tag_H3K4me3
0.562035	Paired-Tag_H3K4me3
0.387565	Paired-Tag_H3K4me3
0.49025	Paired-Tag_H3K4me3
0.347763	Paired-Tag_H3K4me3
0.428929	Paired-Tag_H3K4me3
0.569356	Paired-Tag_H3K4me3
0.3415	Paired-Tag_H3K4me3
0.576765	Paired-Tag_H3K4me3
0.501406	Paired-Tag_H3K4me3
0.424575	Paired-Tag_H3K4me3
0.563913	Paired-Tag_H3K4me3
0.302596	Paired-Tag_H3K4me3
0.52	Paired-Tag_H3K4me3
0.548566	Paired-Tag_H3K4me3
0.389844	Paired-Tag_H3K4me3
0.347763	Paired-Tag_H3K4me3
0.4129	Paired-Tag_H3K4me3
0.539456	Paired-Tag_H3K4me3
0.5432	Paired-Tag_H3K4me3
0.443895	Paired-Tag_H3K4me3
0.556535	Paired-Tag_H3K4me3
0.577894	Paired-Tag_H3K4me3
0.552162	Paired-Tag_H3K4me3
0.336923	Paired-Tag_H3K4me3
0.538594	Paired-Tag_H3K4me3
0.305523	Paired-Tag_H3K4me3
0.557917	Paired-Tag_H3K4me3
0.557187	Paired-Tag_H3K4me3
0.351149	Paired-Tag_H3K4me3
0.402123	Paired-Tag_H3K4me3
0.334062	Paired-Tag_H3K4me3
0.3925	Paired-Tag_H3K4me3
0.346458	Paired-Tag_H3K4me3
0.596105	Paired-Tag_H3K4me3
0.47781	Paired-Tag_H3K4me3
0.500167	Paired-Tag_H3K4me3
0.383856	Paired-Tag_H3K4me3
0.568167	Paired-Tag_H3K4me3
0.32875	Paired-Tag_H3K4me3
0.601136	Paired-Tag_H3K4me3
0.545917	Paired-Tag_H3K4me3
0.510403	Paired-Tag_H3K4me3
0.381167	Paired-Tag_H3K4me3
0.544792	Paired-Tag_H3K4me3
0.62031	Paired-Tag_H3K4me3
0.580427	Paired-Tag_H3K4me3
0.58751	Paired-Tag_H3K4me3
0.344551	Paired-Tag_H3K4me3
0.374556	Paired-Tag_H3K4me3
0.583312	Paired-Tag_H3K4me3
0.383311	Paired-Tag_H3K4me3
0.335068	Paired-Tag_H3K4me3
0.314038	Paired-Tag_H3K4me3
0.576031	Paired-Tag_H3K4me3
0.629605	Paired-Tag_H3K4me3
0.452823	Paired-Tag_H3K4me3
0.382692	Paired-Tag_H3K4me3
0.61523	Paired-Tag_H3K4me3
0.527824	Paired-Tag_H3K4me3
0.37125	Paired-Tag_H3K4me3
0.330682	Paired-Tag_H3K4me3
0.493735	Paired-Tag_H3K4me3
0.536608	Paired-Tag_H3K4me3
0.718333	Paired-Tag_H3K4me3
0.466875	Paired-Tag_H3K4me3
0.592019	Paired-Tag_H3K4me3
0.379514	Paired-Tag_H3K4me3
0.408438	Paired-Tag_H3K4me3
0.449167	Paired-Tag_H3K4me3
0.354722	Paired-Tag_H3K4me3
0.501786	Paired-Tag_H3K4me3
0.581605	Paired-Tag_H3K4me3
0.359808	Paired-Tag_H3K4me3
0.393342	Paired-Tag_H3K4me3
0.4605	Paired-Tag_H3K4me3
0.301833	Paired-Tag_H3K4me3
0.491934	Paired-Tag_H3K4me3
0.408438	Paired-Tag_H3K4me3
0.557335	Paired-Tag_H3K4me3
0.445625	Paired-Tag_H3K4me3
0.501232	Paired-Tag_H3K4me3
0.534011	Paired-Tag_H3K4me3
0.4129	Paired-Tag_H3K4me3
0.3925	Paired-Tag_H3K4me3
0.428045	Paired-Tag_H3K4me3
0.555926	Paired-Tag_H3K4me3
0.44819	Paired-Tag_H3K4me3
0.402803	Paired-Tag_H3K4me3
0.37125	Paired-Tag_H3K4me3
0.405577	Paired-Tag_H3K4me3
0.482812	Paired-Tag_H3K4me3
0.4325	Paired-Tag_H3K4me3
0.492955	Paired-Tag_H3K4me3
0.379079	Paired-Tag_H3K4me3
0.558403	Paired-Tag_H3K4me3
0.41375	Paired-Tag_H3K4me3
0.4775	Paired-Tag_H3K4me3
0.408813	Paired-Tag_H3K4me3
0.527059	Paired-Tag_H3K4me3
0.346458	Paired-Tag_H3K4me3
0.612489	Paired-Tag_H3K4me3
0.543839	Paired-Tag_H3K4me3
0.544954	Paired-Tag_H3K4me3
0.469711	Paired-Tag_H3K4me3
0.5795	Paired-Tag_H3K4me3
0.582787	Paired-Tag_H3K4me3
0.268269	Paired-Tag_H3K4me3
0.61003	Paired-Tag_H3K4me3
0.316447	Paired-Tag_H3K4me3
0.354722	Paired-Tag_H3K4me3
0.296875	Paired-Tag_H3K4me3
0.445625	Paired-Tag_H3K4me3
0.570751	Paired-Tag_H3K4me3
0.43075	Paired-Tag_H3K4me3
0.563995	Paired-Tag_H3K4me3
0.560005	Paired-Tag_H3K4me3
0.3625	Paired-Tag_H3K4me3
0.433629	Paired-Tag_H3K4me3
0.62471	Paired-Tag_H3K4me3
0.53538	Paired-Tag_H3K4me3
0.542885	Paired-Tag_H3K4me3
0.5285	Paired-Tag_H3K4me3
0.288611	Paired-Tag_H3K4me3
0.429457	Paired-Tag_H3K4me3
0.563403	Paired-Tag_H3K4me3
0.417227	Paired-Tag_H3K4me3
0.589139	Paired-Tag_H3K4me3
0.445625	Paired-Tag_H3K4me3
0.404643	Paired-Tag_H3K4me3
0.435802	Paired-Tag_H3K4me3
0.529439	Paired-Tag_H3K4me3
0.522216	Paired-Tag_H3K4me3
0.550215	Paired-Tag_H3K4me3
0.376759	Paired-Tag_H3K4me3
0.540091	Paired-Tag_H3K4me3
0.359808	Paired-Tag_H3K4me3
0.428462	Paired-Tag_H3K4me3
0.43428	Paired-Tag_H3K4me3
0.619167	Paired-Tag_H3K4me3
0.4775	Paired-Tag_H3K4me3
0.399583	Paired-Tag_H3K4me3
0.535602	Paired-Tag_H3K4me3
0.354722	Paired-Tag_H3K4me3
0.393941	Paired-Tag_H3K4me3
0.426053	Paired-Tag_H3K4me3
0.364668	Paired-Tag_H3K4me3
0.420833	Paired-Tag_H3K4me3
0.576667	Paired-Tag_H3K4me3
0.547045	Paired-Tag_H3K4me3
0.545804	Paired-Tag_H3K4me3
0.554723	Paired-Tag_H3K4me3
0.539729	Paired-Tag_H3K4me3
0.37125	Paired-Tag_H3K4me3
0.586111	Paired-Tag_H3K4me3
0.473026	Paired-Tag_H3K4me3
0.497115	Paired-Tag_H3K4me3
0.576386	Paired-Tag_H3K4me3
0.354722	Paired-Tag_H3K4me3
0.301085	Paired-Tag_H3K4me3
0.508981	Paired-Tag_H3K4me3
0.4605	Paired-Tag_H3K4me3
0.483579	Paired-Tag_H3K4me3
0.565769	Paired-Tag_H3K4me3
0.555182	Paired-Tag_H3K4me3
0.44819	Paired-Tag_H3K4me3
0.3975	Paired-Tag_H3K4me3
0.4129	Paired-Tag_H3K4me3
0.523467	Paired-Tag_H3K4me3
0.4367	Paired-Tag_H3K4me3
0.499761	Paired-Tag_H3K4me3
0.4605	Paired-Tag_H3K4me3
0.385833	Paired-Tag_H3K4me3
0.49121	Paired-Tag_H3K4me3
0.493296	Paired-Tag_H3K4me3
0.552399	Paired-Tag_H3K4me3
0.556245	Paired-Tag_H3K4me3
0.288611	Paired-Tag_H3K4me3
0.441711	Paired-Tag_H3K4me3
0.343359	Paired-Tag_H3K4me3
0.508784	Paired-Tag_H3K4me3
0.448859	Paired-Tag_H3K4me3
0.539833	Paired-Tag_H3K4me3
0.407611	Paired-Tag_H3K4me3
0.346458	Paired-Tag_H3K4me3
0.488299	Paired-Tag_H3K4me3
0.563603	Paired-Tag_H3K4me3
0.5375	Paired-Tag_H3K4me3
0.554548	Paired-Tag_H3K4me3
0.364783	Paired-Tag_H3K4me3
0.550306	Paired-Tag_H3K4me3
0.3415	Paired-Tag_H3K4me3
0.539833	Paired-Tag_H3K4me3
0.343225	Paired-Tag_H3K4me3
0.5625	Paired-Tag_H3K4me3
0.474231	Paired-Tag_H3K4me3
0.59133	Paired-Tag_H3K4me3
0.37125	Paired-Tag_H3K4me3
0.410395	Paired-Tag_H3K4me3
0.529185	Paired-Tag_H3K4me3
0.445625	Paired-Tag_H3K4me3
0.384773	Paired-Tag_H3K4me3
0.356855	Paired-Tag_H3K4me3
0.575975	Paired-Tag_H3K4me3
0.415	Paired-Tag_H3K4me3
0.612347	Paired-Tag_H3K4me3
0.492955	Paired-Tag_H3K4me3
0.564625	Paired-Tag_H3K4me3
0.563851	Paired-Tag_H3K4me3
0.604747	Paired-Tag_H3K4me3
0.407611	Paired-Tag_H3K4me3
0.504296	Paired-Tag_H3K4me3
0.528954	Paired-Tag_H3K4me3
0.428462	Paired-Tag_H3K4me3
0.445625	Paired-Tag_H3K4me3
0.405577	Paired-Tag_H3K4me3
0.4775	Paired-Tag_H3K4me3
0.420833	Paired-Tag_H3K4me3
0.37125	Paired-Tag_H3K4me3
0.50126	Paired-Tag_H3K4me3
0.420833	Paired-Tag_H3K4me3
0.607933	Paired-Tag_H3K4me3
0.4945	Paired-Tag_H3K4me3
0.288611	Paired-Tag_H3K4me3
0.531681	Paired-Tag_H3K4me3
0.438864	Paired-Tag_H3K4me3
0.52	Paired-Tag_H3K4me3
0.425671	Paired-Tag_H3K4me3
0.557187	Paired-Tag_H3K4me3
0.523673	Paired-Tag_H3K4me3
0.495878	Paired-Tag_H3K4me3
0.619167	Paired-Tag_H3K4me3
0.65553	Paired-Tag_H3K4me3
0.492955	Paired-Tag_H3K4me3
0.53684	Paired-Tag_H3K4me3
0.438864	Paired-Tag_H3K4me3
0.548813	Paired-Tag_H3K4me3
0.334062	Paired-Tag_H3K4me3
0.382134	Paired-Tag_H3K4me3
0.555623	Paired-Tag_H3K4me3
0.280549	Paired-Tag_H3K4me3
0.2225	Paired-Tag_H3K4me3
0.3925	Paired-Tag_H3K4me3
0.260887	Paired-Tag_H3K4me3
0.4605	Paired-Tag_H3K4me3
0.61266	Paired-Tag_H3K4me3
0.321667	Paired-Tag_H3K4me3
0.452386	Paired-Tag_H3K4me3
0.3755	Paired-Tag_H3K4me3
0.5081	Paired-Tag_H3K4me3
0.401	Paired-Tag_H3K4me3
0.32875	Paired-Tag_H3K4me3
0.372459	Paired-Tag_H3K4me3
0.31175	Paired-Tag_H3K4me3
0.41411	Paired-Tag_H3K4me3
0.581948	Paired-Tag_H3K4me3
0.563771	Paired-Tag_H3K4me3
0.321667	Paired-Tag_H3K4me3
0.445625	Paired-Tag_H3K4me3
0.355231	Paired-Tag_H3K4me3
0.590833	Paired-Tag_H3K4me3
0.582209	Paired-Tag_H3K4me3
0.549272	Paired-Tag_H3K4me3
0.420833	Paired-Tag_H3K4me3
0.366121	Paired-Tag_H3K4me3
0.57768	Paired-Tag_H3K4me3
0.643491	Paired-Tag_H3K4me3
0.346136	Paired-Tag_H3K4me3
0.384375	Paired-Tag_H3K4me3
0.523657	Paired-Tag_H3K4me3
0.492955	Paired-Tag_H3K4me3
0.52	Paired-Tag_H3K4me3
0.282	Paired-Tag_H3K4me3
0.549607	Paired-Tag_H3K4me3
0.38	Paired-Tag_H3K4me3
0.300789	Paired-Tag_H3K4me3
0.3925	Paired-Tag_H3K4me3
0.586812	Paired-Tag_H3K4me3
0.52	Paired-Tag_H3K4me3
0.53116	Paired-Tag_H3K4me3
0.565232	Paired-Tag_H3K4me3
0.284052	Paired-Tag_H3K4me3
0.516381	Paired-Tag_H3K4me3
0.296875	Paired-Tag_H3K4me3
0.601823	Paired-Tag_H3K4me3
0.4605	Paired-Tag_H3K4me3
0.468056	Paired-Tag_H3K4me3
0.330167	Paired-Tag_H3K4me3
0.511959	Paired-Tag_H3K4me3
0.4325	Paired-Tag_H3K4me3
0.4325	Paired-Tag_H3K4me3
0.357727	Paired-Tag_H3K4me3
0.452823	Paired-Tag_H3K4me3
0.347763	Paired-Tag_H3K4me3
0.504342	Paired-Tag_H3K4me3
0.57903	Paired-Tag_H3K4me3
0.463032	Paired-Tag_H3K4me3
0.4325	Paired-Tag_H3K4me3
0.548534	Paired-Tag_H3K4me3
0.338598	Paired-Tag_H3K4me3
0.510985	Paired-Tag_H3K4me3
0.563417	Paired-Tag_H3K4me3
0.411818	Paired-Tag_H3K4me3
0.582504	Paired-Tag_H3K4me3
0.565769	Paired-Tag_H3K4me3
0.500167	Paired-Tag_H3K4me3
0.542751	Paired-Tag_H3K4me3
0.552098	Paired-Tag_H3K4me3
0.343929	Paired-Tag_H3K4me3
0.336436	Paired-Tag_H3K4me3
0.35	Paired-Tag_H3K4me3
0.448339	Paired-Tag_H3K4me3
0.576592	Paired-Tag_H3K4me3
0.278281	Paired-Tag_H3K4me3
0.573142	Paired-Tag_H3K4me3
0.384773	Paired-Tag_H3K4me3
0.43075	Paired-Tag_H3K4me3
0.588848	Paired-Tag_H3K4me3
0.3415	Paired-Tag_H3K4me3
0.37125	Paired-Tag_H3K4me3
0.603683	Paired-Tag_H3K4me3
0.3415	Paired-Tag_H3K4me3
0.565447	Paired-Tag_H3K4me3
0.557805	Paired-Tag_H3K4me3
0.3415	Paired-Tag_H3K4me3
0.552183	Paired-Tag_H3K4me3
0.428462	Paired-Tag_H3K4me3
0.35	Paired-Tag_H3K4me3
0.379079	Paired-Tag_H3K4me3
0.354722	Paired-Tag_H3K4me3
0.37125	Paired-Tag_H3K4me3
0.288611	Paired-Tag_H3K4me3
0.545261	Paired-Tag_H3K4me3
0.488684	Paired-Tag_H3K4me3
0.384773	Paired-Tag_H3K4me3
0.404306	Paired-Tag_H3K4me3
0.37125	Paired-Tag_H3K4me3
0.420833	Paired-Tag_H3K4me3
0.383311	Paired-Tag_H3K4me3
0.392789	Paired-Tag_H3K4me3
0.599896	Paired-Tag_H3K4me3
0.4605	Paired-Tag_H3K4me3
0.562119	Paired-Tag_H3K4me3
0.560304	Paired-Tag_H3K4me3
0.589314	Paired-Tag_H3K4me3
0.357367	Paired-Tag_H3K4me3
0.535658	Paired-Tag_H3K4me3
0.51897	Paired-Tag_H3K4me3
0.503082	Paired-Tag_H3K4me3
0.4605	Paired-Tag_H3K4me3
0.407155	Paired-Tag_H3K4me3
0.591453	Paired-Tag_H3K4me3
0.3925	Paired-Tag_H3K4me3
0.579604	Paired-Tag_H3K4me3
0.569583	Paired-Tag_H3K4me3
0.505984	Paired-Tag_H3K4me3
0.285132	Paired-Tag_H3K4me3
0.596654	Paired-Tag_H3K4me3
0.446591	Paired-Tag_H3K4me3
0.425671	Paired-Tag_H3K4me3
0.543602	Paired-Tag_H3K4me3
0.558141	Paired-Tag_H3K4me3
0.399392	Paired-Tag_H3K4me3
0.375064	Paired-Tag_H3K4me3
0.461727	Paired-Tag_H3K4me3
0.3925	Paired-Tag_H3K4me3
0.548333	Paired-Tag_H3K4me3
0.43609	Paired-Tag_H3K4me3
0.298782	Paired-Tag_H3K4me3
0.441711	Paired-Tag_H3K4me3
0.574146	Paired-Tag_H3K4me3
0.565897	Paired-Tag_H3K4me3
0.614841	Paired-Tag_H3K4me3
0.4225	Paired-Tag_H3K4me3
0.359808	Paired-Tag_H3K4me3
0.330682	Paired-Tag_H3K4me3
0.474616	Paired-Tag_H3K4me3
0.378463	Paired-Tag_H3K4me3
0.495208	Paired-Tag_H3K4me3
0.420833	Paired-Tag_H3K4me3
0.37125	Paired-Tag_H3K4me3
0.615947	Paired-Tag_H3K4me3
0.551316	Paired-Tag_H3K4me3
0.486944	Paired-Tag_H3K4me3
0.55935	Paired-Tag_H3K4me3
0.3075	Paired-Tag_H3K4me3
0.3415	Paired-Tag_H3K4me3
0.335833	Paired-Tag_H3K4me3
0.366742	Paired-Tag_H3K4me3
0.558518	Paired-Tag_H3K4me3
0.547287	Paired-Tag_H3K4me3
0.652348	Paired-Tag_H3K4me3
0.3075	Paired-Tag_H3K4me3
0.52	Paired-Tag_H3K4me3
0.5081	Paired-Tag_H3K4me3
0.4605	Paired-Tag_H3K4me3
0.589049	Paired-Tag_H3K4me3
0.37125	Paired-Tag_H3K4me3
0.562762	Paired-Tag_H3K4me3
0.632389	Paired-Tag_H3K4me3
0.480333	Paired-Tag_H3K4me3
0.4775	Paired-Tag_H3K4me3
0.558279	Paired-Tag_H3K4me3
0.571538	Paired-Tag_H3K4me3
0.430278	Paired-Tag_H3K4me3
0.4095	Paired-Tag_H3K4me3
0.465909	Paired-Tag_H3K4me3
0.384773	Paired-Tag_H3K4me3
0.52	Paired-Tag_H3K4me3
0.599274	Paired-Tag_H3K4me3
0.3075	Paired-Tag_H3K4me3
0.6033	Paired-Tag_H3K4me3
0.58947	Paired-Tag_H3K4me3
0.54133	Paired-Tag_H3K4me3
0.445625	Paired-Tag_H3K4me3
0.52595	Paired-Tag_H3K4me3
0.527566	Paired-Tag_H3K4me3
0.435802	Paired-Tag_H3K4me3
0.429457	Paired-Tag_H3K4me3
0.37125	Paired-Tag_H3K4me3
0.3296	Paired-Tag_H3K4me3
0.429457	Paired-Tag_H3K4me3
0.594375	Paired-Tag_H3K4me3
0.368811	Paired-Tag_H3K4me3
0.465909	Paired-Tag_H3K4me3
0.568953	Paired-Tag_H3K4me3
0.473026	Paired-Tag_H3K4me3
0.543065	Paired-Tag_H3K4me3
0.408438	Paired-Tag_H3K4me3
0.488684	Paired-Tag_H3K4me3
0.366121	Paired-Tag_H3K4me3
0.578757	Paired-Tag_H3K4me3
0.3075	Paired-Tag_H3K4me3
0.52	Paired-Tag_H3K4me3
0.334062	Paired-Tag_H3K4me3
0.550922	Paired-Tag_H3K4me3
0.415	Paired-Tag_H3K4me3
0.37125	Paired-Tag_H3K4me3
0.560528	Paired-Tag_H3K4me3
0.49025	Paired-Tag_H3K4me3
0.574681	Paired-Tag_H3K4me3
0.342917	Paired-Tag_H3K4me3
0.37125	Paired-Tag_H3K4me3
0.592354	Paired-Tag_H3K4me3
0.463333	Paired-Tag_H3K4me3
0.531522	Paired-Tag_H3K4me3
0.3891	Paired-Tag_H3K4me3
0.593075	Paired-Tag_H3K4me3
0.724531	Paired-Tag_H3K4me3
0.276591	Paired-Tag_H3K4me3
0.508035	Paired-Tag_H3K4me3
0.514266	Paired-Tag_H3K4me3
0.3585	Paired-Tag_H3K4me3
0.387778	Paired-Tag_H3K4me3
0.316447	Paired-Tag_H3K4me3
0.383856	Paired-Tag_H3K4me3
0.511804	Paired-Tag_H3K4me3
0.420833	Paired-Tag_H3K4me3
0.411159	Paired-Tag_H3K4me3
0.530392	Paired-Tag_H3K4me3
0.492955	Paired-Tag_H3K4me3
0.560568	Paired-Tag_H3K4me3
0.469654	Paired-Tag_H3K4me3
0.634423	Paired-Tag_H3K4me3
0.333333	Paired-Tag_H3K4me3
0.435	Paired-Tag_H3K4me3
0.409167	Paired-Tag_H3K4me3
0.35	Paired-Tag_H3K4me3
0.3177	Paired-Tag_H3K4me3
0.527277	Paired-Tag_H3K4me3
0.375064	Paired-Tag_H3K4me3
0.576175	Paired-Tag_H3K4me3
0.451346	Paired-Tag_H3K4me3
0.544334	Paired-Tag_H3K4me3
0.445625	Paired-Tag_H3K4me3
0.318986	Paired-Tag_H3K4me3
0.355709	Paired-Tag_H3K4me3
0.49025	Paired-Tag_H3K4me3
0.637099	Paired-Tag_H3K4me3
0.420833	Paired-Tag_H3K4me3
0.486944	Paired-Tag_H3K4me3
0.344551	Paired-Tag_H3K4me3
0.54125	Paired-Tag_H3K4me3
0.486537	Paired-Tag_H3K4me3
0.510862	Paired-Tag_H3K4me3
0.548585	Paired-Tag_H3K4me3
0.4775	Paired-Tag_H3K4me3
0.420833	Paired-Tag_H3K4me3
0.463333	Paired-Tag_H3K4me3
0.471458	Paired-Tag_H3K4me3
0.539313	Paired-Tag_H3K4me3
0.359808	Paired-Tag_H3K4me3
0.495208	Paired-Tag_H3K4me3
[truncated: 445 more rows]

## Sheet: Figure 2b
UMAP_1	UMAP_2	ident
-3.73718	-1.86931	Proxi
-1.9522	4.34696	Dista
-3.35731	0.176009	Proxi
-0.0315952	3.27839	Dista
0.783371	1.29677	Mix
-0.609902	2.42655	Dista
-1.32864	2.42732	Dista
-3.10691	-2.09908	Proxi
1.57653	1.79555	Mix
-2.64846	-2.98821	Mix
-1.42646	2.93932	Dista
-0.616742	2.31602	Dista
-1.53185	3.77972	Dista
-1.61633	1.78588	Dista
-0.246444	2.69304	Dista
-1.18909	-2.71822	Proxi
-2.94428	-0.0134508	Mix
3.12342	1.43538	Mix
-1.8722	4.22657	Dista
-1.64699	-1.96755	Proxi
-1.6408	-1.08134	Proxi
-0.534424	2.43092	Dista
-2.72925	2.99276	Dista
-0.170067	2.57937	Dista
1.24107	1.36048	Mix
-2.99572	2.29012	Dista
1.70255	1.634	Mix
-1.40925	4.9147	Dista
-1.13891	1.55956	Dista
-0.212258	3.48937	Dista
0.885446	3.03034	Dista
-1.21831	3.40307	Dista
0.218244	3.26888	Dista
-3.60926	-1.84932	Proxi
0.648653	0.0122846	Mix
-4.23288	0.306438	Proxi
1.5149	1.66642	Mix
-4.18231	-1.87978	Proxi
-1.17099	0.405986	Mix
-2.21219	-1.68788	Mix
-1.15674	5.12868	Dista
-2.48236	2.13171	Dista
-0.656989	2.10821	Dista
-0.984679	5.06816	Dista
-3.76436	-1.68906	Proxi
-2.37076	3.10892	Dista
0.122557	1.95712	Dista
-4.48948	-1.54206	Proxi
-1.21029	4.76296	Dista
-1.88847	4.079	Dista
0.547574	0.840383	Mix
-2.19439	1.24051	Proxi
3.57422	0.808033	Mix
-4.35425	0.0958715	Proxi
-0.706324	2.82669	Dista
-2.42912	2.83557	Dista
-2.66482	4.73089	Dista
-3.86459	-1.79846	Proxi
-0.319418	4.94864	Mix
-1.86896	-0.20558	Proxi
-2.5576	4.02374	Dista
-0.502708	5.02607	Dista
-2.1081	-2.07398	Proxi
3.07051	-1.40683	Mix
-0.599619	1.9448	Dista
-3.32184	-3.19426	Proxi
-0.152613	2.92071	Dista
-0.165924	-0.209323	Proxi
3.45179	-0.776501	Mix
-2.42585	-3.28015	Proxi
1.541	-3.43971	Mix
-2.68072	-3.06589	Proxi
3.39453	-1.81339	Mix
-2.60666	-0.727985	Mix
4.20494	-0.571702	Mix
1.52537	1.24075	Mix
3.48509	-0.783279	Mix
3.36247	0.205856	Mix
2.94303	-1.34146	Mix
3.23924	-1.08681	Mix
-1.21707	0.631876	Proxi
-2.26658	-3.20366	Proxi
3.43283	1.13886	Mix
-4.32648	-1.00828	Proxi
1.11253	-1.6131	Mix
2.28935	-3.10107	Mix
2.24429	-0.691104	Mix
0.561848	-4.28382	Mix
4.3954	0.791691	Mix
-2.43156	-2.16698	Proxi
-0.28801	1.81321	Dista
-0.313895	-1.69784	Mix
-3.04667	-2.59327	Proxi
3.59038	-0.48235	Mix
3.30411	-0.798412	Mix
-2.05186	-2.70984	Proxi
-1.06218	5.13198	Dista
2.08407	2.92331	Mix
3.54998	-1.57709	Mix
1.465	0.939952	Mix
0.241512	0.0660171	Mix
-2.4174	4.81003	Dista
-4.38019	-1.35185	Proxi
-4.29559	-1.6697	Proxi
-2.5414	3.07882	Dista
-0.174686	2.36794	Dista
-3.42387	0.275312	Proxi
-2.10534	1.55354	Dista
-3.88805	-0.0424232	Proxi
-1.81171	1.45647	Dista
-1.38801	4.19226	Dista
1.67381	2.30625	Mix
-3.89667	0.334708	Proxi
-0.964197	4.25231	Dista
1.04238	2.52484	Mix
-2.53049	2.39079	Dista
-2.09563	4.74651	Dista
-2.95339	0.707985	Proxi
2.55403	1.64632	Mix
-1.15181	3.90663	Dista
-3.76432	-0.717729	Proxi
-4.35089	-0.966014	Proxi
-0.713316	3.76316	Dista
-0.291587	2.49364	Dista
0.233506	0.396632	Mix
-2.35794	4.47903	Dista
-2.28499	3.28619	Dista
-3.39707	-1.09658	Proxi
-1.97734	3.74018	Dista
-4.44185	-0.0602481	Proxi
-3.05509	0.553228	Proxi
-3.80701	0.285878	Proxi
0.528238	0.492579	Mix
-4.24981	-1.70884	Proxi
-0.31399	3.71292	Dista
-4.07231	-0.127558	Proxi
-4.22488	0.259786	Proxi
-2.29622	3.61438	Dista
-0.928617	5.0842	Dista
-3.14391	0.238857	Proxi
-0.757815	4.86332	Mix
4.59916	-1.18217	Mix
3.95918	-0.125519	Mix
1.65035	-4.0833	Mix
0.436964	-3.65382	Mix
4.84815	-0.334514	Mix
2.43141	-3.35724	Mix
1.21417	-3.84183	Mix
-3.16931	-2.82351	Proxi
2.38365	-2.97078	Mix
4.87775	0.0138472	Mix
-1.57148	0.469024	Mix
0.996668	-2.78429	Mix
2.18028	-3.33035	Mix
4.22069	0.668197	Mix
1.22049	-3.18897	Mix
-0.906497	-0.282722	Mix
4.68748	0.601311	Mix
-0.535095	0.714575	Mix
-1.13323	-2.77999	Mix
0.861137	-4.21758	Mix
1.97741	-3.14491	Mix
1.86674	-3.0156	Mix
4.51535	0.0617136	Mix
0.581879	-4.29015	Mix
-1.91629	-1.86237	Dista
1.5881	-2.38088	Mix
2.67896	-0.444837	Mix
4.95584	-0.760717	Mix
4.55521	-0.181856	Mix
4.88908	-0.42771	Mix
-2.98574	-0.460203	Proxi
0.703105	-2.89958	Mix
-2.893	-1.78888	Proxi
-1.68471	-2.33982	Proxi
1.12646	-0.767715	Mix
4.72596	-1.18883	Mix
1.61429	-3.80679	Mix
-2.49124	-0.835412	Proxi
4.57401	0.723181	Mix
4.84003	0.171508	Mix
0.295893	-3.25279	Mix
3.19305	-2.30987	Mix
4.76899	-0.176548	Mix
-0.743781	-2.52733	Mix
3.69694	-1.23072	Mix
0.740091	-3.75908	Mix
0.346526	-3.16506	Mix
2.30445	-3.56	Mix
4.53213	-0.461827	Mix
1.00359	-2.59021	Mix
4.36147	0.196824	Mix
4.61419	-0.900767	Mix
1.93493	-3.66605	Mix
0.556645	-3.71243	Mix
1.93848	-3.47879	Mix
1.06203	-3.46471	Mix
-1.1666	-2.49123	Mix
3.53437	-1.55345	Mix
1.30656	-3.92496	Mix
0.925329	-4.21665	Mix
0.89301	-3.58425	Mix
0.354074	-3.03764	Mix
0.127635	-2.18511	Mix
0.405327	-0.445353	Mix
3.46947	0.295732	Mix
0.286214	-2.37325	Mix
0.761023	-2.01229	Mix
-4.37819	-1.59942	Dista
0.700122	-1.38442	Mix
0.476586	-1.62535	Mix
0.920557	-0.135188	Mix
0.505065	-0.939198	Mix
4.19356	0.885222	Mix
-1.54805	0.223316	Proxi
1.48187	-1.12596	Mix
-0.544288	1.51691	Mix
-0.408306	-1.1157	Mix
1.79493	-1.62466	Mix
0.231465	-0.805674	Mix
2.29886	-0.41808	Mix
0.140097	-0.530521	Mix
0.262081	1.94516	Dista
2.26103	-1.08658	Mix
2.89937	0.859091	Mix
4.55416	0.86456	Mix
-0.557056	-1.43939	Mix
0.705807	-1.50485	Mix
-3.0167	-1.04876	Proxi
0.384371	-1.11631	Mix
1.31871	-2.93386	Mix
0.940352	-1.88704	Mix
3.30015	-0.0582511	Mix
0.723642	-2.24135	Mix
3.83817	-0.0147666	Mix
3.59134	0.47	Mix
1.08196	-1.71872	Mix
0.1153	-1.69571	Mix
1.35482	-1.51877	Mix
-0.0147115	-0.0845856	Mix
0.604039	-0.454632	Mix
3.97694	-0.00658721	Mix
1.65685	-0.524021	Mix
1.5918	-1.12692	Mix
0.690063	-1.35389	Mix
3.67778	0.362745	Mix
1.89153	-1.76927	Mix
0.346647	-1.49811	Mix
3.30183	0.880135	Mix
-0.354423	-1.96752	Mix
2.9788	0.941188	Mix
3.32032	0.62584	Mix
1.77208	-0.180266	Mix
4.52613	0.604204	Mix
2.80277	0.959078	Mix
3.24823	1.34004	Mix
3.78661	-0.586364	Mix
3.51661	1.55777	Mix
-1.00425	-1.78225	Mix
2.61334	1.49035	Mix
1.9241	-0.795547	Mix
2.65742	-0.210913	Mix
1.96921	0.557433	Mix
-0.896617	4.80343	Dista
3.35059	-0.148627	Mix
1.3964	-0.110161	Mix
4.14752	-0.937377	Mix
2.6305	-1.60479	Mix
4.15281	-0.0878567	Mix
3.73747	-1.03172	Mix
0.447244	-2.69761	Mix
2.92137	-0.354851	Mix
2.01222	1.56917	Mix
2.1598	1.51344	Mix
2.2919	-0.487198	Mix
2.79439	0.446429	Mix
2.92891	0.941486	Mix
-1.1618	-1.62211	Mix
3.29463	1.1222	Mix
-0.580984	-3.46826	Mix
1.09928	-3.11293	Mix
3.55948	-0.774688	Mix
0.740518	-1.05677	Mix
2.23704	1.65231	Mix
3.21558	-2.03611	Mix
0.498757	-0.697016	Mix
1.63583	-0.233599	Mix
0.203904	-3.5934	Mix
3.17831	1.45591	Mix
2.54014	-2.51379	Mix
2.8531	0.491191	Mix
2.35115	1.32281	Mix
1.93578	0.670065	Mix
1.11503	1.96131	Mix
2.97359	-0.729032	Mix
3.64613	-1.13626	Mix
2.52861	1.20542	Mix
3.14232	0.0256739	Mix
2.78119	-2.11406	Mix
2.26134	0.531364	Mix
-1.9763	0.0585969	Proxi
3.80263	-0.853275	Mix
3.14779	-0.525573	Mix
1.09841	0.193273	Mix
3.19957	-0.872097	Mix
3.66579	-0.625209	Mix
2.22291	2.87111	Mix
-0.303845	-0.929479	Proxi
-1.04928	1.22545	Dista
-3.72788	-0.281634	Proxi
-2.58361	-2.67066	Proxi
-0.685749	3.11033	Dista
2.75846	0.788406	Mix
2.55602	0.309035	Mix
-2.21957	-2.69691	Mix
2.20956	0.269389	Mix
2.70538	0.199403	Mix
-2.48347	4.25034	Dista
-1.06846	1.40054	Dista
1.18365	1.48667	Mix
2.76915	0.890889	Mix
-2.85274	4.58554	Proxi
0.00420141	2.98485	Mix
-2.793	0.512234	Proxi
1.15628	0.567978	Mix
-1.09314	4.40004	Dista
-2.21198	3.0036	Dista
-4.05024	-1.4288	Proxi
-1.29595	1.7517	Dista
-2.09933	3.14191	Dista
1.50619	0.761062	Mix
-0.454639	2.63133	Dista
-1.98073	0.402003	Proxi
-1.03493	1.70905	Dista
-4.17415	-0.193712	Proxi
1.79563	-2.6527	Mix
2.20695	-2.90835	Mix
1.97007	-3.27678	Mix
-2.94745	-0.513537	Proxi
-3.79813	-0.246926	Proxi
-1.33463	3.58209	Dista
-2.41976	3.76219	Dista
-0.125985	3.12497	Dista
-2.97447	0.0701738	Proxi
-4.29974	0.441412	Proxi
-0.506925	3.62834	Dista
-2.07047	0.398108	Proxi
-3.63273	-1.43042	Proxi
-1.73416	4.94757	Dista
-2.24951	0.586201	Proxi
-1.98512	2.90394	Dista
-2.94301	0.798402	Proxi
-3.25309	0.174468	Proxi
-1.61288	3.90526	Dista
-3.20021	0.26708	Proxi
3.55608	0.538482	Mix
-1.31054	4.42884	Dista
0.819192	-4.05736	Mix
-1.8732	1.62267	Dista
-1.74137	4.99579	Dista
1.98986	3.09297	Dista
-2.79753	-1.60559	Proxi
-4.44997	-1.16545	Proxi
-1.8184	-0.187565	Proxi
-1.80592	3.99388	Dista
-3.80646	-1.34255	Proxi
-2.06758	1.18603	Dista
1.12954	1.20596	Mix
-1.68486	0.206162	Proxi
-4.41148	-0.584918	Proxi
-1.984	2.8773	Dista
-2.52167	3.38473	Dista
-3.51944	-0.0542085	Proxi
-1.45059	-2.33744	Proxi
-0.343189	-3.16557	Mix
-4.01679	-1.12578	Proxi
0.0559723	-2.91542	Mix
-2.15284	4.28988	Dista
0.937499	1.92735	Mix
-1.42041	2.12839	Dista
-3.106	-0.030076	Proxi
2.16189	-1.99648	Mix
-1.75016	-0.288033	Proxi
0.582465	-3.04046	Mix
1.59331	2.65455	Mix
-1.25522	1.40058	Dista
-0.987225	-1.65555	Proxi
-0.824066	3.48175	Dista
-2.6759	-2.89653	Proxi
-0.520405	-3.38625	Mix
-0.674535	-1.12046	Proxi
4.77584	-0.837387	Mix
-0.123526	-1.76781	Mix
-4.21897	-0.198785	Proxi
1.3232	-2.08771	Mix
-1.15233	-1.29526	Proxi
-0.956514	-1.10986	Proxi
-1.15839	0.0231966	Proxi
-0.490068	2.28756	Dista
-2.90335	-0.724922	Proxi
-2.02948	-0.390004	Proxi
0.713177	-1.61589	Mix
-1.83596	0.0731452	Proxi
-0.0148115	-2.86175	Mix
0.581452	-1.75133	Mix
1.13589	2.24513	Mix
1.4979	-2.14006	Mix
-0.196313	-2.81131	Mix
0.488107	-4.26935	Mix
-0.0102317	-1.90739	Mix
-1.86038	-2.77726	Proxi
4.78604	0.316917	Mix
1.70384	0.783253	Mix
4.35395	-0.60304	Mix
-0.811798	-1.71318	Proxi
-3.27739	-3.30545	Mix
-1.60885	-2.78061	Proxi
-3.39623	-1.81583	Proxi
2.68552	-2.75068	Mix
-2.13948	4.71727	Dista
-1.58266	-1.06542	Proxi
0.210405	-2.87562	Mix
-1.87934	-0.685769	Proxi
4.79629	0.373207	Mix
-2.06736	-2.13737	Proxi
-3.35074	-2.40091	Proxi
1.25258	0.193342	Mix
-2.67836	4.22043	Dista
-1.43247	0.797374	Proxi
-0.218671	-1.84891	Mix
-0.749084	-0.089339	Proxi
0.88581	-3.62162	Mix
1.90149	-2.21975	Mix
4.12306	-0.466907	Mix
4.82806	-1.16637	Mix
0.323473	-3.843	Mix
0.512535	0.792206	Mix
-0.873604	-1.58241	Proxi
-1.02815	1.688	Dista
2.46371	-2.49665	Mix
1.16092	1.07208	Mix
3.70106	-1.568	Mix
-1.53319	-3.20613	Proxi
-1.79731	-3.09584	Mix
1.88486	-3.59269	Mix
0.522826	-3.39286	Mix
3.54067	-2.1157	Mix
-0.354937	-0.563632	Proxi
1.48669	-3.5583	Mix
1.38581	-0.345944	Mix
1.61552	-0.880599	Mix
2.40309	2.73712	Mix
4.57522	-0.303187	Mix
-2.79176	-0.443088	Proxi
1.259	-2.04648	Mix
0.526731	2.22093	Dista
-0.450071	-2.9522	Mix
1.14503	-4.16839	Mix
2.22062	-2.61491	Mix
1.69888	-3.26178	Mix
4.0766	-0.168128	Mix
2.10466	1.01116	Mix
1.53033	-3.30012	Mix
1.688	-3.74898	Mix
-1.4196	-2.07071	Proxi
-3.08303	-1.96646	Proxi
0.402816	-4.00001	Mix
-2.10118	4.43357	Dista
0.99354	-3.50171	Mix
-1.99448	-0.823594	Proxi
-2.57305	4.51392	Dista
0.756258	-3.36333	Mix
-3.21743	-3.07169	Proxi
1.34215	-3.02928	Mix
-1.96722	4.77229	Dista
1.45036	2.92523	Mix
-2.27567	-1.13533	Proxi
-1.58983	-2.66589	Proxi
-0.829636	5.08168	Dista
-0.591565	1.51411	Mix
-1.29808	4.52563	Dista
-1.75983	3.94986	Dista
-1.11596	-1.82263	Proxi
-2.98905	-1.71884	Proxi
-0.139755	3.14837	Dista
-2.52276	2.12599	Dista
0.360114	2.67665	Dista
-0.268605	3.48712	Dista
-0.964583	1.37909	Dista
1.68881	-0.0952243	Mix
-2.25618	-3.1	Proxi
-4.12719	-1.1936	Proxi
-0.969197	2.19849	Dista
-1.56807	5.01249	Dista
1.87511	-1.01353	Mix
-0.405525	2.01046	Dista
0.742297	0.649346	Mix
-1.6835	0.691341	Proxi
-1.4775	2.45459	Dista
0.122441	2.82207	Dista
-2.82763	0.629108	Proxi
-2.90898	-1.90595	Proxi
1.14384	2.78076	Dista
-2.88114	0.276987	Proxi
1.5314	2.39395	Mix
-1.97903	4.0823	Dista
-0.635246	-0.122526	Proxi
-2.21089	0.924968	Proxi
0.202535	-0.136894	Mix
-1.6749	1.90427	Dista
0.562785	2.67046	Dista
-1.17582	4.9372	Dista
-3.1694	-1.62071	Proxi
-0.327674	1.21052	Dista
1.71059	2.85819	Mix
-4.46353	-1.34826	Proxi
-1.89299	4.61827	Dista
-1.67071	4.0515	Dista
-3.19575	-1.63213	Proxi
-1.86032	0.985407	Dista
1.01508	1.13259	Dista
-1.69377	3.33139	Dista
-3.50584	0.0855657	Proxi
-4.34609	-0.0989978	Proxi
3.7073	0.708636	Mix
0.0592809	-2.96509	Mix
-2.23173	-0.458586	Proxi
-1.96069	-1.60277	Proxi
-2.21574	-1.44708	Proxi
-3.33347	-3.14651	Proxi
-2.64648	0.368056	Proxi
0.360929	0.233453	Mix
-3.13304	-3.1945	Proxi
2.81842	1.23351	Mix
-2.82093	-0.46149	Proxi
-1.08484	4.28321	Dista
1.40841	-0.553173	Mix
0.681314	1.62006	Mix
2.22549	2.78404	Mix
-3.28659	-0.612057	Proxi
-3.59228	-2.40697	Proxi
1.0953	0.435121	Mix
0.88967	-1.34522	Mix
1.501	1.49609	Mix
1.42072	-1.78119	Mix

## Sheet: Figure 2c
UMAP_1	UMAP_2	cell.type
-3.73718	-1.86931	Proximal
-1.9522	4.34696	Distal
-3.35731	0.176009	Proximal
-0.0315952	3.27839	Distal
0.783371	1.29677	Distal
-0.609902	2.42655	Proximal
-1.32864	2.42732	Distal
-3.10691	-2.09908	Proximal
1.57653	1.79555	Distal
-2.64846	-2.98821	Proximal
-1.42646	2.93932	Distal
-0.616742	2.31602	Proximal
-1.53185	3.77972	Distal
-1.61633	1.78588	Proximal
-0.246444	2.69304	Distal
-1.18909	-2.71822	Proximal
-2.94428	-0.0134508	Proximal
3.12342	1.43538	Distal
-1.8722	4.22657	Distal
-1.64699	-1.96755	Proximal
-1.6408	-1.08134	Proximal
-0.534424	2.43092	Distal
-2.72925	2.99276	Proximal
-0.170067	2.57937	Distal
1.24107	1.36048	Distal
-2.99572	2.29012	Proximal
1.70255	1.634	Distal
-1.40925	4.9147	Distal
-1.13891	1.55956	Proximal
-0.212258	3.48937	Proximal
0.885446	3.03034	Distal
-1.21831	3.40307	Distal
0.218244	3.26888	Proximal
-3.60926	-1.84932	Proximal
0.648653	0.0122846	Distal
-4.23288	0.306438	Proximal
1.5149	1.66642	Distal
-4.18231	-1.87978	Distal
-1.17099	0.405986	Proximal
-2.21219	-1.68788	Proximal
-1.15674	5.12868	Distal
-2.48236	2.13171	Proximal
-0.656989	2.10821	Distal
-0.984679	5.06816	Distal
-3.76436	-1.68906	Proximal
-2.37076	3.10892	Proximal
0.122557	1.95712	Distal
-4.48948	-1.54206	Proximal
-1.21029	4.76296	Distal
-1.88847	4.079	Distal
0.547574	0.840383	Proximal
-2.19439	1.24051	Proximal
3.57422	0.808033	Distal
-4.35425	0.0958715	Proximal
-0.706324	2.82669	Distal
-2.42912	2.83557	Distal
-2.66482	4.73089	Proximal
-3.86459	-1.79846	Proximal
-0.319418	4.94864	Distal
-1.86896	-0.20558	Proximal
-2.5576	4.02374	Distal
-0.502708	5.02607	Distal
-2.1081	-2.07398	Proximal
3.07051	-1.40683	Proximal
-0.599619	1.9448	Distal
-3.32184	-3.19426	Proximal
-0.152613	2.92071	Distal
-0.165924	-0.209323	Distal
3.45179	-0.776501	Proximal
-2.42585	-3.28015	Proximal
1.541	-3.43971	Distal
-2.68072	-3.06589	Proximal
3.39453	-1.81339	Distal
-2.60666	-0.727985	Distal
4.20494	-0.571702	Proximal
1.52537	1.24075	Proximal
3.48509	-0.783279	Distal
3.36247	0.205856	Proximal
2.94303	-1.34146	Distal
3.23924	-1.08681	Distal
-1.21707	0.631876	Proximal
-2.26658	-3.20366	Proximal
3.43283	1.13886	Distal
-4.32648	-1.00828	Proximal
1.11253	-1.6131	Distal
2.28935	-3.10107	Distal
2.24429	-0.691104	Proximal
0.561848	-4.28382	Proximal
4.3954	0.791691	Distal
-2.43156	-2.16698	Proximal
-0.28801	1.81321	Distal
-0.313895	-1.69784	Distal
-3.04667	-2.59327	Proximal
3.59038	-0.48235	Proximal
3.30411	-0.798412	Distal
-2.05186	-2.70984	Proximal
-1.06218	5.13198	Distal
2.08407	2.92331	Distal
3.54998	-1.57709	Proximal
1.465	0.939952	Proximal
0.241512	0.0660171	Distal
-2.4174	4.81003	Proximal
-4.38019	-1.35185	Proximal
-4.29559	-1.6697	Proximal
-2.5414	3.07882	Distal
-0.174686	2.36794	Distal
-3.42387	0.275312	Proximal
-2.10534	1.55354	Distal
-3.88805	-0.0424232	Proximal
-1.81171	1.45647	Proximal
-1.38801	4.19226	Distal
1.67381	2.30625	Distal
-3.89667	0.334708	Proximal
-0.964197	4.25231	Distal
1.04238	2.52484	Distal
-2.53049	2.39079	Proximal
-2.09563	4.74651	Distal
-2.95339	0.707985	Distal
2.55403	1.64632	Proximal
-1.15181	3.90663	Distal
-3.76432	-0.717729	Proximal
-4.35089	-0.966014	Proximal
-0.713316	3.76316	Distal
-0.291587	2.49364	Distal
0.233506	0.396632	Proximal
-2.35794	4.47903	Distal
-2.28499	3.28619	Distal
-3.39707	-1.09658	Proximal
-1.97734	3.74018	Distal
-4.44185	-0.0602481	Proximal
-3.05509	0.553228	Proximal
-3.80701	0.285878	Distal
0.528238	0.492579	Distal
-4.24981	-1.70884	Proximal
-0.31399	3.71292	Distal
-4.07231	-0.127558	Proximal
-4.22488	0.259786	Proximal
-2.29622	3.61438	Distal
-0.928617	5.0842	Distal
-3.14391	0.238857	Proximal
-0.757815	4.86332	Distal
4.59916	-1.18217	Proximal
3.95918	-0.125519	Distal
1.65035	-4.0833	Proximal
0.436964	-3.65382	Proximal
4.84815	-0.334514	Distal
2.43141	-3.35724	Distal
1.21417	-3.84183	Distal
-3.16931	-2.82351	Proximal
2.38365	-2.97078	Proximal
4.87775	0.0138472	Distal
-1.57148	0.469024	Proximal
0.996668	-2.78429	Proximal
2.18028	-3.33035	Distal
4.22069	0.668197	Distal
1.22049	-3.18897	Distal
-0.906497	-0.282722	Proximal
4.68748	0.601311	Proximal
-0.535095	0.714575	Distal
-1.13323	-2.77999	Proximal
0.861137	-4.21758	Proximal
1.97741	-3.14491	Distal
1.86674	-3.0156	Proximal
4.51535	0.0617136	Proximal
0.581879	-4.29015	Distal
-1.91629	-1.86237	Proximal
1.5881	-2.38088	Proximal
2.67896	-0.444837	Distal
4.95584	-0.760717	Distal
4.55521	-0.181856	Distal
4.88908	-0.42771	Proximal
-2.98574	-0.460203	Proximal
0.703105	-2.89958	Distal
-2.893	-1.78888	Proximal
-1.68471	-2.33982	Proximal
1.12646	-0.767715	Distal
4.72596	-1.18883	Distal
1.61429	-3.80679	Distal
-2.49124	-0.835412	Proximal
4.57401	0.723181	Proximal
4.84003	0.171508	Distal
0.295893	-3.25279	Proximal
3.19305	-2.30987	Proximal
4.76899	-0.176548	Distal
-0.743781	-2.52733	Distal
3.69694	-1.23072	Distal
0.740091	-3.75908	Proximal
0.346526	-3.16506	Proximal
2.30445	-3.56	Distal
4.53213	-0.461827	Proximal
1.00359	-2.59021	Proximal
4.36147	0.196824	Distal
4.61419	-0.900767	Distal
1.93493	-3.66605	Distal
0.556645	-3.71243	Proximal
1.93848	-3.47879	Proximal
1.06203	-3.46471	Distal
-1.1666	-2.49123	Proximal
3.53437	-1.55345	Proximal
1.30656	-3.92496	Distal
0.925329	-4.21665	Distal
0.89301	-3.58425	Distal
0.354074	-3.03764	Proximal
0.127635	-2.18511	Proximal
0.405327	-0.445353	Distal
3.46947	0.295732	Proximal
0.286214	-2.37325	Distal
0.761023	-2.01229	Distal
-4.37819	-1.59942	Proximal
0.700122	-1.38442	Proximal
0.476586	-1.62535	Distal
0.920557	-0.135188	Proximal
0.505065	-0.939198	Distal
4.19356	0.885222	Distal
-1.54805	0.223316	Proximal
1.48187	-1.12596	Proximal
-0.544288	1.51691	Distal
-0.408306	-1.1157	Proximal
1.79493	-1.62466	Distal
0.231465	-0.805674	Proximal
2.29886	-0.41808	Proximal
0.140097	-0.530521	Distal
0.262081	1.94516	Proximal
2.26103	-1.08658	Distal
2.89937	0.859091	Distal
4.55416	0.86456	Proximal
-0.557056	-1.43939	Proximal
0.705807	-1.50485	Distal
-3.0167	-1.04876	Proximal
0.384371	-1.11631	Distal
1.31871	-2.93386	Distal
0.940352	-1.88704	Proximal
3.30015	-0.0582511	Proximal
0.723642	-2.24135	Distal
3.83817	-0.0147666	Proximal
3.59134	0.47	Distal
1.08196	-1.71872	Distal
0.1153	-1.69571	Proximal
1.35482	-1.51877	Proximal
-0.0147115	-0.0845856	Distal
0.604039	-0.454632	Proximal
3.97694	-0.00658721	Distal
1.65685	-0.524021	Distal
1.5918	-1.12692	Proximal
0.690063	-1.35389	Proximal
3.67778	0.362745	Distal
1.89153	-1.76927	Proximal
0.346647	-1.49811	Distal
3.30183	0.880135	Distal
-0.354423	-1.96752	Proximal
2.9788	0.941188	Proximal
3.32032	0.62584	Distal
1.77208	-0.180266	Proximal
4.52613	0.604204	Proximal
2.80277	0.959078	Distal
3.24823	1.34004	Distal
3.78661	-0.586364	Distal
3.51661	1.55777	Proximal
-1.00425	-1.78225	Proximal
2.61334	1.49035	Distal
1.9241	-0.795547	Proximal
2.65742	-0.210913	Proximal
1.96921	0.557433	Distal
-0.896617	4.80343	Distal
3.35059	-0.148627	Distal
1.3964	-0.110161	Proximal
4.14752	-0.937377	Proximal
2.6305	-1.60479	Distal
4.15281	-0.0878567	Distal
3.73747	-1.03172	Proximal
0.447244	-2.69761	Proximal
2.92137	-0.354851	Distal
2.01222	1.56917	Proximal
2.1598	1.51344	Proximal
2.2919	-0.487198	Distal
2.79439	0.446429	Distal
2.92891	0.941486	Proximal
-1.1618	-1.62211	Proximal
3.29463	1.1222	Distal
-0.580984	-3.46826	Proximal
1.09928	-3.11293	Proximal
3.55948	-0.774688	Distal
0.740518	-1.05677	Distal
2.23704	1.65231	Distal
3.21558	-2.03611	Proximal
0.498757	-0.697016	Distal
1.63583	-0.233599	Proximal
0.203904	-3.5934	Proximal
3.17831	1.45591	Distal
2.54014	-2.51379	Proximal
2.8531	0.491191	Proximal
2.35115	1.32281	Distal
1.93578	0.670065	Proximal
1.11503	1.96131	Proximal
2.97359	-0.729032	Distal
3.64613	-1.13626	Distal
2.52861	1.20542	Distal
3.14232	0.0256739	Proximal
2.78119	-2.11406	Proximal
2.26134	0.531364	Distal
-1.9763	0.0585969	Proximal
3.80263	-0.853275	Proximal
3.14779	-0.525573	Distal
1.09841	0.193273	Distal
3.19957	-0.872097	Distal
3.66579	-0.625209	Proximal
2.22291	2.87111	Proximal
-0.303845	-0.929479	Distal
-1.04928	1.22545	Proximal
-3.72788	-0.281634	Proximal
-2.58361	-2.67066	Proximal
-0.685749	3.11033	Distal
2.75846	0.788406	Distal
2.55602	0.309035	Proximal
-2.21957	-2.69691	Proximal
2.20956	0.269389	Proximal
2.70538	0.199403	Proximal
-2.48347	4.25034	Proximal
-1.06846	1.40054	Distal
1.18365	1.48667	Proximal
2.76915	0.890889	Distal
-2.85274	4.58554	Proximal
0.00420141	2.98485	Distal
-2.793	0.512234	Proximal
1.15628	0.567978	Distal
-1.09314	4.40004	Proximal
-2.21198	3.0036	Distal
-4.05024	-1.4288	Proximal
-1.29595	1.7517	Proximal
-2.09933	3.14191	Distal
1.50619	0.761062	Proximal
-0.454639	2.63133	Distal
-1.98073	0.402003	Proximal
-1.03493	1.70905	Distal
-4.17415	-0.193712	Distal
1.79563	-2.6527	Proximal
2.20695	-2.90835	Distal
1.97007	-3.27678	Proximal
-2.94745	-0.513537	Proximal
-3.79813	-0.246926	Proximal
-1.33463	3.58209	Distal
-2.41976	3.76219	Distal
-0.125985	3.12497	Distal
-2.97447	0.0701738	Proximal
-4.29974	0.441412	Proximal
-0.506925	3.62834	Distal
-2.07047	0.398108	Proximal
-3.63273	-1.43042	Proximal
-1.73416	4.94757	Distal
-2.24951	0.586201	Proximal
-1.98512	2.90394	Distal
-2.94301	0.798402	Distal
-3.25309	0.174468	Proximal
-1.61288	3.90526	Distal
-3.20021	0.26708	Proximal
3.55608	0.538482	Distal
-1.31054	4.42884	Distal
0.819192	-4.05736	Distal
-1.8732	1.62267	Proximal
-1.74137	4.99579	Distal
1.98986	3.09297	Distal
-2.79753	-1.60559	Proximal
-4.44997	-1.16545	Proximal
-1.8184	-0.187565	Distal
-1.80592	3.99388	Distal
-3.80646	-1.34255	Proximal
-2.06758	1.18603	Proximal
1.12954	1.20596	Distal
-1.68486	0.206162	Proximal
-4.41148	-0.584918	Proximal
-1.984	2.8773	Distal
-2.52167	3.38473	Distal
-3.51944	-0.0542085	Proximal
-1.45059	-2.33744	Proximal
-0.343189	-3.16557	Distal
-4.01679	-1.12578	Proximal
0.0559723	-2.91542	Proximal
-2.15284	4.28988	Distal
0.937499	1.92735	Distal
-1.42041	2.12839	Proximal
-3.106	-0.030076	Proximal
2.16189	-1.99648	Distal
-1.75016	-0.288033	Proximal
0.582465	-3.04046	Proximal
1.59331	2.65455	Distal
-1.25522	1.40058	Distal
-0.987225	-1.65555	Proximal
-0.824066	3.48175	Distal
-2.6759	-2.89653	Proximal
-0.520405	-3.38625	Proximal
-0.674535	-1.12046	Distal
4.77584	-0.837387	Distal
-0.123526	-1.76781	Proximal
-4.21897	-0.198785	Proximal
1.3232	-2.08771	Distal
-1.15233	-1.29526	Proximal
-0.956514	-1.10986	Proximal
-1.15839	0.0231966	Distal
-0.490068	2.28756	Distal
-2.90335	-0.724922	Proximal
-2.02948	-0.390004	Proximal
0.713177	-1.61589	Distal
-1.83596	0.0731452	Proximal
-0.0148115	-2.86175	Proximal
0.581452	-1.75133	Distal
1.13589	2.24513	Distal
1.4979	-2.14006	Distal
-0.196313	-2.81131	Proximal
0.488107	-4.26935	Distal
-0.0102317	-1.90739	Proximal
-1.86038	-2.77726	Proximal
4.78604	0.316917	Distal
1.70384	0.783253	Distal
4.35395	-0.60304	Proximal
-0.811798	-1.71318	Proximal
-3.27739	-3.30545	Distal
-1.60885	-2.78061	Proximal
-3.39623	-1.81583	Proximal
2.68552	-2.75068	Distal
-2.13948	4.71727	Distal
-1.58266	-1.06542	Distal
0.210405	-2.87562	Proximal
-1.87934	-0.685769	Proximal
4.79629	0.373207	Distal
-2.06736	-2.13737	Proximal
-3.35074	-2.40091	Proximal
1.25258	0.193342	Distal
-2.67836	4.22043	Distal
-1.43247	0.797374	Distal
-0.218671	-1.84891	Proximal
-0.749084	-0.089339	Distal
0.88581	-3.62162	Proximal
1.90149	-2.21975	Proximal
4.12306	-0.466907	Distal
4.82806	-1.16637	Distal
0.323473	-3.843	Proximal
0.512535	0.792206	Distal
-0.873604	-1.58241	Proximal
-1.02815	1.688	Proximal
2.46371	-2.49665	Distal
1.16092	1.07208	Distal
3.70106	-1.568	Proximal
-1.53319	-3.20613	Distal
-1.79731	-3.09584	Proximal
1.88486	-3.59269	Proximal
0.522826	-3.39286	Distal
3.54067	-2.1157	Proximal
-0.354937	-0.563632	Proximal
1.48669	-3.5583	Distal
1.38581	-0.345944	Distal
1.61552	-0.880599	Proximal
2.40309	2.73712	Distal
4.57522	-0.303187	Proximal
-2.79176	-0.443088	Proximal
1.259	-2.04648	Distal
0.526731	2.22093	Distal
-0.450071	-2.9522	Proximal
1.14503	-4.16839	Distal
2.22062	-2.61491	Proximal
1.69888	-3.26178	Proximal
4.0766	-0.168128	Distal
2.10466	1.01116	Distal
1.53033	-3.30012	Proximal
1.688	-3.74898	Distal
-1.4196	-2.07071	Proximal
-3.08303	-1.96646	Proximal
0.402816	-4.00001	Distal
-2.10118	4.43357	Distal
0.99354	-3.50171	Proximal
-1.99448	-0.823594	Proximal
-2.57305	4.51392	Distal
0.756258	-3.36333	Proximal
-3.21743	-3.07169	Proximal
1.34215	-3.02928	Distal
-1.96722	4.77229	Distal
1.45036	2.92523	Distal
-2.27567	-1.13533	Proximal
-1.58983	-2.66589	Proximal
-0.829636	5.08168	Distal
-0.591565	1.51411	Proximal
-1.29808	4.52563	Distal
-1.75983	3.94986	Distal
-1.11596	-1.82263	Proximal
-2.98905	-1.71884	Proximal
-0.139755	3.14837	Distal
-2.52276	2.12599	Proximal
0.360114	2.67665	Distal
-0.268605	3.48712	Distal
-0.964583	1.37909	Proximal
1.68881	-0.0952243	Proximal
[truncated: 55 more rows]

## Sheet: Figure 2d
UMAP_1	UMAP_2	ident
[truncated: 335 more rows]

[truncated: 73 more sheets: Figure 2e, Figure 2f, Figure 2g, Figure 2h, Figure 2i, Figure 2j, Figure 3a, Figure 3c, Figure 4a, Figure 4b, Figure 4c, Figure 4d, Figure 4e, Figure 4f, Figure 5a, Figure 5b, Figure 5c, Figure 5d, Figure 5e, Figure 5f …]
